# Supplementary material for: A map of human circular RNAs in clinically relevant tissues
Source: J Mol Med (Berl). 2017 Aug 25;95(11):1179–89. doi: 10.1007/s00109-017-1582-9 (PMC5660143; doi:10.1007/s00109-017-1582-9)
Supplement: Supplementary file 1 — (PY 1 kb). [file 109_2017_1582_MOESM1_ESM.py]

#!/bin/python

#  translateCircRNAs.py
#  
#
#  Created by Dr. Gunnar Dittmar on 25/02/15.
#

"""script reads a fasta file with the sequences of the spliced RNAs and translated them to the first STOP codon.
"""

__version__ = "0.1.1"


import sys
from Bio import SeqIO
from Bio.Seq import Seq
from Bio.Alphabet import RNAAlphabet
from Bio.SeqRecord import SeqRecord
import re


def getLineArguments():
	lineArgs = {}
	for element in sys.argv:
		if "=" in element:
			key, value = element.split("=")
			lineArgs[key] = value
	return lineArgs


def translateCircRNA(rnaSequence):
	# duplicate the sequence to get the circular connection
	circRNA = Seq(2*rnaSequence, RNAAlphabet())
	proteinSeq = circRNA.translate(to_stop=True)
	return proteinSeq


def readTranslate (infile):
	proteinSeqList = []
	for seq_record in SeqIO.parse(infile, "fasta"):
		proteinSeq = translateCircRNA(str(seq_record.seq))
		newSequenceRecord = SeqRecord(proteinSeq)
		description = seq_record.description
		m = re.search("gene=(\w+)", description)
		geneName = ""
		splength = ""
		if m:
			geneName = m.group(1)
		m = re.search("spliced_length=(\w+)", description)
		if m:
			splength = m.group(1)
		newSequenceRecord.id = geneName + "_" + splength
		newSequenceRecord.description = seq_record.description
		proteinSeqList.append(newSequenceRecord)
	return proteinSeqList


def main():
	print "get command line arguments"
	args = getLineArguments()

	print "read and translate circRNA data"
	proteinSequences = readTranslate(args["infile"])

	print "write the data to file"
	SeqIO.write(proteinSequences, args["outfile"], "fasta")

	print "DONE!"


if __name__ == '__main__':
	main()
