# Supplementary material for: A map of human circular RNAs in clinically relevant tissues
Source: J Mol Med (Berl). 2017 Aug 25;95(11):1179–89. doi: 10.1007/s00109-017-1582-9 (PMC5660143; doi:10.1007/s00109-017-1582-9)
Supplement: Supplementary file 3 — (XLSX 768 kb). [file 109_2017_1582_MOESM3_ESM.xlsx]

## Sheet: ADA-SCID
position	strand	circbase.ID	genomic_length	spliced_length	circ.reads	lin.reads_5prime	lin.reads_3prime	circ.lin_ratio	best_transcript	gene	samples	circbase.samples
chr10:103427642-103436193	-	hsa_circ_0008362	8551	510	4	0	0	4	ENST00000331272.7	FBXW4	ADA-SCID,chondrocytes,cortex,LCL,right_atrium,vena_cava,WAS2	Hs68_rep1_ctrl,Hs68_rep1_RNase,Hs68_rep2_ctrl,Hs68_rep2_RNase
chr10:103552595-103570071	-	hsa_circ_0019607	17476	1826	2	31	29	0.1	NM_012215	MGEA5	ADA-SCID,WAS2	Ag04450,Bj,Gm12878,H1hesc,Hsmm,K562,Mcf7,Nhek,Nhlf
chr10:1125950-1126416	+	hsa_circ_0004277	466	161	2	0	2	1	NM_014023	WDR37	ADA-SCID,chondrocytes,thrombocytes	Hs68_rep1_ctrl,Hs68_rep1_RNase,Hs68_rep2_ctrl,Hs68_rep2_RNase,A549,Ag04450,Bj,Gm12878,H1hesc,Helas3,Hepg2,Huvec,K562,Mcf7,Nhek,Sknshra
chr10:12123470-12133683	+	hsa_circ_0003074	10213	1005	2	7	12	0.2	NM_018706	DHTKD1	ADA-SCID	Hs68_rep1_RNase,Hs68_rep2_ctrl,Hs68_rep2_RNase
chr10:126370175-126370948	-	hsa_circ_0000267	773	773	3	2	2	1.5	NM_014661	FAM53B	ADA-SCID,adipose,thrombocytes,WAS2	Hs68_rep1_ctrl,Hs68_rep1_RNase,Hs68_rep2_ctrl,Hs68_rep2_RNase,cd_19,A549,Ag04450,Bj,Gm12878,H1hesc,Helas3,Hepg2,Hmec,Hsmm,Huvec,K562,Mcf7,Nhek,Sknshra
chr10:126631025-126631876	+	hsa_circ_0000268	851	851	2	3	2	0.7	ENST00000508096.1	RP11-298J20.4	ADA-SCID,LCL,thrombocytes	Hs68_rep1_ctrl,Hs68_rep1_RNase,Hs68_rep2_ctrl,Hs68_rep2_RNase,cd_19,cd_34,HEK293,neutr
chr10:15858833-15889942	-	hsa_circ_0000219	31109	788	2	3	2	0.7	ENST00000277632.3	FAM188A	ADA-SCID,adipose,cortex,EPC,LCL,muscle,PMN2,right_atrium,thrombocytes,vena_cava,WAS2	Hs68_rep1_ctrl,Hs68_rep1_RNase,Hs68_rep2_ctrl,Hs68_rep2_RNase,cd_19,A549,Ag04450,Bj,Gm12878,H1hesc,Helas3,Huvec,K562,Nhek,Sknshra
chr10:17746429-17747740	+	hsa_circ_0008311	1311	297	2	5	7	0.3	NM_003473	STAM	ADA-SCID,decidua,thrombocytes,vena_cava,WAS2	Hs68_rep1_ctrl,Hs68_rep1_RNase,Hs68_rep2_ctrl,Hs68_rep2_RNase,A549,Ag04450,Bj,Gm12878,H1hesc,Helas3,Hepg2,Huvec,K562,Nhek,Sknshra
chr10:31661946-31750166	+	hsa_circ_0000230	88220	662	2	0	0	2	ENST00000488625.2	ZEB1	ADA-SCID,decidua,HUAEC,LCL	Hs68_rep1_ctrl,Hs68_rep1_RNase,Hs68_rep2_ctrl,Hs68_rep2_RNase,cd_19,Ag04450,Gm12878,K562,Sknshra
chr10:32854485-32873232	+	hsa_circ_0008679	18747	1556	2	0	0	2	ENST00000572165.1	C10orf68	ADA-SCID,adipose,thrombocytes,vena_cava	Hs68_rep1_ctrl,Hs68_rep1_RNase,Hs68_rep2_ctrl,Hs68_rep2_RNase
chr10:5815804-5842668	-	hsa_circ_0017586	26864	774	2	46	19	0	NM_001494	GDI2	ADA-SCID,thrombocytes	A549,Ag04450,Gm12878,Hepg2,K562
chr10:70152894-70154208	-	hsa_circ_0000239	1314	252	2	0	0	2	ENST00000388768.2	RUFY2	ADA-SCID	Hs68_rep1_ctrl,Hs68_rep1_RNase,Hs68_rep2_ctrl,Hs68_rep2_RNase,HEK293
chr10:70547683-70548085	+	hsa_circ_0002681	402	307	2	6	7	0.3	ENST00000265872.6	CCAR1	ADA-SCID,thrombocytes	Hs68_rep1_ctrl,Hs68_rep1_RNase,Hs68_rep2_ctrl,Hs68_rep2_RNase,K562
chr10:70863678-70863795	-		117	117	2	0	0	2	NM_002727	SRGN	ADA-SCID
chr10:70864343-70864495	-		152	152	4	0	0	4	NM_002727	SRGN	ADA-SCID
chr10:70864370-70864495	-		125	125	3	0	0	3	NM_002727	SRGN	ADA-SCID
chr10:7318853-7327916	-	hsa_circ_0000211	9063	434	10	3	0	3.3	NM_001029880	SFMBT2	ADA-SCID,adipose,cortex,decidua,LCL,muscle,right_atrium,thrombocytes,umbcord,vena_cava,WAS2	HEK293,A549,Ag04450,Gm12878,H1hesc,Helas3,Hepg2,Huvec,K562,Nhek,Sknshra
chr10:90974074-90974446	-		372	372	2	0	0	2	ENST00000336233.5	LIPA	ADA-SCID
chr11:108046972-108047817	-	hsa_circ_0006208	845	226	2	9	2	0.2	ENST00000278612.8	NPAT	ADA-SCID,adipose,chondrocytes,PMN2,right_atrium,thrombocytes,vena_cava,WAS2	Hs68_rep1_RNase,Hs68_rep2_ctrl,Hs68_rep2_RNase,Ag04450,Gm12878,H1hesc,K562
chr11:10822508-10823261	-		753	180	2	0	60	0	NM_001172705	EIF4G2	ADA-SCID
chr11:110007387-110008139	+	hsa_circ_0005348	752	752	7	34	25	0.2	ENST00000278590.3	ZC3H12C	ADA-SCID,LCL,thrombocytes,WAS2	Hs68_rep1_ctrl,Hs68_rep1_RNase,Hs68_rep2_ctrl,Hs68_rep2_RNase,Ag04450,Gm12878,Huvec,K562,Nhek
chr11:110007387-110030215	+	hsa_circ_0003541	22828	1127	2	34	16	0.1	ENST00000278590.3	ZC3H12C	ADA-SCID,LCL,WAS2	Hs68_rep1_ctrl,Hs68_rep1_RNase,Hs68_rep2_ctrl,Hs68_rep2_RNase,A549,Gm12878,Helas3,Huvec,K562,Sknshra
chr11:120916382-120930794	+	hsa_circ_0003302	14412	973	2	0	3	0.7	ENST00000422003.2	TBCEL	ADA-SCID,adipose,right_atrium,thrombocytes,WAS2	Hs68_rep1_ctrl,Hs68_rep1_RNase,Hs68_rep2_ctrl,Hs68_rep2_RNase,A549,Ag04450,Bj,Gm12878,H1hesc,Helas3,Hepg2,Huvec,K562,Nhek,Sknshra
chr11:121454179-121454287	-	hsa_circ_0000366	108	108	2	0	0	2	NM_003105	SORL1	ADA-SCID	neutr
chr11:18312988-18314523	-	hsa_circ_0000280	1535	656	4	5	9	0.4	NM_181507	HPS5	ADA-SCID,decidua,HUAEC,LCL,placenta,vena_cava,WAS2	Hs68_rep1_ctrl,Hs68_rep1_RNase,Hs68_rep2_ctrl,Hs68_rep2_RNase,neutr,A549,Ag04450,Bj,Gm12878,H1hesc,Helas3,Hsmm,K562,Nhek,Sknshra
chr11:33307958-33309057	+	hsa_circ_0000284	1099	1099	8	8	6	1	ENST00000303296.4	HIPK3	ADA-SCID,adipose,chondrocytes,cortex,decidua,EPC,fibroblasts,HUAEC,LCL,MSC_047,MSC_050,muscle,osteocytes,placenta,PMN2,right_atrium,thrombocytes,umbcord,vena_cava,VSMC,WAS2	Hs68_rep1_ctrl,Hs68_rep1_RNase,Hs68_rep2_ctrl,Hs68_rep2_RNase,cd_19,cd_34,HEK293,neutr,A549,Ag04450,Bj,Gm12878,H1hesc,Helas3,Hepg2,Hsmm,Huvec,K562,Mcf7,Nhek,Nhlf,Sknshra
chr11:43364890-43365043	+		153	153	2	0	0	2	NR_024625	API5	ADA-SCID
chr11:47380394-47397280	-	hsa_circ_0000303	16886	448	2	5	7	0.3	NM_003120	SPI1	ADA-SCID	cd_19,neutr
chr11:61133516-61135470	+	hsa_circ_0002058	1954	248	3	9	0	0.3	ENST00000278826.6	TMEM138	ADA-SCID,HUAEC,thrombocytes	Hs68_rep1_ctrl,Hs68_rep1_RNase,Hs68_rep2_ctrl,Hs68_rep2_RNase,A549,Ag04450,Bj,Gm12878,H1hesc,Helas3,Hepg2,K562,Nhek,Sknshra
chr11:62294457-62294589	-		132	132	2	0	0	2	NM_001620	AHNAK	ADA-SCID
chr11:65266644-65266756	+		112	112	12	0	0	12	ENST00000534336.1	MALAT1	ADA-SCID,fibroblasts,PMN2,VSMC
chr11:65266644-65266894	+		250	250	3	0	0	3	ENST00000534336.1	MALAT1	ADA-SCID,VSMC
chr11:65267990-65268121	+		131	42	4	0	0	4	TCONS_l2_00004578	TCONS_l2_00004578	ADA-SCID,fibroblasts,MSC_047,PMN2
chr11:72695132-72700142	-	hsa_circ_0005918	5010	318	2	29	5	0.1	ENST00000409314.1	FCHSD2	ADA-SCID,adipose,thrombocytes,vena_cava,WAS2	Hs68_rep1_ctrl,Hs68_rep1_RNase,Hs68_rep2_ctrl,Hs68_rep2_RNase,Ag04450,Bj,Gm12878,Helas3,Huvec,K562
chr11:73418464-73429763	-	hsa_circ_0000339	11299	312	2	0	2	1	NM_198896	RAB6A	ADA-SCID,PMN2,thrombocytes,WAS2	cd_19,cd_34,A549,Ag04450,Bj,Gm12878,H1hesc,Helas3,K562,Nhek,Sknshra
chr11:75562927-75599947	+		37020	390	2	17	13	0.1	NM_003369	UVRAG	ADA-SCID
chr12:109046047-109048186	-	hsa_circ_0000437	2139	251	5	21	12	0.2	ENST00000261401.3	CORO1C	ADA-SCID,adipose,chondrocytes,decidua,EPC,fibroblasts,HUAEC,LCL,MSC_047,MSC_050,muscle,PMN2,right_atrium,thrombocytes,umbcord,vena_cava,VSMC,WAS2	cd_19,cd_34,HEK293,A549,Ag04450,Bj,Gm12878,H1hesc,Helas3,Hepg2,Hsmm,Huvec,K562,Mcf7,Nhek,Sknshra
chr12:120592773-120593523	-	hsa_circ_0000448	750	389	3	13	5	0.2	ENST00000300648.6	GCN1L1	ADA-SCID,LCL,WAS2	Hs68_rep1_ctrl,Hs68_rep1_RNase,Hs68_rep2_ctrl,Hs68_rep2_RNase,cd_19,HEK293
chr12:124904502-124915333	-	hsa_circ_0029308	10831	600	2	7	0	0.3	NM_006312	NCOR2	ADA-SCID,thrombocytes	Ag04450,Bj,Gm12878,Hsmm,K562,Sknshra
chr12:4219087-4219446	-		359	359	2	0	0	2	ENST00000393388.3	RP11-320N7.1	ADA-SCID,WAS2
chr12:42604156-42604482	-	hsa_circ_0000392	326	326	2	0	0	2	NM_001190979	YAF2	ADA-SCID,vena_cava,WAS2	Hs68_rep1_ctrl,Hs68_rep1_RNase,Hs68_rep2_ctrl,Hs68_rep2_RNase,neutr
chr12:46622935-46637097	-	hsa_circ_0000396	14162	522	3	12	11	0.2	NM_030674	SLC38A1	ADA-SCID,LCL,osteocytes,vena_cava,VSMC,WAS2	cd_19,HEK293,A549,Ag04450,Bj,Gm12878,H1hesc,Helas3,Hepg2,Hsmm,Huvec,K562,Mcf7,Nhek,Sknshra
chr12:49523282-49580241	-		56959	55384	24	0	0	24	NM_006082	TUBA1B	ADA-SCID,adipose,chondrocytes,decidua,EPC,HUAEC,HUVEC,MSC_050,muscle,osteocytes,VSMC,WAS2
chr12:53775442-53805219	+		29777	2546	2	7	0	0.3	NM_138473	SP1	ADA-SCID
chr12:69214104-69218431	+	hsa_circ_0004448	4327	215	2	25	20	0.1	ENST00000462284.1	MDM2	ADA-SCID	Hs68_rep1_RNase,Hs68_rep2_ctrl,Hs68_rep2_RNase,A549,Ag04450,Gm12878,H1hesc,Helas3,Hepg2,Huvec,K562,Nhek,Sknshra
chr12:69222550-69233581	+		11031	923	2	20	0	0.1	ENST00000462284.1	MDM2	ADA-SCID,WAS2
chr12:70193988-70195501	+	hsa_circ_0000419	1513	242	2	0	4	0.5	ENST00000550536.1	RAB3IP	ADA-SCID,adipose,decidua,EPC,HUAEC,LCL,muscle,PMN2,right_atrium,thrombocytes,umbcord,vena_cava,VSMC,WAS2	Hs68_rep1_RNase,Hs68_rep2_ctrl,Hs68_rep2_RNase,neutr,A549,Ag04450,Bj,Gm12878,H1hesc,Helas3,Hepg2,Huvec,K562,Nhek,Sknshra
chr13:33091993-33101669	-	hsa_circ_0000471	9676	438	2	5	0	0.4	ENST00000446957.2	N4BP2L2	ADA-SCID,adipose,cortex,decidua,EPC,fibroblasts,HUAEC,muscle,osteocytes,placenta,PMN2,right_atrium,thrombocytes,umbcord,vena_cava,VSMC,WAS2	Hs68_rep1_ctrl,Hs68_rep1_RNase,Hs68_rep2_ctrl,Hs68_rep2_RNase,cd_19,HEK293,neutr,A549,Ag04450,Bj,Gm12878,H1hesc,Helas3,Hepg2,Huvec,K562,Nhek,Sknshra
chr13:46700253-46700417	-		164	164	3	0	0	3	ENST00000398576.2	LCP1	ADA-SCID
chr13:46700472-46700576	-		104	104	2	0	0	2	ENST00000398576.2	LCP1	ADA-SCID,WAS2
chr13:61013821-61041513	+	hsa_circ_0003441	27692	454	2	0	3	0.7	NM_001146070	TDRD3	ADA-SCID,right_atrium,thrombocytes,vena_cava	Hs68_rep1_ctrl,Hs68_rep1_RNase,Hs68_rep2_ctrl,Hs68_rep2_RNase,A549,Ag04450,Bj,Gm12878,H1hesc,Helas3,Hepg2,K562,Nhek,Sknshra
chr13:96375495-96377506	+	hsa_circ_0002473	2011	200	3	5	6	0.5	NM_006260	DNAJC3	ADA-SCID,HUAEC,PMN2,thrombocytes,WAS2	Hs68_rep1_RNase,Hs68_rep2_ctrl,Hs68_rep2_RNase,A549,Ag04450,Bj,Gm12878,H1hesc,Helas3,Hepg2,Huvec,K562,Nhek,Sknshra
chr14:20811382-20811529	-		147	147	2	0	0	2	ENST00000554988.1	RPPH1	ADA-SCID,fibroblasts,osteocytes
chr14:21735917-21736035	-		118	118	2	0	0	2	ENST00000336053.6	HNRNPC	ADA-SCID
chr14:23375403-23380612	-	hsa_circ_0031241	5209	411	2	0	3	0.7	NM_001077351	RBM23	ADA-SCID,thrombocytes,WAS2	A549,Ag04450,Bj,Gm12878,H1hesc,Helas3,Hepg2,Huvec,K562,Mcf7,Nhek,Sknshra
chr14:23378691-23380612	-	hsa_circ_0000524	1921	189	2	0	6	0.3	NM_001077351	RBM23	ADA-SCID,adipose,decidua,LCL,muscle,PMN2,right_atrium,thrombocytes,vena_cava,VSMC,WAS2	Hs68_rep1_ctrl,Hs68_rep1_RNase,Hs68_rep2_ctrl,Hs68_rep2_RNase,cd_19,neutr,A549,Ag04450,Bj,Gm12878,H1hesc,Hepg2,Huvec,K562,Nhek,Sknshra
chr14:31346777-31349940	+	hsa_circ_0031431	3163	547	3	0	0	3	NM_001135058	COCH	ADA-SCID,LCL,thrombocytes,WAS2	A549,K562
chr14:39565165-39565314	+		149	149	2	0	0	2	ENST00000307712.6	SEC23A	ADA-SCID
chr14:53622960-53656654	+	hsa_circ_0006378	33694	33106	2	0	0	2	ENST00000554235.1	RP11-547D23.1	ADA-SCID	Hs68_rep1_RNase,Hs68_rep2_ctrl,Hs68_rep2_RNase
chr14:66028054-66028484	+	hsa_circ_0003028	430	430	2	28	22	0.1	NM_178155	FUT8	ADA-SCID,chondrocytes,cortex,HUAEC,LCL,thrombocytes,vena_cava,WAS2	Hs68_rep1_ctrl,Hs68_rep1_RNase,Hs68_rep2_ctrl,Hs68_rep2_RNase,A549,Ag04450,Bj,Gm12878,H1hesc,Helas3,Hepg2,K562,Mcf7,Nhek,Nhlf,Sknshra
chr14:66028054-66096324	+		68270	824	2	28	4	0.1	NM_178155	FUT8	ADA-SCID,thrombocytes
chr14:67736417-67770316	+	hsa_circ_0032261	33899	1277	4	3	0	1.3	ENST00000261681.4	MPP5	ADA-SCID,cortex,thrombocytes,vena_cava	Gm12878,H1hesc,Helas3,Hepg2,K562,Nhek
chr14:70633355-70635201	-	hsa_circ_0000551	1846	1846	2	0	0	2	NM_183002	SLC8A3	ADA-SCID,plasma	cd_34,Sknshra
chr14:71476366-71478238	-		1872	1872	3	0	0	3	NM_014982	PCNX	ADA-SCID,osteocytes,VSMC
chr14:71880664-71884913	+		4249	4249	2	0	0	2	id_00089	id_00089	ADA-SCID
chr14:97299803-97327072	+	hsa_circ_0000566	27269	1073	2	17	19	0.1	ENST00000216639.3	VRK1	ADA-SCID,LCL,MSC_047,thrombocytes,vena_cava,WAS2	cd_19,cd_34,HEK293,neutr
chr15:101775286-101775782	-	hsa_circ_0005019	496	496	5	3	8	0.6	NM_014918	CHSY1	ADA-SCID,WAS2	Hs68_rep1_ctrl,Hs68_rep1_RNase,Hs68_rep2_ctrl,Hs68_rep2_RNase
chr15:41961025-41962156	+	hsa_circ_0000591	1131	1131	2	5	5	0.4	ENST00000219905.7	MGA	ADA-SCID,adipose,LCL,muscle,right_atrium,thrombocytes,vena_cava,WAS2	cd_19,HEK293,Ag04450,Bj,Gm12878,H1hesc,Helas3,Hepg2,Huvec,K562,Nhek,Sknshra
chr15:43120125-43132631	-	hsa_circ_0008319	12506	320	2	3	0	0.7	ENST00000267890.6	TTBK2	ADA-SCID,adipose,vena_cava	Hs68_rep1_ctrl,Hs68_rep1_RNase,Hs68_rep2_ctrl,Hs68_rep2_RNase,A549,Ag04450,Bj,Gm12878,H1hesc,Helas3,Hepg2,Huvec,K562,Mcf7,Nhek,Sknshra
chr15:45007620-45007807	+		187	187	2	2361	0	0	ENST00000558401.1	B2M	ADA-SCID
chr15:57565310-57565460	+		150	150	2	0	11	0.2	ENST00000267811.5	TCF12	ADA-SCID,osteocytes
chr15:59204761-59209198	-	hsa_circ_0000605	4437	311	2	7	0	0.3	ENST00000380516.2	SLTM	ADA-SCID,muscle,thrombocytes,vena_cava,WAS2	Hs68_rep1_ctrl,Hs68_rep1_RNase,Hs68_rep2_ctrl,Hs68_rep2_RNase,cd_19,neutr,Ag04450,Gm12878,H1hesc,K562
chr15:59323002-59323901	+	hsa_circ_0001982	899	899	2	3	2	0.7	ENST00000348370.4	RNF111	ADA-SCID	Hs68_rep1_ctrl,Hs68_rep1_RNase,Hs68_rep2_ctrl,Hs68_rep2_RNase,A549,Ag04450,Hepg2,K562,Nhek,Sknshra
chr15:64791491-64792365	+	hsa_circ_0000615	874	874	7	6	4	1.2	ENST00000416172.1	ZNF609	ADA-SCID,adipose,chondrocytes,cortex,decidua,EPC,HUAEC,LCL,MSC_047,muscle,right_atrium,vena_cava,WAS2	Hs68_rep1_ctrl,Hs68_rep1_RNase,Hs68_rep2_ctrl,Hs68_rep2_RNase,cd_19
chr15:66044716-66053776	-	hsa_circ_0035957	9060	662	2	2	14	0.1	NM_001144823	DENND4A	ADA-SCID,thrombocytes,WAS2	Bj,Gm12878,K562,Sknshra
chr15:85657103-85664245	+	hsa_circ_0036629	7142	767	2	0	0	2	ENST00000310298.4	PDE8A	ADA-SCID,WAS2	A549,Ag04450,Bj,Gm12878,H1hesc,Helas3,Hepg2,Huvec,K562,Mcf7,Nhek,Sknshra
chr15:89656955-89659752	+	hsa_circ_0007099	2797	300	3	2	15	0.2	NM_007011	ABHD2	ADA-SCID,decidua,PMN2,right_atrium,thrombocytes,vena_cava,WAS2	Hs68_rep1_ctrl,Hs68_rep1_RNase,Hs68_rep2_ctrl,Hs68_rep2_RNase,A549,Ag04450,Bj,Gm12878,H1hesc,Helas3,Hepg2,Hsmm,Huvec,K562,Mcf7,Nhek,Nhlf,Sknshra
chr15:90431752-90432372	-	hsa_circ_0002080	620	204	2	13	7	0.2	NM_001199058	C15orf38-AP3S2	ADA-SCID,PMN2,right_atrium,thrombocytes,WAS2	Hs68_rep1_RNase,Hs68_rep2_ctrl,Hs68_rep2_RNase,A549,Ag04450,Bj,Gm12878,H1hesc,Helas3,Hepg2,K562,Nhek,Sknshra
chr15:93467550-93472321	+	hsa_circ_0007262	4771	381	2	18	7	0.1	ENST00000394196.4	CHD2	ADA-SCID,thrombocytes	Hs68_rep1_RNase,Hs68_rep2_ctrl,Hs68_rep2_RNase,Ag04450
chr16:14687157-14698083	-	hsa_circ_0005627	10926	216	2	9	0	0.2	NM_002582	PARN	ADA-SCID,thrombocytes,WAS2	Hs68_rep1_ctrl,Hs68_rep1_RNase,Hs68_rep2_RNase,A549,Ag04450,Bj,Gm12878,Hepg2,Huvec,K562,Nhek,Sknshra
chr16:14720962-14721193	-	hsa_circ_0002771	231	150	2	0	7	0.3	NM_002582	PARN	ADA-SCID,thrombocytes	Hs68_rep1_ctrl,Hs68_rep1_RNase,Hs68_rep2_RNase,A549,Ag04450,Bj,Gm12878,H1hesc,Helas3,Huvec,K562,Nhek,Sknshra
chr16:24043456-24046868	+	hsa_circ_0000682	3412	241	2	10	7	0.2	NM_002738	PRKCB	ADA-SCID,LCL,PMN2,thrombocytes,WAS2	cd_19,neutr,Gm12878,H1hesc,K562
chr16:28177828-28181230	-	hsa_circ_0008223	3402	238	3	5	7	0.4	ENST00000304658.5	XPO6	ADA-SCID	Hs68_rep1_ctrl,Hs68_rep1_RNase,Hs68_rep2_ctrl,Hs68_rep2_RNase,A549,Ag04450,Bj,Gm12878,H1hesc,Helas3,Hepg2,Hsmm,Huvec,K562,Nhek,Sknshra
chr16:31733946-31734674	+	hsa_circ_0007059	728	223	2	2	2	1	NM_001130913	ZNF720	ADA-SCID,right_atrium,vena_cava,WAS2	Hs68_rep1_ctrl,Hs68_rep1_RNase,Hs68_rep2_RNase,Huvec
chr16:3900297-3901010	-	hsa_circ_0007637	713	713	2	2	0	1	ENST00000262367.5	CREBBP	ADA-SCID,right_atrium,WAS2	Hs68_rep1_ctrl,Hs68_rep1_RNase,Hs68_rep2_ctrl,Hs68_rep2_RNase,A549,Ag04450,Bj,Gm12878,H1hesc,Helas3,Hepg2,Huvec,K562,Mcf7,Nhek,Sknshra
chr16:47531309-47581459	+	hsa_circ_0004791	50150	634	3	3	6	0.5	NM_001031835	PHKB	ADA-SCID,HUAEC,thrombocytes,WAS2	Hs68_rep1_ctrl,Hs68_rep1_RNase,Hs68_rep2_ctrl,Hs68_rep2_RNase,A549,Ag04450,Bj,Gm12878,H1hesc,Helas3,Hepg2,K562,Nhek
chr16:53907697-53922863	+	hsa_circ_0005941	15166	344	2	7	6	0.3	ENST00000471389.1	FTO	ADA-SCID,cortex,LCL,muscle,right_atrium,thrombocytes,vena_cava,WAS2	Hs68_rep1_ctrl,Hs68_rep1_RNase,Hs68_rep2_ctrl,Hs68_rep2_RNase,A549,Ag04450,Bj,Gm12878,H1hesc,Helas3,Hepg2,K562,Nhek,Sknshra
chr16:68155889-68160513	+	hsa_circ_0000711	4624	1298	3	0	0	3	NM_004555	NFATC3	ADA-SCID,adipose,chondrocytes,EPC,LCL,MSC_047,right_atrium,thrombocytes,vena_cava,VSMC,WAS2	Hs68_rep1_ctrl,Hs68_rep1_RNase,Hs68_rep2_ctrl,Hs68_rep2_RNase,cd_19,cd_34,HEK293,neutr,A549,Ag04450,Bj,Gm12878,H1hesc,Helas3,Hepg2,Hmec,Hsmm,Huvec,K562,Mcf7,Nhek,Nhlf,Sknshra
chr16:68300495-68300624	+	hsa_circ_0039943	129	129	5	6	5	0.8	NM_001076785	SLC7A6	ADA-SCID,adipose,chondrocytes,decidua,fibroblasts,muscle,osteocytes,right_atrium,thrombocytes,vena_cava,WAS2	A549,Ag04450,Bj,Gm12878,Helas3,Hepg2,Hmec,Huvec,K562,Nhek,Sknshra
chr16:69404385-69406258	-		1873	234	2	6	0	0.3	ENST00000254942.3	TERF2	ADA-SCID,EPC,LCL,thrombocytes
chr16:87782278-87795646	-	hsa_circ_0000724	13368	407	2	2	0	1	NM_017566	KLHDC4	ADA-SCID,HUAEC,WAS2	Hs68_rep1_ctrl,Hs68_rep1_RNase,Hs68_rep2_RNase,cd_19,A549,Ag04450,Bj,Gm12878,H1hesc,Helas3,Hepg2,Huvec,K562,Mcf7,Nhek,Sknshra
chr17:20107645-20109225	+	hsa_circ_0000745	1580	1580	5	0	2	2.5	ENST00000395530.2	SPECC1	ADA-SCID,adipose,cortex,HUAEC,LCL,muscle,thrombocytes,umbcord,VSMC,WAS2	HEK293,A549,Ag04450,Bj,Gm12878,H1hesc,Helas3,Hepg2,Huvec,K562,Mcf7,Nhek,Sknshra
chr17:20149238-20163607	+	hsa_circ_0003545	14369	589	2	0	0	2	ENST00000395530.2	SPECC1	ADA-SCID	Hs68_rep1_RNase,Hs68_rep2_ctrl,Hs68_rep2_RNase,A549,Ag04450,H1hesc,Helas3,Hepg2,Hsmm,K562
chr17:41196678-41196790	-		112	112	2	0	0	2	NM_007300	BRCA1	ADA-SCID
chr17:45741524-45742524	+	hsa_circ_0044301	1000	213	2	42	14	0	ENST00000290158.4	KPNB1	ADA-SCID	A549,Ag04450,Bj,Gm12878,H1hesc,Helas3,K562,Nhek,Sknshra
chr17:45741524-45745776	+	hsa_circ_0000779	4252	438	3	42	27	0.1	ENST00000290158.4	KPNB1	ADA-SCID	Hs68_rep1_ctrl,Hs68_rep1_RNase,Hs68_rep2_ctrl,Hs68_rep2_RNase,HEK293,A549,Ag04450,Bj,Gm12878,H1hesc,Helas3,K562,Mcf7,Nhek
chr17:46925457-46925585	-		128	128	2	0	0	2	ENST00000258947.3	CALCOCO2	ADA-SCID
chr17:59853761-59857762	-	hsa_circ_0006968	4001	303	2	2	0	1	NM_032043	BRIP1	ADA-SCID,thrombocytes,WAS2	Hs68_rep1_ctrl,Hs68_rep1_RNase,Hs68_rep2_ctrl,Hs68_rep2_RNase,A549,Ag04450,Bj,Gm12878,H1hesc,Helas3,Hepg2,Huvec,K562,Mcf7,Nhek,Sknshra
chr17:65941524-65972074	+	hsa_circ_0000799	30550	2026	2	0	0	2	ENST00000321892.4	BPTF	ADA-SCID,adipose,cortex,fibroblasts,HUAEC,LCL,right_atrium,thrombocytes,umbcord,WAS2	cd_34,HEK293,neutr,A549,Ag04450,Bj,Gm12878,H1hesc,Helas3,Hepg2,Huvec,K562,Mcf7,Nhek,Sknshra
chr17:75398140-75398785	+	hsa_circ_0005320	645	645	3	16	7	0.2	NM_006640	SEPT9	ADA-SCID,fibroblasts,WAS2	Hs68_rep1_ctrl,Hs68_rep1_RNase,Hs68_rep2_ctrl,Hs68_rep2_RNase,A549,Ag04450,Bj,Gm12878,H1hesc,Helas3,Hepg2,Hmec,Hsmm,K562,Mcf7,Nhek,Nhlf,Sknshra
chr17:80721840-80739597	+	hsa_circ_0000818	17757	536	2	6	0	0.3	NM_005993	TBCD	ADA-SCID,thrombocytes,WAS2	Hs68_rep1_ctrl,Hs68_rep1_RNase,Hs68_rep2_ctrl,Hs68_rep2_RNase,HEK293,A549,Ag04450,Bj,Gm12878,H1hesc,Helas3,Hepg2,Hsmm,Huvec,K562,Mcf7,Nhek,Nhlf,Sknshra
chr18:12999419-13030607	+		31188	1538	3	10	6	0.3	NM_032142	CEP192	ADA-SCID,LCL,MSC_050,right_atrium,thrombocytes,vena_cava,WAS2
chr18:19345732-19359646	+	hsa_circ_0000835	13914	679	3	2	8	0.4	ENST00000261537.6	MIB1	ADA-SCID,cortex,EPC,HUAEC,LCL,right_atrium,vena_cava,WAS2	Hs68_rep1_ctrl,Hs68_rep1_RNase,Hs68_rep2_ctrl,Hs68_rep2_RNase,cd_19,HEK293,A549,Ag04450,Bj,Gm12878,H1hesc,Helas3,Hepg2,Huvec,K562,Mcf7,Nhek,Sknshra
chr18:2890558-2892484	+	hsa_circ_0004658	1926	1926	4	7	2	0.6	ENST00000254528.3	EMILIN2	ADA-SCID,muscle,WAS2	Hs68_rep1_ctrl,Hs68_rep1_RNase,Hs68_rep2_ctrl,Hs68_rep2_RNase
chr18:33606862-33613800	-	hsa_circ_0000842	6938	638	2	5	7	0.3	ENST00000399022.4	RPRD1A	ADA-SCID,thrombocytes	cd_19,neutr,Ag04450,Bj,Gm12878,H1hesc,Helas3,Hepg2,K562
chr18:46858233-46906128	-	hsa_circ_0002501	47895	570	2	0	4	0.5	ENST00000269445.6	DYM	ADA-SCID,LCL,thrombocytes,vena_cava,WAS2	Hs68_rep1_ctrl,Hs68_rep1_RNase,Hs68_rep2_ctrl,Hs68_rep2_RNase
chr18:60015400-60017170	+	hsa_circ_0047880	1770	208	7	4	4	1.8	ENST00000586569.1	TNFRSF11A	ADA-SCID,cortex,thrombocytes,WAS2	A549,Gm12878,H1hesc,Hepg2
chr18:74561481-74593468	+	hsa_circ_0000857	31987	1362	2	0	2	1	ENST00000253159.8	ZNF236	ADA-SCID	Hs68_rep1_ctrl,Hs68_rep1_RNase,Hs68_rep2_RNase,cd_19,HEK293,K562
chr18:9182379-9221997	+	hsa_circ_0000826	39618	994	7	10	5	0.7	NM_015208	ANKRD12	ADA-SCID,adipose,chondrocytes,cortex,decidua,EPC,fibroblasts,HUAEC,LCL,placenta,PMN2,right_atrium,thrombocytes,umbcord,vena_cava,VSMC,WAS2	cd_19,neutr,Ag04450,Bj,Gm12878,H1hesc,Helas3,Hepg2,Huvec,K562,Nhek,Sknshra
chr18:9583114-9595151	-	hsa_circ_0007509	12037	866	2	0	6	0.3	NM_001042388	PPP4R1	ADA-SCID,MSC_047,vena_cava	Hs68_rep1_ctrl,Hs68_rep1_RNase,Hs68_rep2_ctrl,Hs68_rep2_RNase
chr19:17212469-17213367	+	hsa_circ_0000907	898	898	3	25	6	0.1	ENST00000595618.1	MYO9B	ADA-SCID,decidua,LCL,VSMC,WAS2	Hs68_rep1_ctrl,Hs68_rep1_RNase,Hs68_rep2_ctrl,Hs68_rep2_RNase,cd_19,cd_34,A549,Ag04450,Bj,Gm12878,H1hesc,Helas3,Hepg2,Hmec,Hsmm,Huvec,K562,Mcf7,Nhek,Nhlf,Sknshra
chr19:18285849-18286507	+	hsa_circ_0005571	658	351	2	155	257	0	ENST00000593731.1	PIK3R2	ADA-SCID,LCL,WAS2	Hs68_rep1_RNase,Hs68_rep2_ctrl,Hs68_rep2_RNase,Gm12878,H1hesc,Helas3,Hepg2,K562
chr19:23541231-23545527	-		4296	4296	3	3	0	1	ENST00000300619.7	ZNF91	ADA-SCID,adipose,chondrocytes,decidua,LCL,right_atrium,WAS2
chr19:8520288-8528570	+	hsa_circ_0006382	8282	325	3	52	15	0.1	ENST00000348943.3	HNRNPM	ADA-SCID,adipose,decidua,LCL,PMN2,thrombocytes,WAS2	Hs68_rep1_ctrl,Hs68_rep1_RNase,Hs68_rep2_ctrl,Hs68_rep2_RNase,A549,Ag04450,Bj,Gm12878,H1hesc,Helas3,K562
chr1:100515464-100535241	+	hsa_circ_0000096	19777	807	2	10	20	0.1	ENST00000370152.3	HIAT1	ADA-SCID	Hs68_rep1_ctrl,Hs68_rep1_RNase,Hs68_rep2_ctrl,Hs68_rep2_RNase,cd_19
chr1:109952549-109953735	-	hsa_circ_0013452	1186	190	2	19	56	0	NM_002790	PSMA5	ADA-SCID,thrombocytes	A549,Ag04450,H1hesc,Helas3,Hepg2,K562,Sknshra
chr1:110203786-110233186	+		29400	29400	7	3	0	2.3	NM_000850	GSTM4	ADA-SCID,MSC_047
chr1:117944807-117948267	+	hsa_circ_0000116	3460	353	2	0	36	0.1	ENST00000356554.3	MAN1A2	ADA-SCID,HUAEC,muscle,thrombocytes,umbcord,vena_cava	cd_19,K562
chr1:117944807-117957453	+	hsa_circ_0000117	12646	472	3	0	38	0.1	ENST00000356554.3	MAN1A2	ADA-SCID,chondrocytes,cortex,decidua,EPC,MSC_047,muscle,placenta,PMN2,right_atrium,thrombocytes,vena_cava,WAS2	Hs68_rep1_ctrl,Hs68_rep1_RNase,Hs68_rep2_ctrl,Hs68_rep2_RNase,cd_19,HEK293
chr1:117944807-117963271	+	hsa_circ_0000118	18464	553	8	0	7	1.1	ENST00000356554.3	MAN1A2	ADA-SCID,adipose,chondrocytes,cortex,decidua,EPC,HUAEC,LCL,MSC_047,muscle,placenta,PMN2,right_atrium,thrombocytes,umbcord,vena_cava,WAS2	cd_19,cd_34,HEK293,neutr
chr1:117944807-117984947	+	hsa_circ_0000119	40140	648	7	0	0	7	ENST00000356554.3	MAN1A2	ADA-SCID,chondrocytes,cortex,decidua,LCL,osteocytes,PMN2,thrombocytes,umbcord,vena_cava,WAS2	cd_19,HEK293,A549,Ag04450,Bj,Gm12878,Helas3,Hepg2,Huvec,K562,Nhek,Sknshra
chr1:150547533-150547700	-		167	167	2	0	0	2	NM_021960	MCL1	ADA-SCID
chr1:154207066-154207767	+		701	298	2	23	5	0.1	ENST00000271877.7	UBAP2L	ADA-SCID,chondrocytes,thrombocytes,WAS2
chr1:155408117-155429689	-	hsa_circ_0003247	21572	844	2	0	6	0.3	ENST00000368346.3	ASH1L	ADA-SCID,adipose,chondrocytes,LCL,thrombocytes,vena_cava,WAS2	Hs68_rep1_ctrl,Hs68_rep1_RNase,Hs68_rep2_ctrl,Hs68_rep2_RNase,Ag04450,Bj,Gm12878,H1hesc,Hepg2,Hsmm,K562,Nhek,Sknshra
chr1:1586822-1650894	-	hsa_circ_0000005	64072	62186	2	3	0	0.7	ENST00000407249.3	CDK11B	ADA-SCID,adipose,decidua,EPC,MSC_047,MSC_050,osteocytes,WAS2	cd_19,cd_34,HEK293,neutr
chr1:160293220-160302347	-	hsa_circ_0008661	9127	320	3	20	18	0.2	NM_001098398	COPA	ADA-SCID,adipose,thrombocytes,vena_cava	Hs68_rep1_ctrl,Hs68_rep1_RNase,Hs68_rep2_ctrl,Hs68_rep2_RNase,A549,Ag04450,Bj,Gm12878,H1hesc,Helas3,Hepg2,K562,Nhek,Sknshra
chr1:160589565-160604687	-		15122	449	2	78	27	0	ENST00000302035.6	SLAMF1	ADA-SCID
chr1:162492557-162492848	+		291	291	2	0	0	2	NM_175866	UHMK1	ADA-SCID
chr1:172520651-172539870	+	hsa_circ_0015259	19219	987	7	0	0	7	NM_014283	C1orf9	ADA-SCID,LCL,WAS2	Gm12878,Helas3,K562
chr1:197641166-197684204	-	hsa_circ_0015800	43038	214	2	0	0	2	NM_001195215	DENND1B	ADA-SCID	Ag04450,K562
chr1:205585605-205593019	-	hsa_circ_0000175	7414	4577	2	3	0	0.7	NM_021795	ELK4	ADA-SCID,adipose,decidua,EPC,right_atrium,thrombocytes,vena_cava,WAS2	cd_19
chr1:213139063-213139687	+	hsa_circ_0016419	624	132	2	3	6	0.3	NM_001136474	VASH2	ADA-SCID,LCL	Ag04450,Gm12878,H1hesc,Sknshra
chr1:231672958-231678357	+	hsa_circ_0004834	5399	246	2	10	7	0.2	NR_028393	TSNAX-DISC1	ADA-SCID,MSC_047,muscle,thrombocytes,WAS2	Hs68_rep1_ctrl,Hs68_rep1_RNase,Hs68_rep2_ctrl,Hs68_rep2_RNase,Ag04450,Bj,Gm12878,K562,Nhek,Sknshra
chr1:28833892-28833993	-		101	101	5	0	0	5	ENST00000437681.1	SNHG3	ADA-SCID,fibroblasts,HUAEC,LCL
chr1:29481207-29481422	-	hsa_circ_0006602	215	215	2	7	9	0.2	NM_005626	SRSF4	ADA-SCID,adipose,chondrocytes,HUAEC,MSC_050,right_atrium,thrombocytes,WAS2	Hs68_rep1_ctrl,Hs68_rep1_RNase,Hs68_rep2_ctrl,Hs68_rep2_RNase,Ag04450,Bj,Gm12878,Helas3,Hepg2,Huvec,K562,Sknshra
chr1:54331872-54332012	-		140	140	2	0	2	1	NR_036639	YIPF1	ADA-SCID
chr1:8601272-8617582	-	hsa_circ_0002158	16310	308	4	0	3	1.3	NM_012102	RERE	ADA-SCID,cortex,thrombocytes,WAS2	Hs68_rep1_ctrl,Hs68_rep1_RNase,Hs68_rep2_ctrl,Hs68_rep2_RNase,A549,Ag04450,Gm12878,H1hesc,Helas3,Hepg2,Huvec,K562,Nhek,Sknshra
chr1:9991948-9994918	-	hsa_circ_0000014	2970	277	2	7	4	0.3	ENST00000377223.1	LZIC	ADA-SCID,HUAEC,MSC_050,PMN2,thrombocytes,vena_cava,VSMC,WAS2	cd_34,HEK293,A549,Ag04450,Bj,Gm12878,H1hesc,Helas3,Hepg2,Huvec,K562,Mcf7,Nhek,Sknshra
chr20:10536878-10541468	+	hsa_circ_0005704	4590	211	2	0	0	2	ENST00000334534.5	SLX4IP	ADA-SCID,thrombocytes	Hs68_rep1_ctrl,Hs68_rep1_RNase,Hs68_rep2_ctrl,Hs68_rep2_RNase
chr20:20656879-20661445	-		4566	164	2	0	0	2	NM_020343	RALGAPA2	ADA-SCID
chr20:2944917-2945848	+	hsa_circ_0006117	931	421	2	2	2	1	ENST00000216877.6	PTPRA	ADA-SCID,adipose,chondrocytes,muscle,thrombocytes,WAS2	Hs68_rep1_ctrl,Hs68_rep1_RNase,Hs68_rep2_ctrl,Hs68_rep2_RNase,A549,Ag04450,Bj,Gm12878,H1hesc,Helas3,Hepg2,Huvec,K562,Nhek,Sknshra
chr20:30954186-30956926	+	hsa_circ_0001136	2740	195	3	9	8	0.3	NM_015338	ASXL1	ADA-SCID,adipose,chondrocytes,cortex,decidua,EPC,fibroblasts,HUAEC,HUVEC,LCL,MSC_047,MSC_050,muscle,osteocytes,PMN2,right_atrium,thrombocytes,umbcord,vena_cava,VSMC,WAS2	Hs68_rep1_ctrl,Hs68_rep1_RNase,Hs68_rep2_ctrl,Hs68_rep2_RNase,cd_19,HEK293,A549,Ag04450,Bj,Gm12878,H1hesc,Helas3,Hepg2,Hsmm,Huvec,K562,Mcf7,Nhek,Nhlf,Sknshra
chr20:39721111-39729993	+		8882	694	2	14	11	0.1	ENST00000361337.2	TOP1	ADA-SCID,adipose,MSC_047,muscle,thrombocytes,vena_cava,WAS2
chr20:40083265-40083376	-		111	111	2	3	5	0.4	ENST00000373233.3	CHD6	ADA-SCID
chr20:46252654-46262380	+	hsa_circ_0001165	9726	881	2	36	41	0	NM_181659	NCOA3	ADA-SCID,chondrocytes,LCL,thrombocytes,WAS2	cd_19,A549,Ag04450,Bj,Gm12878,H1hesc,Helas3,K562,Mcf7,Nhek,Sknshra
chr20:57014000-57016139	+	hsa_circ_0001173	2139	258	2	6	9	0.2	NM_004738	VAPB	ADA-SCID,adipose,chondrocytes,decidua,MSC_050,muscle,osteocytes,PMN2,thrombocytes,umbcord,vena_cava,WAS2	Hs68_rep1_ctrl,Hs68_rep1_RNase,Hs68_rep2_ctrl,Hs68_rep2_RNase,cd_19,HEK293,A549,Ag04450,Bj,Gm12878,H1hesc,Helas3,Hepg2,Huvec,K562,Nhek,Sknshra
chr20:60714130-60716000	-	hsa_circ_0003456	1870	460	2	36	31	0.1	ENST00000484488.1	PSMA7	ADA-SCID,cortex,EPC,HUAEC,right_atrium,vena_cava	Hs68_rep1_ctrl,Hs68_rep1_RNase,Hs68_rep2_ctrl,Hs68_rep2_RNase
chr21:30698379-30702014	+	hsa_circ_0061395	3635	1542	2	13	5	0.2	ENST00000399921.1	BACH1	ADA-SCID,LCL,thrombocytes	Ag04450,Gm12878,H1hesc,K562,Nhek,Sknshra
chr21:34804483-34805178	+	hsa_circ_0001185	695	318	2	0	7	0.3	NM_005534	IFNGR2	ADA-SCID,adipose,LCL,muscle,PMN2,thrombocytes,WAS2	Hs68_rep1_RNase,Hs68_rep2_ctrl,Hs68_rep2_RNase,cd_19,neutr
chr21:37711076-37717005	+	hsa_circ_0001189	5929	420	3	0	6	0.5	NM_015358	MORC3	ADA-SCID,LCL,PMN2,thrombocytes,vena_cava,WAS2	Hs68_rep1_ctrl,Hs68_rep1_RNase,Hs68_rep2_ctrl,Hs68_rep2_RNase,cd_19
chr22:26059596-26070495	+	hsa_circ_0062649	10899	281	3	17	21	0.1	ENST00000324198.5	ADRBK2	ADA-SCID,thrombocytes	Ag04450,Gm12878,K562,Sknshra
chr22:26074782-26091181	+	hsa_circ_0062656	16399	513	2	21	4	0.1	ENST00000324198.5	ADRBK2	ADA-SCID	Gm12878,Hepg2,K562,Sknshra
chr22:36914809-36915584	-	hsa_circ_0006385	775	281	3	58	41	0.1	ENST00000216190.8	EIF3D	ADA-SCID	Hs68_rep1_RNase,Hs68_rep2_ctrl,Hs68_rep2_RNase,A549,Ag04450,Bj,Gm12878,H1hesc,Helas3,Hepg2,Hmec,Hsmm,Huvec,K562,Mcf7,Nhek,Nhlf,Sknshra
chr22:44364610-44368156	+		3546	129	2	8	0	0.2	NM_015380	SAMM50	ADA-SCID
chr22:46085591-46114373	+	hsa_circ_0003054	28782	612	2	5	22	0.1	NM_013236	ATXN10	ADA-SCID,WAS2	Hs68_rep1_ctrl,Hs68_rep1_RNase,Hs68_rep2_ctrl,Hs68_rep2_RNase,A549,Ag04450,Gm12878,H1hesc,K562
chr2:100078957-100081447	-	hsa_circ_0001053	2490	191	2	7	2	0.3	ENST00000258428.3	REV1	ADA-SCID,thrombocytes,vena_cava,WAS2	Hs68_rep1_ctrl,Hs68_rep1_RNase,Hs68_rep2_ctrl,Hs68_rep2_RNase,cd_19,cd_34,A549,Ag04450,Bj,Gm12878,H1hesc,Helas3,Hepg2,Hsmm,Huvec,K562,Nhek,Sknshra
chr2:148730307-148739650	-	hsa_circ_0004491	9343	396	2	0	4	0.5	NM_001190879	ORC4	ADA-SCID,adipose,thrombocytes,umbcord,vena_cava	Hs68_rep1_ctrl,Hs68_rep1_RNase,Hs68_rep2_RNase
chr2:191851603-191856010	+		4407	4407	2	0	0	2	ENST00000361099.3	STAT1	ADA-SCID
chr2:197157288-197172809	-	hsa_circ_0057590	15521	566	2	7	8	0.2	ENST00000260983.2	HECW2	ADA-SCID	Helas3
chr2:242079935-242082489	-	hsa_circ_0058988	2554	471	3	4	3	0.8	ENST00000403638.3	PASK	ADA-SCID	A549,Ag04450,Gm12878,H1hesc,Helas3,Hepg2,K562,Nhek,Sknshra
chr2:26587169-26598016	+	hsa_circ_0004269	10847	625	2	7	2	0.3	NM_033505	EPT1	ADA-SCID	Hs68_rep1_ctrl,Hs68_rep1_RNase,Hs68_rep2_RNase,A549,Ag04450,Bj,Gm12878,H1hesc,Helas3,Huvec,K562,Nhek
chr2:61258553-61259248	+	hsa_circ_0008534	695	695	2	3	4	0.5	NM_002618	PEX13	ADA-SCID,vena_cava	Hs68_rep1_RNase,Hs68_rep2_ctrl,Hs68_rep2_RNase
chr2:61722589-61727029	-		4440	639	2	15	18	0.1	ENST00000401558.2	XPO1	ADA-SCID,thrombocytes,WAS2
chr2:61749745-61753656	-	hsa_circ_0001016	3911	175	12	42	14	0.3	ENST00000401558.2	XPO1	ADA-SCID,adipose,decidua,EPC,HUAEC,LCL,thrombocytes,vena_cava,WAS2	Hs68_rep1_ctrl,Hs68_rep1_RNase,Hs68_rep2_ctrl,Hs68_rep2_RNase,cd_19,HEK293,neutr,A549,Ag04450,Bj,Gm12878,Helas3,Hepg2,K562,Nhek,Sknshra
chr2:61749745-61761038	-	hsa_circ_0001017	11293	307	4	24	14	0.2	ENST00000401558.2	XPO1	ADA-SCID,adipose,cortex,decidua,HUAEC,LCL,MSC_047,MSC_050,muscle,osteocytes,PMN2,right_atrium,thrombocytes,vena_cava,VSMC,WAS2	Hs68_rep1_ctrl,Hs68_rep1_RNase,Hs68_rep2_ctrl,Hs68_rep2_RNase,cd_19,HEK293,neutr,A549,Ag04450,Bj,Gm12878,H1hesc,Helas3,Hepg2,Huvec,K562,Nhek,Sknshra
chr2:63831826-63831967	-		141	141	2	0	0	2	ENST00000233114.8	MDH1	ADA-SCID
chr2:64778576-64780543	+	hsa_circ_0001021	1967	1967	2	16	5	0.1	NM_203437	AFTPH	ADA-SCID,WAS2	cd_19,A549,Ag04450,Bj,Gm12878,Helas3,K562,Mcf7,Nhek
chr2:72945231-72960247	-	hsa_circ_0009043	15016	390	2	0	2	1	ENST00000272427.6	EXOC6B	ADA-SCID,adipose,cortex,decidua,muscle,placenta,PMN2,right_atrium,thrombocytes,umbcord,vena_cava,WAS2	Hs68_rep1_ctrl,Hs68_rep1_RNase,Hs68_rep2_ctrl,Hs68_rep2_RNase,A549,Ag04450,Gm12878,H1hesc,Nhek,Nhlf,Sknshra
chr3:114069120-114070725	-	hsa_circ_0005332	1605	1605	2	4	0	0.5	NM_001164343	ZBTB20	ADA-SCID,adipose,right_atrium,WAS2	Hs68_rep1_ctrl,Hs68_rep1_RNase,Hs68_rep2_ctrl,Hs68_rep2_RNase,A549,Ag04450,Bj,Gm12878,H1hesc,Helas3,Hepg2,Hsmm,Huvec,Nhek,Nhlf,Sknshra
chr3:125032151-125050082	-	hsa_circ_0001333	17931	683	5	16	16	0.3	ENST00000485866.1	ZNF148	ADA-SCID,cortex,LCL,MSC_047,right_atrium,thrombocytes,vena_cava,WAS2	Hs68_rep1_ctrl,Hs68_rep1_RNase,Hs68_rep2_ctrl,Hs68_rep2_RNase,cd_19,A549,Ag04450,Bj,Gm12878,H1hesc,Helas3,Hepg2,Huvec,K562,Mcf7,Nhek,Sknshra
chr3:170906490-170912424	-	hsa_circ_0002387	5934	333	2	2	3	0.7	ENST00000436636.2	TNIK	ADA-SCID,cortex,LCL,right_atrium,thrombocytes,vena_cava,WAS2	Hs68_rep1_ctrl,Hs68_rep1_RNase,Hs68_rep2_ctrl,Hs68_rep2_RNase,Ag04450,Bj,Gm12878,H1hesc,Huvec,K562,Sknshra
chr3:171965322-171969331	+	hsa_circ_0006156	4009	526	2	6	8	0.2	ENST00000336824.4	FNDC3B	ADA-SCID,adipose,chondrocytes,decidua,fibroblasts,HUAEC,LCL,muscle,osteocytes,placenta,PMN2,right_atrium,thrombocytes,umbcord,vena_cava,VSMC,WAS2	Hs68_rep1_ctrl,Hs68_rep1_RNase,Hs68_rep2_ctrl,Hs68_rep2_RNase,Ag04450,H1hesc,Helas3,Hepg2,Hsmm,Huvec,K562,Nhek,Sknshra
chr3:196118683-196129890	-	hsa_circ_0001380	11207	247	19	10	16	1.2	ENST00000296328.4	UBXN7	ADA-SCID,adipose,chondrocytes,cortex,decidua,EPC,fibroblasts,HUAEC,LCL,MSC_047,MSC_050,muscle,osteocytes,PMN2,right_atrium,thrombocytes,umbcord,vena_cava,VSMC,WAS2	Hs68_rep1_ctrl,Hs68_rep1_RNase,Hs68_rep2_ctrl,Hs68_rep2_RNase,cd_19,HEK293,neutr,A549,Ag04450,Bj,Gm12878,H1hesc,Helas3,Hepg2,Huvec,K562,Mcf7,Nhek,Sknshra
chr3:27453132-27493989	-	hsa_circ_0064622	40857	1706	2	4	4	0.5	ENST00000295736.5	SLC4A7	ADA-SCID	A549,Ag04450,Gm12878,H1hesc,Helas3,Sknshra
chr3:31617887-31621588	+	hsa_circ_0001278	3701	397	2	12	38	0.1	ENST00000295770.2	STT3B	ADA-SCID,HUAEC,LCL,thrombocytes,vena_cava	Hs68_rep1_ctrl,Hs68_rep1_RNase,Hs68_rep2_ctrl,Hs68_rep2_RNase,cd_19,cd_34,HEK293,A549,Ag04450,Bj,Gm12878,H1hesc,Helas3,Hepg2,Huvec,K562,Mcf7,Nhek,Sknshra
chr3:37170553-37190529	-	hsa_circ_0003264	19976	232	2	9	2	0.2	NM_006309	LRRFIP2	ADA-SCID,thrombocytes	Hs68_rep1_ctrl,Hs68_rep1_RNase,Hs68_rep2_ctrl,Hs68_rep2_RNase,Ag04450,K562,Nhek
chr3:47663696-47719801	-	hsa_circ_0065249	56105	1324	2	9	9	0.2	ENST00000254480.5	SMARCC1	ADA-SCID	Gm12878,H1hesc,K562,Nhek
chr4:103225473-103236987	-	hsa_circ_0002782	11514	621	3	12	12	0.2	NM_001135147	SLC39A8	ADA-SCID,LCL,WAS2	Hs68_rep1_ctrl,Hs68_rep1_RNase,Hs68_rep2_ctrl,Hs68_rep2_RNase,A549,Bj,Gm12878,H1hesc,Helas3,Hepg2,K562,Nhek,Sknshra
chr4:106155053-106158508	+	hsa_circ_0070562	3455	3455	9	5	2	1.8	ENST00000513237.1	TET2	ADA-SCID,PMN2,thrombocytes,vena_cava,WAS2	A549,Ag04450,Gm12878,Hmec,K562,Mcf7,Nhek,Sknshra
chr4:108603170-108615162	-	hsa_circ_0005965	11992	494	2	10	13	0.2	ENST00000265174.4	PAPSS1	ADA-SCID,decidua,LCL,WAS2	Hs68_rep1_ctrl,Hs68_rep1_RNase,Hs68_rep2_ctrl,Hs68_rep2_RNase,Ag04450,Bj,Gm12878,Helas3,Hsmm,Huvec,K562,Mcf7,Nhek
chr4:113199371-113199497	-		126	126	2	0	0	2	NM_052864	TIFA	ADA-SCID
chr4:129913321-129925031	-	hsa_circ_0001439	11710	396	2	0	0	2	ENST00000281142.5	SCLT1	ADA-SCID,adipose,chondrocytes,decidua,EPC,LCL,MSC_047,muscle,thrombocytes,umbcord,vena_cava,WAS2	Hs68_rep1_ctrl,Hs68_rep1_RNase,Hs68_rep2_ctrl,Hs68_rep2_RNase,cd_19,neutr,Ag04450,Bj,Gm12878,H1hesc,Helas3,Hepg2,K562,Nhek,Sknshra
chr4:140046317-140060651	-	hsa_circ_0001441	14334	489	2	4	2	0.5	ENST00000394235.2	ELF2	ADA-SCID,cortex,LCL,muscle,placenta,thrombocytes,vena_cava	Hs68_rep1_ctrl,Hs68_rep1_RNase,Hs68_rep2_ctrl,Hs68_rep2_RNase,cd_19,HEK293,neutr
chr4:144464661-144465125	+	hsa_circ_0001445	464	269	8	8	16	0.5	NM_003601	SMARCA5	ADA-SCID,adipose,chondrocytes,cortex,decidua,EPC,fibroblasts,HUAEC,LCL,MSC_047,MSC_050,muscle,osteocytes,placenta,plasma,PMN2,right_atrium,thrombocytes,umbcord,vena_cava,WAS2	cd_19,cd_34,HEK293,neutr
chr4:148778703-148803083	+	hsa_circ_0071106	24380	650	5	8	10	0.5	ENST00000336498.3	ARHGAP10	ADA-SCID,adipose,cortex,LCL,MSC_047,osteocytes,right_atrium,thrombocytes,vena_cava,WAS2	Ag04450,Bj,Gm12878,Sknshra
chr4:151682934-151729550	-	hsa_circ_0071185	46616	340	2	5	20	0.1	ENST00000535741.1	LRBA	ADA-SCID,thrombocytes	A549,Gm12878,H1hesc,K562
chr4:153332454-153333681	-	hsa_circ_0001451	1227	620	6	0	5	1.2	ENST00000603548.1	FBXW7	ADA-SCID,adipose,cortex,EPC,fibroblasts,HUAEC,LCL,muscle,osteocytes,PMN2,right_atrium,thrombocytes,umbcord,vena_cava,WAS2	Hs68_rep1_ctrl,Hs68_rep1_RNase,Hs68_rep2_ctrl,Hs68_rep2_RNase,cd_19,A549,Ag04450,Bj,Gm12878,H1hesc,Helas3,Hepg2,Hmec,Huvec,K562,Nhek,Sknshra
chr4:160107793-160131735	+		23942	23942	6	5	10	0.6	id_00197	id_00197	ADA-SCID,HUAEC,LCL,WAS2
chr4:2492063-2498848	+	hsa_circ_0008872	6785	281	2	21	0	0.1	ENST00000511600.1	RNF4	ADA-SCID	Hs68_rep1_ctrl,Hs68_rep1_RNase,Hs68_rep2_ctrl,Hs68_rep2_RNase,Gm12878,H1hesc,K562
chr4:3088665-3109150	+	hsa_circ_0001392	20485	484	4	4	24	0.2	NM_002111	HTT	ADA-SCID,adipose,cortex,decidua,HUAEC,LCL,muscle,right_atrium,thrombocytes,vena_cava,WAS2	Hs68_rep1_ctrl,Hs68_rep1_RNase,Hs68_rep2_ctrl,Hs68_rep2_RNase,cd_19
chr4:37633006-37640126	-	hsa_circ_0001400	7120	434	6	0	0	6	NM_001085400	RELL1	ADA-SCID,adipose,cortex,EPC,HUAEC,placenta,PMN2,right_atrium,WAS2	Hs68_rep1_ctrl,Hs68_rep1_RNase,Hs68_rep2_ctrl,Hs68_rep2_RNase,cd_19,cd_34,neutr,A549,Ag04450,Bj,Gm12878,H1hesc,Helas3,Hsmm,Huvec,K562,Nhek,Sknshra
chr4:52729602-52744020	+	hsa_circ_0001410	14418	318	2	6	9	0.2	ENST00000334635.5	DCUN1D4	ADA-SCID,adipose,thrombocytes	Hs68_rep1_ctrl,Hs68_rep1_RNase,Hs68_rep2_ctrl,Hs68_rep2_RNase,cd_19,HEK293,A549,Ag04450,Bj,Gm12878,H1hesc,Helas3,Hepg2,Huvec,K562,Nhek,Sknshra
chr4:52729602-52758017	+	hsa_circ_0007646	28415	481	2	6	0	0.3	ENST00000334635.5	DCUN1D4	ADA-SCID,adipose,fibroblasts,muscle,right_atrium,thrombocytes,vena_cava,WAS2	Hs68_rep1_ctrl,Hs68_rep1_RNase,Hs68_rep2_ctrl,Hs68_rep2_RNase,A549,Ag04450,Bj,Gm12878,H1hesc,Helas3,Hepg2,K562,Nhek,Sknshra
chr4:54280781-54294350	+	hsa_circ_0007476	13569	359	3	2	0	1.5	NM_030917	FIP1L1	ADA-SCID,right_atrium,thrombocytes,WAS2	Hs68_rep1_ctrl,Hs68_rep1_RNase,Hs68_rep2_ctrl,Hs68_rep2_RNase,A549,Ag04450,Bj,Gm12878,H1hesc,Helas3,Hepg2,Huvec,K562,Mcf7,Nhek,Sknshra
chr4:56277780-56284152	+	hsa_circ_0001414	6372	585	2	5	14	0.1	NM_018475	TMEM165	ADA-SCID,adipose,chondrocytes,cortex,decidua,EPC,fibroblasts,HUAEC,HUVEC,MSC_047,MSC_050,muscle,osteocytes,thrombocytes,umbcord,vena_cava,VSMC,WAS2	cd_19,HEK293,A549,Ag04450,Bj,Gm12878,H1hesc,Helas3,Hepg2,Hsmm,Huvec,K562,Mcf7,Nhek,Nhlf,Sknshra
chr4:73956383-73958017	-	hsa_circ_0007883	1634	1634	3	0	2	1.5	ENST00000358602.4	ANKRD17	ADA-SCID,EPC,umbcord,WAS2	Hs68_rep1_ctrl,Hs68_rep1_RNase,Hs68_rep2_ctrl,Hs68_rep2_RNase,A549,Ag04450,Bj,Gm12878,H1hesc,Helas3,Hepg2,Huvec,K562,Nhek,Sknshra
chr4:87967317-87968746	+	hsa_circ_0001423	1429	1021	2	25	3	0.1	ENST00000307808.6	AFF1	ADA-SCID,adipose,chondrocytes,EPC,LCL,placenta,right_atrium,thrombocytes,umbcord,vena_cava,WAS2	Hs68_rep1_ctrl,Hs68_rep1_RNase,Hs68_rep2_ctrl,Hs68_rep2_RNase,HEK293,A549,Ag04450,Bj,Gm12878,H1hesc,Helas3,Hepg2,Huvec,K562,Nhek,Sknshra
chr5:122881110-122911657	+	hsa_circ_0073706	30547	920	2	4	4	0.5	ENST00000395412.1	CSNK1G3	ADA-SCID,thrombocytes,WAS2	A549
chr5:124036706-124036962	-	hsa_circ_0001523	256	256	2	4	0	0.5	ENST00000306315.5	ZNF608	ADA-SCID,adipose,vena_cava,WAS2	Hs68_rep1_ctrl,Hs68_rep1_RNase,Hs68_rep2_ctrl,Hs68_rep2_RNase,cd_19,HEK293,A549,Ag04450,Gm12878,H1hesc,Helas3,Hmec,Hsmm,Huvec,K562,Nhek,Nhlf,Sknshra
chr5:137342678-137356886	-	hsa_circ_0007235	14208	1050	2	8	0	0.2	NM_016603	FAM13B	ADA-SCID	Hs68_rep1_ctrl,Hs68_rep1_RNase,Hs68_rep2_ctrl,Hs68_rep2_RNase,Ag04450,K562
chr5:149900429-149901329	+	hsa_circ_0001986	900	900	3	0	0	3	NM_001543	NDST1	ADA-SCID	Hs68_rep1_RNase,Hs68_rep2_ctrl,Hs68_rep2_RNase,Ag04450,Bj,Gm12878,H1hesc,Helas3,K562,Nhek
chr5:176370335-176385155	-	hsa_circ_0001558	14820	397	4	0	0	4	NM_001199297	UIMC1	ADA-SCID,cortex,decidua,EPC,HUAEC,HUVEC,LCL,muscle,thrombocytes,vena_cava,WAS2	Hs68_rep1_ctrl,Hs68_rep1_RNase,Hs68_rep2_ctrl,Hs68_rep2_RNase,cd_19,HEK293,neutr,A549,Ag04450,Bj,Gm12878,H1hesc,Helas3,Hepg2,Huvec,K562,Mcf7,Nhek,Sknshra
chr5:76758919-76760634	-	hsa_circ_0001498	1715	181	5	2	8	0.6	ENST00000296679.4	WDR41	ADA-SCID,decidua,fibroblasts,muscle,PMN2,right_atrium,thrombocytes,umbcord,vena_cava,VSMC,WAS2	Hs68_rep1_RNase,Hs68_rep2_ctrl,Hs68_rep2_RNase,cd_19,A549,Ag04450,Bj,Helas3,K562,Sknshra
chr5:80071512-80088663	+	hsa_circ_0001508	17151	402	2	0	4	0.5	NM_002439	MSH3	ADA-SCID,LCL,thrombocytes,WAS2	Hs68_rep1_ctrl,Hs68_rep1_RNase,Hs68_rep2_RNase,cd_19
chr5:86627164-86649052	+	hsa_circ_0004317	21888	793	2	12	13	0.2	NM_002890	RASA1	ADA-SCID,thrombocytes	Hs68_rep1_ctrl,Hs68_rep1_RNase,Hs68_rep2_RNase,Gm12878,Helas3,K562,Nhek,Sknshra
chr5:87516379-87541609	-	hsa_circ_0005476	25230	5319	3	0	3	1	ENST00000296595.6	TMEM161B	ADA-SCID,LCL,WAS2	Hs68_rep1_RNase,Hs68_rep2_ctrl,Hs68_rep2_RNase
chr5:95091099-95099324	+	hsa_circ_0007444	8225	479	3	9	13	0.2	NM_014899	RHOBTB3	ADA-SCID,adipose,decidua,fibroblasts,HUAEC,LCL,muscle,osteocytes,placenta,right_atrium,thrombocytes,vena_cava,VSMC,WAS2	Hs68_rep1_ctrl,Hs68_rep1_RNase,Hs68_rep2_ctrl,Hs68_rep2_RNase
chr5:96364805-96364909	+		104	104	2	0	0	2	ENST00000231368.5	LNPEP	ADA-SCID
chr6:137015277-137019820	-	hsa_circ_0006856	4543	641	2	0	27	0.1	ENST00000359015.4	MAP3K5	ADA-SCID,LCL,thrombocytes,vena_cava,WAS2	Hs68_rep1_ctrl,Hs68_rep1_RNase,Hs68_rep2_ctrl,Hs68_rep2_RNase,A549,Ag04450,Bj,Gm12878,Helas3,Hepg2,Hsmm,K562,Mcf7,Nhek,Sknshra
chr6:147527106-147560406	+	hsa_circ_0078150	33300	281	3	0	0	3	NM_001127715	STXBP5	ADA-SCID,PMN2,thrombocytes,WAS2	A549,Ag04450,Gm12878,H1hesc,Helas3,Hepg2,K562
chr6:149833290-149862722	-		29432	1157	2	5	7	0.3	NM_139126	PPIL4	ADA-SCID
chr6:155095122-155116273	+	hsa_circ_0001654	21151	576	2	0	7	0.3	ENST00000367178.3	SCAF8	ADA-SCID,right_atrium,thrombocytes,vena_cava	Hs68_rep1_ctrl,Hs68_rep1_RNase,Hs68_rep2_ctrl,Hs68_rep2_RNase,cd_19,A549,Ag04450,Bj,Gm12878,H1hesc,Helas3,Hepg2,Hsmm,Huvec,K562,Mcf7,Nhek,Nhlf,Sknshra
chr6:16326624-16328701	-	hsa_circ_0007132	2077	2077	3	0	0	3	NM_000332	ATXN1	ADA-SCID,VSMC	Hs68_rep1_ctrl,Hs68_rep1_RNase,Hs68_rep2_ctrl,Hs68_rep2_RNase,Ag04450,Bj,Gm12878,Helas3,Hepg2,Nhek,Nhlf,Sknshra
chr6:18236682-18258636	-	hsa_circ_0075796	21954	902	4	49	26	0.1	ENST00000397239.3	DEK	ADA-SCID,adipose,chondrocytes,decidua,fibroblasts,LCL,muscle,plasma,PMN2,right_atrium,thrombocytes,vena_cava,WAS2	K562
chr6:4891946-4892613	+	hsa_circ_0008285	667	667	6	0	0	6	NM_004824	CDYL	ADA-SCID,adipose,chondrocytes,cortex,decidua,HUAEC,LCL,osteocytes,thrombocytes,umbcord,vena_cava,VSMC,WAS2	Hs68_rep1_ctrl,Hs68_rep1_RNase,Hs68_rep2_ctrl,Hs68_rep2_RNase,A549,Ag04450,Bj,Gm12878,H1hesc,Helas3,Hepg2,Hsmm,Huvec,K562,Mcf7,Nhek,Sknshra
chr6:5368782-5431405	+	hsa_circ_0075530	62623	925	2	6	4	0.3	NM_006567	FARS2	ADA-SCID	K562,Nhek
chr6:7176887-7189555	+	hsa_circ_0001573	12668	709	3	8	2	0.4	ENST00000379938.2	RREB1	ADA-SCID,vena_cava,WAS2	Hs68_rep1_ctrl,Hs68_rep1_RNase,Hs68_rep2_ctrl,Hs68_rep2_RNase,neutr,A549,Ag04450,Bj,Gm12878,H1hesc,Helas3,Hepg2,Hsmm,Huvec,K562,Mcf7,Nhek,Nhlf,Sknshra
chr6:73357659-73358632	+		973	973	2	0	0	2	ENST00000342056.2	KCNQ5	ADA-SCID,WAS2
chr6:76344422-76388643	+	hsa_circ_0001613	44221	1722	4	6	8	0.5	ENST00000370014.3	SENP6	ADA-SCID,adipose,thrombocytes,vena_cava,WAS2	HEK293,neutr,Ag04450,K562
chr6:87920168-87928449	+	hsa_circ_0004383	8281	5822	5	0	0	5	ENST00000369577.3	ZNF292	ADA-SCID,adipose,HUVEC,right_atrium,thrombocytes,vena_cava	Hs68_rep1_ctrl,Hs68_rep1_RNase,Hs68_rep2_ctrl,Hs68_rep2_RNase
chr6:87925620-87928449	+	hsa_circ_0004058	2829	370	3	11	0	0.3	ENST00000369577.3	ZNF292	ADA-SCID,cortex,decidua,EPC,HUAEC,LCL,muscle,right_atrium,thrombocytes,umbcord,vena_cava,VSMC,WAS2	Hs68_rep1_ctrl,Hs68_rep1_RNase,Hs68_rep2_ctrl,Hs68_rep2_RNase,A549,Ag04450,Bj,Gm12878,H1hesc,Helas3,K562,Nhek,Sknshra
chr7:104678572-104681470	+	hsa_circ_0007395	2898	259	2	0	11	0.2	ENST00000334877.4	MLL5	ADA-SCID,thrombocytes,vena_cava,WAS2	Hs68_rep1_ctrl,Hs68_rep1_RNase,Hs68_rep2_ctrl,Hs68_rep2_RNase,A549,Ag04450,Bj,Gm12878,H1hesc,Helas3,Hepg2,K562,Mcf7,Nhek,Sknshra
chr7:128845043-128846428	+	hsa_circ_0001742	1385	727	2	0	2	1	ENST00000249373.3	SMO	ADA-SCID	HEK293
chr7:152007050-152012423	-	hsa_circ_0001769	5373	460	2	11	15	0.1	ENST00000355193.2	MLL3	ADA-SCID,decidua,placenta,thrombocytes,vena_cava,WAS2	Hs68_rep1_ctrl,Hs68_rep1_RNase,Hs68_rep2_ctrl,Hs68_rep2_RNase,HEK293,neutr
chr7:152027685-152055760	-	hsa_circ_0001770	28075	228	2	5	11	0.2	ENST00000355193.2	MLL3	ADA-SCID,LCL,thrombocytes,WAS2	Hs68_rep1_RNase,Hs68_rep2_ctrl,Hs68_rep2_RNase,cd_19,HEK293
chr7:158552176-158557544	-	hsa_circ_0001776	5368	495	4	6	10	0.4	ENST00000251527.5	ESYT2	ADA-SCID,adipose,chondrocytes,decidua,EPC,fibroblasts,HUAEC,LCL,MSC_047,muscle,osteocytes,placenta,right_atrium,thrombocytes,umbcord,vena_cava,VSMC,WAS2	Hs68_rep1_ctrl,Hs68_rep1_RNase,Hs68_rep2_ctrl,Hs68_rep2_RNase,cd_19,cd_34,neutr,A549,Ag04450,Bj,Gm12878,Helas3,Hepg2,Huvec,K562,Mcf7,Nhek,Sknshra
chr7:23650789-23651172	+	hsa_circ_0001684	383	383	3	2	0	1.5	NM_138771	CCDC126	ADA-SCID,PMN2,thrombocytes,WAS2	Hs68_rep1_ctrl,Hs68_rep1_RNase,Hs68_rep2_ctrl,Hs68_rep2_RNase,cd_19,neutr,Ag04450,Bj,Gm12878,H1hesc,K562,Nhek,Sknshra
chr7:24659670-24708279	+		48609	1285	2	0	4	0.5	ENST00000396475.2	MPP6	ADA-SCID,thrombocytes,WAS2
chr7:24663284-24690331	+	hsa_circ_0001685	27047	653	4	0	5	0.8	ENST00000396475.2	MPP6	ADA-SCID,adipose,EPC,thrombocytes	Hs68_rep1_ctrl,Hs68_rep1_RNase,Hs68_rep2_ctrl,Hs68_rep2_RNase,cd_34,A549,Ag04450,Bj,Gm12878,H1hesc,Hepg2,K562,Nhek,Sknshra
chr7:72891197-72892899	-		1702	1702	2	13	14	0.1	NM_032408	BAZ1B	ADA-SCID
chr7:73752777-73753334	+	hsa_circ_0001717	557	557	2	5	2	0.4	NM_003388	CLIP2	ADA-SCID	Hs68_rep1_RNase,Hs68_rep2_ctrl,Hs68_rep2_RNase,cd_34,A549,Ag04450,Gm12878,Hepg2,Mcf7,Nhlf
chr7:91924202-91957214	+		33012	877	2	6	15	0.1	NM_019004	ANKIB1	ADA-SCID,adipose,HUAEC,vena_cava,WAS2
chr7:99090662-99092254	-	hsa_circ_0001726	1592	1592	3	6	0	0.5	NM_032164	ZNF394	ADA-SCID,decidua,HUAEC,LCL,WAS2	Hs68_rep1_ctrl,Hs68_rep1_RNase,Hs68_rep2_ctrl,Hs68_rep2_RNase,cd_19,cd_34
chr8:101270070-101270218	+		148	148	2	0	0	2	NM_183419	RNF19A	ADA-SCID
chr8:103855778-103855950	-		172	172	4	0	70	0.1	ENST00000337198.5	AZIN1	ADA-SCID,HUAEC
chr8:109462051-109468159	+		6108	323	3	74	11	0	ENST00000220853.3	EMC2	ADA-SCID,thrombocytes,WAS2
chr8:128902834-128903244	+	hsa_circ_0001821	410	410	2	9	11	0.2	NR_003367	PVT1	ADA-SCID,HUAEC,LCL,WAS2	Hs68_rep1_ctrl,Hs68_rep1_RNase,Hs68_rep2_ctrl,Hs68_rep2_RNase,HEK293,A549,Ag04450,Bj,Gm12878,H1hesc,Helas3,Hepg2,Hmec,Hsmm,Huvec,K562,Mcf7,Nhek,Nhlf,Sknshra
chr8:17815169-17817556	+		2387	149	2	0	0	2	NM_006197	PCM1	ADA-SCID
chr8:37623043-37623873	+	hsa_circ_0001788	830	220	2	13	3	0.2	NM_007198	PROSC	ADA-SCID,adipose,cortex,decidua,EPC,HUAEC,muscle,PMN2,thrombocytes,vena_cava,WAS2	Hs68_rep1_ctrl,Hs68_rep1_RNase,Hs68_rep2_ctrl,Hs68_rep2_RNase,cd_19,HEK293
chr8:70667658-70674110	-	hsa_circ_0001809	6452	351	2	4	5	0.4	NM_030958	SLCO5A1	ADA-SCID,right_atrium,vena_cava,WAS2	neutr
chr9:123946579-123946693	-		114	114	2	0	0	2	NM_016322	RAB14	ADA-SCID
chr9:134381500-134381840	+	hsa_circ_0001897	340	158	2	0	0	2	ENST00000423007.1	POMT1	ADA-SCID,adipose,chondrocytes,thrombocytes,umbcord,vena_cava,WAS2	Hs68_rep1_RNase,Hs68_rep2_ctrl,Hs68_rep2_RNase,cd_19,HEK293,A549,Ag04450,Bj,Gm12878,H1hesc,Helas3,Hepg2,Huvec,K562,Mcf7,Nhek,Sknshra
chr9:19378449-19378798	+		349	349	36	0	0	36	ENST00000380394.4	RPS6	ADA-SCID,adipose,chondrocytes,fibroblasts,LCL,MSC_050,osteocytes,vena_cava,VSMC,WAS2
chr9:33351557-33352717	+	hsa_circ_0005405	1160	305	2	3	5	0.4	NM_002504	NFX1	ADA-SCID,LCL,thrombocytes,WAS2	Hs68_rep1_ctrl,Hs68_rep1_RNase,Hs68_rep2_ctrl,Hs68_rep2_RNase,A549,Ag04450,Bj,Gm12878,H1hesc,Helas3,Hepg2,Huvec,K562,Mcf7,Nhek,Sknshra
chr9:33948371-33953472	-	hsa_circ_0003496	5101	404	2	2	0	1	ENST00000379238.1	UBAP2	ADA-SCID,PMN2,thrombocytes	Hs68_rep1_ctrl,Hs68_rep1_RNase,Hs68_rep2_ctrl,Hs68_rep2_RNase,Ag04450,Bj,Gm12878,Helas3,Hepg2
chr9:33953282-33963789	-	hsa_circ_0001847	10507	377	2	6	8	0.2	ENST00000379238.1	UBAP2	ADA-SCID,LCL,thrombocytes,WAS2	Hs68_rep1_ctrl,Hs68_rep1_RNase,Hs68_rep2_ctrl,Hs68_rep2_RNase,cd_34,neutr,A549,Ag04450,Bj,Gm12878,H1hesc,Helas3,Hepg2,Hsmm,Huvec,K562,Nhek,Nhlf,Sknshra
chr9:33960823-33963789	-	hsa_circ_0001849	2966	119	4	6	5	0.7	ENST00000379238.1	UBAP2	ADA-SCID,adipose,HUAEC,muscle,PMN2,thrombocytes	cd_19,cd_34,A549,Ag04450,Bj,Gm12878,K562,Nhek
chr9:33960823-33989124	-		28301	510	4	7	5	0.6	ENST00000379238.1	UBAP2	ADA-SCID
chr9:33971648-33973235	-	hsa_circ_0001851	1587	159	4	9	6	0.4	ENST00000379238.1	UBAP2	ADA-SCID,adipose,chondrocytes,decidua,EPC,fibroblasts,LCL,osteocytes,PMN2,right_atrium,thrombocytes,umbcord,vena_cava,VSMC,WAS2	Hs68_rep1_ctrl,Hs68_rep1_RNase,Hs68_rep2_ctrl,Hs68_rep2_RNase,cd_19,A549,Ag04450,Bj,Gm12878,Helas3,Hepg2,Huvec,K562,Nhek,Sknshra
chr9:33986757-34017187	-	hsa_circ_0086735	30430	561	2	16	9	0.1	ENST00000379238.1	UBAP2	ADA-SCID,adipose,EPC,HUAEC,thrombocytes,WAS2	A549,Ag04450,Hepg2,Huvec,K562,Sknshra
chr9:4286037-4286523	-	hsa_circ_0002874	486	486	2	0	0	2	NM_001042413	GLIS3	ADA-SCID,chondrocytes,MSC_050,WAS2	Hs68_rep1_ctrl,Hs68_rep1_RNase,Hs68_rep2_ctrl,Hs68_rep2_RNase,A549,Ag04450,Bj,Gm12878,H1hesc,Helas3,Hsmm,Huvec,K562,Nhek,Nhlf,Sknshra
chr9:5968018-5988545	-		20527	1619	2	3	0	0.7	NM_001017969	KIAA2026	ADA-SCID,adipose,fibroblasts,muscle,thrombocytes,umbcord,vena_cava
chr9:6880011-6893232	+	hsa_circ_0001839	13221	292	2	0	2	1	NM_015061	KDM4C	ADA-SCID,cortex,decidua,LCL,thrombocytes,vena_cava,WAS2	Hs68_rep1_ctrl,Hs68_rep1_RNase,Hs68_rep2_ctrl,Hs68_rep2_RNase,cd_19,HEK293,A549,Ag04450,Bj,Gm12878,H1hesc,Helas3,Hepg2,K562,Nhek,Sknshra
chr9:72338241-72356774	-	hsa_circ_0087159	18533	691	2	4	0	0.5	NM_001099666	PTAR1	ADA-SCID	H1hesc,Nhek
chr9:99220660-99220823	+	hsa_circ_0009125	163	163	3	0	14	0.2	NM_014282	HABP4	ADA-SCID,adipose,cortex,thrombocytes,vena_cava,VSMC,WAS2	Hs68_rep1_RNase,Hs68_rep2_ctrl,Hs68_rep2_RNase,A549,Ag04450,Bj,H1hesc,Helas3,Nhek,Sknshra
chrX:153671554-153671742	+		188	188	2	0	0	2	NM_001493	GDI1	ADA-SCID
chrX:53641494-53644407	-		2913	589	2	3	10	0.2	ENST00000342160.3	HUWE1	ADA-SCID

## Sheet: adipose
position	strand	circbase.ID	genomic_length	spliced_length	circ.reads	lin.reads_5prime	lin.reads_3prime	circ.lin_ratio	best_transcript	gene	samples	circbase.samples
chr10:103572786-103573363	-	hsa_circ_0019623	577	150	2	6	11	0.2	NM_012215	MGEA5	adipose	A549
chr10:105382226-105420872	-	hsa_circ_0005620	38646	330	2	2	5	0.4	ENST00000369774.4	SH3PXD2A	adipose,fibroblasts,MSC_047,osteocytes,umbcord,VSMC	Hs68_rep1_ctrl,Hs68_rep1_RNase,Hs68_rep2_ctrl,Hs68_rep2_RNase,Ag04450,Bj,Helas3,Hepg2,Hsmm,Nhek
chr10:105767934-105778666	+	hsa_circ_0000259	10732	528	2	18	9	0.1	ENST00000369755.3	SLK	adipose,PMN2,thrombocytes	cd_19,neutr,Nhek,Sknshra
chr10:105777917-105778666	+	hsa_circ_0019884	749	255	4	18	9	0.2	ENST00000369755.3	SLK	adipose,thrombocytes	Gm12878,H1hesc,K562
chr10:114799783-114849299	+	hsa_circ_0020050	49516	246	2	9	0	0.2	ENST00000369395.1	TCF7L2	adipose	A549,Ag04450,Hepg2
chr10:126370175-126370948	-	hsa_circ_0000267	773	773	3	12	2	0.2	NM_014661	FAM53B	ADA-SCID,adipose,thrombocytes,WAS2	Hs68_rep1_ctrl,Hs68_rep1_RNase,Hs68_rep2_ctrl,Hs68_rep2_RNase,cd_19,A549,Ag04450,Bj,Gm12878,H1hesc,Helas3,Hepg2,Hmec,Hsmm,Huvec,K562,Mcf7,Nhek,Sknshra
chr10:15858833-15889942	-	hsa_circ_0000219	31109	788	2	0	4	0.5	ENST00000277632.3	FAM188A	ADA-SCID,adipose,cortex,EPC,LCL,muscle,PMN2,right_atrium,thrombocytes,vena_cava,WAS2	Hs68_rep1_ctrl,Hs68_rep1_RNase,Hs68_rep2_ctrl,Hs68_rep2_RNase,cd_19,A549,Ag04450,Bj,Gm12878,H1hesc,Helas3,Huvec,K562,Nhek,Sknshra
chr10:24508554-24508838	+		284	284	3	13	2	0.2	NM_019590	KIAA1217	adipose
chr10:32854485-32873232	+	hsa_circ_0008679	18747	1556	2	0	0	2	ENST00000572165.1	C10orf68	ADA-SCID,adipose,thrombocytes,vena_cava	Hs68_rep1_ctrl,Hs68_rep1_RNase,Hs68_rep2_ctrl,Hs68_rep2_RNase
chr10:34558584-34573173	-	hsa_circ_0018168	14589	354	5	6	3	0.8	NM_019619	PARD3	adipose,thrombocytes,vena_cava,WAS2	A549,Ag04450,Bj,Gm12878,H1hesc,Hepg2,Huvec,Nhek,Sknshra
chr10:49609654-49618211	+	hsa_circ_0002968	8557	499	4	2	0	2	ENST00000374189.1	MAPK8	adipose,right_atrium,thrombocytes,vena_cava,WAS2	Hs68_rep1_ctrl,Hs68_rep1_RNase,Hs68_rep2_ctrl,Hs68_rep2_RNase,Ag04450,Bj,Gm12878,H1hesc,Helas3,Hepg2,Huvec,K562,Nhek,Sknshra
chr10:65369946-65379560	+	hsa_circ_0007626	9614	294	2	23	34	0.1	ENST00000373758.4	REEP3	adipose	Hs68_rep1_ctrl,Hs68_rep1_RNase,Hs68_rep2_RNase
chr10:70246900-70276600	-	hsa_circ_0008564	29700	712	2	4	6	0.3	NM_152707	SLC25A16	adipose	Hs68_rep1_ctrl,Hs68_rep1_RNase,Hs68_rep2_RNase,Ag04450,Bj,Gm12878,H1hesc,Hepg2,K562,Mcf7,Nhek
chr10:7262372-7327916	-	hsa_circ_0017628	65544	894	2	2	0	1	NM_001029880	SFMBT2	adipose,decidua	Ag04450,Gm12878,H1hesc,K562,Sknshra
chr10:7318853-7327916	-	hsa_circ_0000211	9063	434	4	2	2	2	NM_001029880	SFMBT2	ADA-SCID,adipose,cortex,decidua,LCL,muscle,right_atrium,thrombocytes,umbcord,vena_cava,WAS2	HEK293,A549,Ag04450,Gm12878,H1hesc,Helas3,Hepg2,Huvec,K562,Nhek,Sknshra
chr10:73580038-73581722	-		1684	144	4	0	0	4	ENST00000394936.3	PSAP	adipose,EPC,muscle,osteocytes,PMN2,right_atrium,WAS2
chr10:7627863-7659245	-		31382	456	3	56	49	0.1	NM_030569	ITIH5	adipose
chr10:7839009-7844817	+	hsa_circ_0007292	5808	799	4	15	7	0.3	ENST00000356708.7	ATP5C1	adipose,LCL,MSC_047,thrombocytes,vena_cava,WAS2	Hs68_rep1_ctrl,Hs68_rep1_RNase,Hs68_rep2_ctrl,Hs68_rep2_RNase,A549,Ag04450,Bj,Gm12878,H1hesc,Helas3,Hepg2,Huvec,K562,Mcf7,Nhek,Nhlf,Sknshra
chr10:86177526-86185649	+	hsa_circ_0006956	8123	254	5	0	0	5	NM_018999	FAM190B	adipose,EPC,muscle,thrombocytes,umbcord,vena_cava	Hs68_rep1_RNase,Hs68_rep2_ctrl,Hs68_rep2_RNase,A549,Ag04450,Bj,Gm12878,H1hesc,Helas3,Hepg2,Huvec,K562,Nhek,Sknshra
chr10:91511102-91522592	+	hsa_circ_0019079	11490	893	2	0	0	2	ENST00000416354.1	KIF20B	adipose,thrombocytes,WAS2	Ag04450,Gm12878,H1hesc,Helas3,K562
chr10:96493053-96541754	+		48701	793	3	0	0	3	ENST00000464755.1	CYP2C19	adipose
chr10:97141441-97170534	-		29093	909	7	53	163	0	ENST00000371246.2	SORBS1	adipose,right_atrium
chr10:99196173-99197507	-	hsa_circ_0005887	1334	271	4	0	0	4	NM_016046	EXOSC1	adipose,decidua,PMN2,right_atrium,thrombocytes,vena_cava,WAS2	Hs68_rep1_RNase,Hs68_rep2_ctrl,Hs68_rep2_RNase
chr11:102233626-102239279	+	hsa_circ_0004103	5653	371	3	0	6	0.5	ENST00000527910.1	BIRC2	adipose,thrombocytes	Hs68_rep1_ctrl,Hs68_rep1_RNase,Hs68_rep2_ctrl,Hs68_rep2_RNase,Ag04450,K562
chr11:106849344-106856857	-	hsa_circ_0008602	7513	184	3	0	4	0.8	ENST00000526355.1	GUCY1A2	adipose,decidua,right_atrium,umbcord,VSMC	Hs68_rep1_RNase,Hs68_rep2_ctrl,Hs68_rep2_RNase,A549,Bj,Gm12878,H1hesc,Sknshra
chr11:107260799-107263621	-		2822	255	2	7	0	0.3	NM_152434	CWF19L2	adipose,thrombocytes
chr11:107916996-107925682	+	hsa_circ_0024169	8686	646	3	5	0	0.6	NM_003478	CUL5	adipose,thrombocytes,vena_cava	Ag04450,Bj,K562,Nhek,Sknshra
chr11:108046972-108047817	-	hsa_circ_0006208	845	226	5	12	5	0.4	ENST00000278612.8	NPAT	ADA-SCID,adipose,chondrocytes,PMN2,right_atrium,thrombocytes,vena_cava,WAS2	Hs68_rep1_RNase,Hs68_rep2_ctrl,Hs68_rep2_RNase,Ag04450,Gm12878,H1hesc,K562
chr11:120916382-120930794	+	hsa_circ_0003302	14412	973	2	0	3	0.7	ENST00000422003.2	TBCEL	ADA-SCID,adipose,right_atrium,thrombocytes,WAS2	Hs68_rep1_ctrl,Hs68_rep1_RNase,Hs68_rep2_ctrl,Hs68_rep2_RNase,A549,Ag04450,Bj,Gm12878,H1hesc,Helas3,Hepg2,Huvec,K562,Nhek,Sknshra
chr11:130130750-130131824	-	hsa_circ_0002484	1074	1074	4	0	7	0.6	NM_014155	ZBTB44	adipose,cortex,LCL,muscle,thrombocytes,vena_cava,VSMC,WAS2	Hs68_rep1_ctrl,Hs68_rep1_RNase,Hs68_rep2_ctrl,Hs68_rep2_RNase,A549,Ag04450,Bj,Gm12878,H1hesc,Helas3,Hepg2,Huvec,K562,Nhek,Sknshra
chr11:13435076-13443385	-	hsa_circ_0008967	8309	707	4	9	0	0.4	NM_032320	BTBD10	adipose,MSC_047,right_atrium,thrombocytes,vena_cava	Hs68_rep1_RNase,Hs68_rep2_ctrl,Hs68_rep2_RNase,A549,Ag04450,Bj,Gm12878,H1hesc,Helas3,Hepg2,Huvec,K562,Mcf7,Nhek,Sknshra
chr11:14287706-14287829	+		123	123	3	0	0	3	ENST00000310358.7	SPON1	adipose
chr11:14793482-14810788	+	hsa_circ_0000277	17306	437	3	6	39	0.1	NM_000922	PDE3B	adipose,vena_cava	Hs68_rep1_RNase,Hs68_rep2_ctrl,Hs68_rep2_RNase,cd_19,neutr,A549,H1hesc,Helas3,Hepg2,K562,Sknshra
chr11:14825489-14891176	+		65687	1894	2	39	0	0.1	NM_000922	PDE3B	adipose
chr11:14852243-14882912	+		30669	1079	3	58	22	0.1	NM_000922	PDE3B	adipose
chr11:33307958-33309057	+	hsa_circ_0000284	1099	1099	25	11	6	2.3	ENST00000303296.4	HIPK3	ADA-SCID,adipose,chondrocytes,cortex,decidua,EPC,fibroblasts,HUAEC,LCL,MSC_047,MSC_050,muscle,osteocytes,placenta,PMN2,right_atrium,thrombocytes,umbcord,vena_cava,VSMC,WAS2	Hs68_rep1_ctrl,Hs68_rep1_RNase,Hs68_rep2_ctrl,Hs68_rep2_RNase,cd_19,cd_34,HEK293,neutr,A549,Ag04450,Bj,Gm12878,H1hesc,Helas3,Hepg2,Hsmm,Huvec,K562,Mcf7,Nhek,Nhlf,Sknshra
chr11:34978930-34999729	+	hsa_circ_0021712	20799	681	4	13	0	0.3	NM_003477	PDHX	adipose,LCL,thrombocytes	A549,Ag04450,Bj,Gm12878,H1hesc,Helas3,Hepg2,K562,Nhek,Sknshra
chr11:36248634-36248980	+	hsa_circ_0006988	346	346	2	4	3	0.5	ENST00000315571.5	LDLRAD3	adipose	Hs68_rep1_ctrl,Hs68_rep1_RNase,Hs68_rep2_ctrl,Hs68_rep2_RNase,A549,Ag04450,Bj,Gm12878,H1hesc,Helas3,Hepg2,Hsmm,Huvec,K562,Mcf7,Nhek,Nhlf,Sknshra
chr11:45883610-45893784	+	hsa_circ_0000295	10174	1132	2	10	14	0.1	NM_021117	CRY2	adipose	Hs68_rep1_ctrl,Hs68_rep1_RNase,Hs68_rep2_ctrl,Hs68_rep2_RNase,cd_19,Ag04450,Bj,Gm12878,H1hesc,Helas3,Huvec,K562,Mcf7,Nhek
chr11:47774467-47776216	-	hsa_circ_0004075	1749	324	2	8	3	0.2	NM_015308	FNBP4	adipose,thrombocytes	Hs68_rep1_ctrl,Hs68_rep1_RNase,Hs68_rep2_ctrl,Hs68_rep2_RNase,A549,Ag04450,Bj,Gm12878,H1hesc,Helas3,Hepg2,K562,Nhek,Sknshra
chr11:57258696-57259335	-	hsa_circ_0005204	639	322	2	0	0	2	ENST00000278426.3	SLC43A1	adipose,thrombocytes,vena_cava	Hs68_rep1_ctrl,Hs68_rep1_RNase,Hs68_rep2_RNase,A549,Ag04450,Bj,Gm12878,H1hesc,Helas3,Hepg2,Huvec,K562,Nhek,Sknshra
chr11:62287409-62287793	-		384	384	2	0	0	2	NM_001620	AHNAK	adipose
chr11:62288177-62288399	-		222	222	2	0	0	2	NM_001620	AHNAK	adipose
chr11:62288579-62288801	-		222	222	3	0	0	3	NM_001620	AHNAK	adipose
chr11:62290554-62290776	-		222	222	2	0	0	2	NM_001620	AHNAK	adipose,vena_cava,VSMC
chr11:62290629-62290770	+		141	141	2	0	0	2	NM_001620	AHNAK	adipose,HUAEC
chr11:62297840-62298224	-	hsa_circ_0000320	384	384	2	0	0	2	NM_001620	AHNAK	adipose	cd_19
chr11:62303416-62304039	-	hsa_circ_0008194	623	253	2	152	106	0	NM_001620	AHNAK	adipose	Hs68_rep1_RNase,Hs68_rep2_ctrl,Hs68_rep2_RNase,A549,Ag04450,Bj,Hepg2,Huvec,Nhek
chr11:65267236-65267452	-		216	216	3	0	0	3	TCONS_00019666	TCONS_00019666	adipose,EPC,osteocytes,VSMC
chr11:67934448-67957619	-		23171	1250	3	4	18	0.2	ENST00000304363.4	SUV420H1	adipose,thrombocytes
chr11:72695132-72700142	-	hsa_circ_0005918	5010	318	2	10	7	0.2	ENST00000409314.1	FCHSD2	ADA-SCID,adipose,thrombocytes,vena_cava,WAS2	Hs68_rep1_ctrl,Hs68_rep1_RNase,Hs68_rep2_ctrl,Hs68_rep2_RNase,Ag04450,Bj,Gm12878,Helas3,Huvec,K562
chr11:77330650-77336863	-	hsa_circ_0023694	6213	474	2	5	7	0.3	ENST00000525428.1	CLNS1A	adipose,thrombocytes	Ag04450,Gm12878,Helas3,K562,Nhek,Sknshra
chr11:77402203-77404656	-	hsa_circ_0004831	2453	185	2	0	8	0.2	ENST00000308488.6	RSF1	adipose,thrombocytes	Hs68_rep1_RNase,Hs68_rep2_ctrl,Hs68_rep2_RNase,A549,Ag04450,Bj,Gm12878,H1hesc,Helas3,Hepg2,Huvec,K562,Mcf7
chr11:77409531-77413540	-	hsa_circ_0000345	4009	1982	2	12	0	0.2	ENST00000308488.6	RSF1	adipose,thrombocytes,WAS2	cd_19
chr11:93523739-93527201	+	hsa_circ_0000349	3462	442	3	8	3	0.4	ENST00000251871.3	MED17	adipose,thrombocytes	Hs68_rep1_RNase,Hs68_rep2_ctrl,Hs68_rep2_RNase,cd_19
chr12:100598717-100601564	+		2847	311	2	2	0	1	ENST00000188312.2	ACTR6	adipose
chr12:107236366-107237725	+	hsa_circ_0002154	1359	325	2	4	5	0.4	ENST00000392837.4	RIC8B	adipose,thrombocytes	Hs68_rep1_RNase,Hs68_rep2_ctrl,Hs68_rep2_RNase
chr12:109046047-109048186	-	hsa_circ_0000437	2139	251	14	26	9	0.5	ENST00000261401.3	CORO1C	ADA-SCID,adipose,chondrocytes,decidua,EPC,fibroblasts,HUAEC,LCL,MSC_047,MSC_050,muscle,PMN2,right_atrium,thrombocytes,umbcord,vena_cava,VSMC,WAS2	cd_19,cd_34,HEK293,A549,Ag04450,Bj,Gm12878,H1hesc,Helas3,Hepg2,Hsmm,Huvec,K562,Mcf7,Nhek,Sknshra
chr12:112229864-112236046	+	hsa_circ_0028308	6182	453	2	94	115	0	NM_000690	ALDH2	adipose	A549,Ag04450
chr12:114823280-114841741	-	hsa_circ_0003176	18461	793	2	0	0	2	NM_000192	TBX5	adipose,right_atrium,vena_cava	Hs68_rep1_ctrl,Hs68_rep1_RNase,Hs68_rep2_ctrl,Hs68_rep2_RNase,Ag04450,Bj
chr12:116668337-116675510	-	hsa_circ_0000443	7173	7173	4	2	0	2	ENST00000281928.3	MED13L	adipose,cortex,EPC,fibroblasts,HUAEC,osteocytes,PMN2,right_atrium,thrombocytes,vena_cava,VSMC,WAS2	Hs68_rep1_ctrl,Hs68_rep1_RNase,Hs68_rep2_ctrl,Hs68_rep2_RNase,cd_19,neutr
chr12:32751430-32764217	+	hsa_circ_0025843	12787	838	4	0	6	0.7	ENST00000266482.3	FGD4	adipose,EPC,HUAEC,PMN2,thrombocytes,vena_cava	Ag04450,Sknshra
chr12:46319924-46322642	-	hsa_circ_0025967	2718	2718	5	10	19	0.3	NM_004719	SCAF11	adipose,vena_cava,WAS2	A549,Ag04450,Bj,Gm12878,H1hesc,Helas3,Hepg2,Huvec,K562,Nhek,Sknshra
chr12:49523282-49580241	-		56959	55384	11	0	0	11	NM_006082	TUBA1B	ADA-SCID,adipose,chondrocytes,decidua,EPC,HUAEC,HUVEC,MSC_050,muscle,osteocytes,VSMC,WAS2
chr12:51207792-51208222	+	hsa_circ_0026285	430	343	2	3	2	0.7	NM_005171	ATF1	adipose,WAS2	A549,Gm12878,H1hesc,K562
chr12:58340777-58347472	+	hsa_circ_0000412	6695	304	2	4	4	0.5	ENST00000300145.3	XRCC6BP1	adipose,thrombocytes	Hs68_rep1_ctrl,Hs68_rep1_RNase,Hs68_rep2_RNase,cd_19,neutr
chr12:66597490-66622150	+	hsa_circ_0005505	24660	754	4	0	3	1.3	ENST00000261233.4	IRAK3	adipose,EPC,thrombocytes	Hs68_rep1_ctrl,Hs68_rep1_RNase,Hs68_rep2_ctrl,Hs68_rep2_RNase
chr12:69983264-69985939	+	hsa_circ_0000418	2675	304	3	28	21	0.1	ENST00000543146.2	CCT2	adipose,thrombocytes,WAS2	Hs68_rep1_ctrl,Hs68_rep1_RNase,Hs68_rep2_ctrl,Hs68_rep2_RNase,cd_34,K562
chr12:70193988-70195501	+	hsa_circ_0000419	1513	242	5	0	0	5	ENST00000550536.1	RAB3IP	ADA-SCID,adipose,decidua,EPC,HUAEC,LCL,muscle,PMN2,right_atrium,thrombocytes,umbcord,vena_cava,VSMC,WAS2	Hs68_rep1_RNase,Hs68_rep2_ctrl,Hs68_rep2_RNase,neutr,A549,Ag04450,Bj,Gm12878,H1hesc,Helas3,Hepg2,Huvec,K562,Nhek,Sknshra
chr12:72312230-72315234	+		3004	302	2	5	11	0.2	NM_001146214	TBC1D15	adipose,thrombocytes
chr12:95602618-95605043	-		2425	2425	3	0	0	3	ENST00000343958.4	FGD6	adipose,osteocytes
chr12:96692646-96694138	-	hsa_circ_0007881	1492	172	2	6	4	0.3	NM_001170464	CDK17	adipose,chondrocytes,decidua,PMN2,thrombocytes,WAS2	Hs68_rep1_ctrl,Hs68_rep1_RNase,Hs68_rep2_ctrl,Hs68_rep2_RNase,Ag04450,Huvec,K562
chr13:33091993-33101669	-	hsa_circ_0000471	9676	438	9	0	4	2.2	ENST00000446957.2	N4BP2L2	ADA-SCID,adipose,cortex,decidua,EPC,fibroblasts,HUAEC,muscle,osteocytes,placenta,PMN2,right_atrium,thrombocytes,umbcord,vena_cava,VSMC,WAS2	Hs68_rep1_ctrl,Hs68_rep1_RNase,Hs68_rep2_ctrl,Hs68_rep2_RNase,cd_19,HEK293,neutr,A549,Ag04450,Bj,Gm12878,H1hesc,Helas3,Hepg2,Huvec,K562,Nhek,Sknshra
chr13:33306237-33309467	+	hsa_circ_0004494	3230	283	2	18	2	0.1	NM_015032	PDS5B	adipose,PMN2,thrombocytes	Hs68_rep1_ctrl,Hs68_rep1_RNase,Hs68_rep2_ctrl,Hs68_rep2_RNase,A549,Ag04450,Bj,Gm12878,H1hesc,Helas3,Hepg2,Hsmm,Huvec,K562,Mcf7,Nhek,Sknshra
chr13:42385360-42393522	-	hsa_circ_0004711	8162	363	2	7	0	0.3	NM_015058	KIAA0564	adipose,muscle,vena_cava	Hs68_rep1_RNase,Hs68_rep2_ctrl,Hs68_rep2_RNase,A549,Ag04450,Bj,Gm12878,H1hesc,Helas3,Hepg2,Huvec,K562,Nhek,Sknshra
chr13:46070286-46077484	+		7198	267	2	2	0	1	NM_031431	COG3	adipose
chr13:46090277-46093229	+	hsa_circ_0003401	2952	345	2	4	6	0.3	NM_031431	COG3	adipose,thrombocytes	Hs68_rep1_ctrl,Hs68_rep1_RNase,Hs68_rep2_RNase,A549,Ag04450,H1hesc,K562
chr13:52971366-52972329	-	hsa_circ_0008776	963	963	2	6	0	0.3	NM_018676	THSD1	adipose,EPC	Hs68_rep1_RNase,Hs68_rep2_ctrl,Hs68_rep2_RNase,Ag04450,Bj,H1hesc,Hsmm,Huvec,Nhek,Sknshra
chr13:77779390-77818086	-	hsa_circ_0030509	38696	1462	2	19	5	0.1	NM_015057	MYCBP2	adipose,vena_cava	Bj,Gm12878,Mcf7
chr13:96485180-96489456	-	hsa_circ_0008274	4276	244	2	0	5	0.4	NM_020121	UGGT2	adipose,chondrocytes,thrombocytes	Hs68_rep1_ctrl,Hs68_rep1_RNase,Hs68_rep2_ctrl,Hs68_rep2_RNase,A549,Ag04450,Gm12878,H1hesc,Hepg2,K562
chr14:102506572-102507010	+	hsa_circ_0002398	438	251	4	9	8	0.4	NM_001376	DYNC1H1	adipose,EPC,fibroblasts,HUAEC,muscle,vena_cava,WAS2	Hs68_rep1_ctrl,Hs68_rep1_RNase,Hs68_rep2_ctrl,Hs68_rep2_RNase
chr14:103865287-103871604	+	hsa_circ_0008282	6317	6317	2	0	2	1	NM_001128918	MARK3	adipose,thrombocytes,WAS2	Hs68_rep1_ctrl,Hs68_rep1_RNase,Hs68_rep2_ctrl,Hs68_rep2_RNase
chr14:21971315-21972024	-	hsa_circ_0000523	709	623	3	0	5	0.6	ENST00000298717.4	METTL3	adipose,decidua,WAS2	Hs68_rep1_ctrl,Hs68_rep1_RNase,Hs68_rep2_ctrl,Hs68_rep2_RNase,cd_19,cd_34,A549,Ag04450,Bj,Gm12878,H1hesc,Helas3,Hepg2,Hsmm,Huvec,K562,Mcf7,Nhek,Sknshra
chr14:23378691-23380612	-	hsa_circ_0000524	1921	189	9	2	7	1.3	NM_001077351	RBM23	ADA-SCID,adipose,decidua,LCL,muscle,PMN2,right_atrium,thrombocytes,vena_cava,VSMC,WAS2	Hs68_rep1_ctrl,Hs68_rep1_RNase,Hs68_rep2_ctrl,Hs68_rep2_RNase,cd_19,neutr,A549,Ag04450,Bj,Gm12878,H1hesc,Hepg2,Huvec,K562,Nhek,Sknshra
chr14:31602443-31602881	-	hsa_circ_0031485	438	344	3	10	11	0.3	NM_015382	HECTD1	adipose,thrombocytes	A549,Ag04450,Helas3,Hepg2,K562
chr14:35020919-35024118	-	hsa_circ_0007379	3199	3199	3	0	0	3	id_00369	id_00369	adipose,LCL,thrombocytes,WAS2	Hs68_rep1_ctrl,Hs68_rep1_RNase,Hs68_rep2_ctrl,Hs68_rep2_RNase
chr14:35487897-35488280	+	hsa_circ_0031647	383	183	2	2	5	0.4	ENST00000556994.1	SRP54	adipose	A549,Ag04450,Bj,K562,Sknshra
chr14:39648294-39648666	+		372	295	3	11	8	0.3	NM_002687	PNN	adipose,PMN2,thrombocytes
chr14:45587230-45599993	-		12763	502	2	0	3	0.7	ENST00000216330.3	FKBP3	adipose,LCL,muscle,thrombocytes,vena_cava,WAS2
chr14:50616725-50616948	-	hsa_circ_0007695	223	223	3	14	3	0.2	ENST00000216373.5	SOS2	adipose,decidua,PMN2,right_atrium,thrombocytes,vena_cava	Hs68_rep1_ctrl,Hs68_rep1_RNase,Hs68_rep2_ctrl,Hs68_rep2_RNase,A549,Ag04450,Gm12878,H1hesc,K562,Nhek,Sknshra
chr14:55168779-55169298	+	hsa_circ_0004846	519	519	2	6	7	0.3	NM_015589	SAMD4A	adipose	Hs68_rep1_ctrl,Hs68_rep1_RNase,Hs68_rep2_ctrl,Hs68_rep2_RNase,A549,Ag04450,Bj,H1hesc,Helas3,Hepg2,Huvec,K562,Nhek
chr14:58690339-58690574	+	hsa_circ_0032064	235	154	2	11	5	0.2	NM_018477	ACTR10	adipose,thrombocytes	Bj,Hepg2,K562,Nhek,Sknshra
chr14:64465631-64489581	+		23950	2284	2	15	22	0.1	ENST00000357395.3	SYNE2	adipose,LCL,WAS2
chr14:74008196-74036587	+		28391	27037	9	0	0	9	ENST00000311148.4	ACOT1	adipose
chr14:75513078-75516421	-	hsa_circ_0032649	3343	3343	3	0	2	1.5	NM_001040108	MLH3	adipose,cortex,HUAEC,vena_cava,VSMC	A549,Ag04450,Bj,Gm12878,H1hesc,Helas3,Hepg2,Huvec,K562,Nhek,Sknshra
chr14:89041036-89044484	+	hsa_circ_0003164	3448	418	2	5	18	0.1	NM_024824	ZC3H14	adipose	Hs68_rep1_RNase,Hs68_rep2_ctrl,Hs68_rep2_RNase,Ag04450,H1hesc
chr14:89878277-89878834	-	hsa_circ_0005987	557	557	2	12	0	0.2	NM_005197	FOXN3	adipose	Hs68_rep1_RNase,Hs68_rep2_ctrl,Hs68_rep2_RNase,Gm12878,H1hesc,Sknshra
chr14:92469762-92474196	-		4434	3243	2	11	17	0.1	ENST00000267622.4	TRIP11	adipose,thrombocytes
chr14:99924615-99932150	-	hsa_circ_0000567	7535	683	6	5	10	0.6	NM_032233	SETD3	adipose,cortex,decidua,EPC,HUAEC,LCL,right_atrium,thrombocytes,umbcord,vena_cava,VSMC,WAS2	Hs68_rep1_ctrl,Hs68_rep1_RNase,Hs68_rep2_ctrl,Hs68_rep2_RNase,cd_19,cd_34,HEK293,A549,Ag04450,Bj,Gm12878,H1hesc,Helas3,Hepg2,Huvec,K562,Nhek,Sknshra
chr15:41361767-41362745	-	hsa_circ_0007489	978	177	3	2	0	1.5	ENST00000361937.3	INO80	adipose,chondrocytes,thrombocytes,VSMC	Hs68_rep1_ctrl,Hs68_rep1_RNase,Hs68_rep2_RNase,A549,Ag04450,Bj,Gm12878,H1hesc,Helas3,Hepg2,Hmec,Huvec,K562,Mcf7,Nhek,Sknshra
chr15:41961025-41962156	+	hsa_circ_0000591	1131	1131	4	0	2	2	ENST00000219905.7	MGA	ADA-SCID,adipose,LCL,muscle,right_atrium,thrombocytes,vena_cava,WAS2	cd_19,HEK293,Ag04450,Bj,Gm12878,H1hesc,Helas3,Hepg2,Huvec,K562,Nhek,Sknshra
chr15:43120125-43132631	-	hsa_circ_0008319	12506	320	2	0	2	1	ENST00000267890.6	TTBK2	ADA-SCID,adipose,vena_cava	Hs68_rep1_ctrl,Hs68_rep1_RNase,Hs68_rep2_ctrl,Hs68_rep2_RNase,A549,Ag04450,Bj,Gm12878,H1hesc,Helas3,Hepg2,Huvec,K562,Mcf7,Nhek,Sknshra
chr15:44620882-44630515	+	hsa_circ_0035051	9633	420	2	3	39	0.1	NM_138423	CASC4	adipose	Ag04450,Bj,K562
chr15:44751333-44776512	-		25179	25179	2	0	0	2	ENST00000260327.4	CTDSPL2	adipose
chr15:59204761-59205895	-	hsa_circ_0003713	1134	246	4	29	2	0.1	ENST00000380516.2	SLTM	adipose,EPC,thrombocytes	Hs68_rep1_ctrl,Hs68_rep1_RNase,Hs68_rep2_ctrl,Hs68_rep2_RNase,A549,Ag04450
chr15:62299506-62306191	-	hsa_circ_0000607	6685	606	15	18	12	0.8	NM_001018088	VPS13C	adipose,decidua,PMN2,right_atrium,thrombocytes,vena_cava	Hs68_rep1_ctrl,Hs68_rep1_RNase,Hs68_rep2_ctrl,Hs68_rep2_RNase,cd_19,HEK293,Ag04450,Gm12878,Helas3,Huvec,K562,Sknshra
chr15:64791491-64792365	+	hsa_circ_0000615	874	874	12	0	3	4	ENST00000416172.1	ZNF609	ADA-SCID,adipose,chondrocytes,cortex,decidua,EPC,HUAEC,LCL,MSC_047,muscle,right_atrium,vena_cava,WAS2	Hs68_rep1_ctrl,Hs68_rep1_RNase,Hs68_rep2_ctrl,Hs68_rep2_RNase,cd_19
chr15:77471131-77474382	-	hsa_circ_0036423	3251	3251	2	21	7	0.1	NM_024776	PEAK1	adipose	A549,Ag04450,Gm12878,Helas3,Hepg2,K562,Nhek,Nhlf,Sknshra
chr15:77544708-77576372	-		31664	31664	3	0	23	0.1	ENST00000312493.4	PEAK1	adipose
chr15:82430998-82444764	-	hsa_circ_0036546	13766	1144	2	7	3	0.3	NM_024580	EFTUD1	adipose	A549,Nhek
chr16:11940357-11941663	-	hsa_circ_0006979	1306	390	2	8	26	0.1	NM_015659	RSL1D1	adipose,LCL,thrombocytes	Hs68_rep1_ctrl,Hs68_rep1_RNase,Hs68_rep2_ctrl,Hs68_rep2_RNase,Ag04450,Gm12878,H1hesc,Hepg2,K562,Mcf7,Nhek,Sknshra
chr16:17352844-17353355	-	hsa_circ_0003559	511	511	2	0	4	0.5	ENST00000261381.6	XYLT1	adipose,cortex	Hs68_rep1_RNase,Hs68_rep2_ctrl,Hs68_rep2_RNase
chr16:1859238-1859834	-		596	289	3	10	0	0.3	ENST00000566709.1	HAGH	adipose,cortex,thrombocytes
chr16:23113639-23119504	-	hsa_circ_0008498	5865	601	2	0	0	2	ENST00000219689.7	USP31	adipose,thrombocytes	Hs68_rep1_RNase,Hs68_rep2_ctrl,Hs68_rep2_RNase
chr16:47345150-47347734	-		2584	268	2	9	3	0.2	ENST00000320640.6	ITFG1	adipose,thrombocytes
chr16:47531309-47549512	+	hsa_circ_0000698	18203	518	2	2	10	0.2	NM_001031835	PHKB	adipose,LCL,thrombocytes,vena_cava,WAS2	Hs68_rep1_ctrl,Hs68_rep1_RNase,Hs68_rep2_ctrl,Hs68_rep2_RNase,cd_19,cd_34,A549,Ag04450,Bj,Gm12878,H1hesc,Helas3,Hepg2,Hsmm,Huvec,K562,Mcf7,Nhek,Sknshra
chr16:58593707-58594266	-	hsa_circ_0000705	559	559	3	18	0	0.2	ENST00000317147.5	CNOT1	adipose,HUAEC,PMN2,thrombocytes,WAS2	Hs68_rep1_ctrl,Hs68_rep1_RNase,Hs68_rep2_ctrl,Hs68_rep2_RNase,neutr
chr16:68155889-68157024	+	hsa_circ_0005615	1135	1135	2	2	13	0.2	NM_004555	NFATC3	adipose,EPC,LCL,thrombocytes,WAS2	Hs68_rep1_ctrl,Hs68_rep1_RNase,Hs68_rep2_ctrl,Hs68_rep2_RNase,A549,Ag04450,Bj,Gm12878,H1hesc,Helas3,Hepg2,Hsmm,Huvec,K562,Mcf7,Nhek,Nhlf,Sknshra
chr16:68155889-68160513	+	hsa_circ_0000711	4624	1298	11	2	3	3.7	NM_004555	NFATC3	ADA-SCID,adipose,chondrocytes,EPC,LCL,MSC_047,right_atrium,thrombocytes,vena_cava,VSMC,WAS2	Hs68_rep1_ctrl,Hs68_rep1_RNase,Hs68_rep2_ctrl,Hs68_rep2_RNase,cd_19,cd_34,HEK293,neutr,A549,Ag04450,Bj,Gm12878,H1hesc,Helas3,Hepg2,Hmec,Hsmm,Huvec,K562,Mcf7,Nhek,Nhlf,Sknshra
chr16:68300495-68300624	+	hsa_circ_0039943	129	129	9	4	5	1.8	NM_001076785	SLC7A6	ADA-SCID,adipose,chondrocytes,decidua,fibroblasts,muscle,osteocytes,right_atrium,thrombocytes,vena_cava,WAS2	A549,Ag04450,Bj,Gm12878,Helas3,Hepg2,Hmec,Huvec,K562,Nhek,Sknshra
chr16:71799391-71803602	-	hsa_circ_0007770	4211	182	3	14	0	0.2	NM_001030007	AP1G1	adipose,thrombocytes	Hs68_rep1_RNase,Hs68_rep2_ctrl,Hs68_rep2_RNase,A549,Ag04450,Bj,Gm12878,H1hesc,Helas3,Hepg2,Huvec,K562,Mcf7,Nhek,Sknshra
chr16:85667519-85667738	+	hsa_circ_0000722	219	219	16	8	5	2	ENST00000253458.7	GSE1	adipose,chondrocytes,decidua,LCL,muscle,osteocytes,placenta,PMN2,thrombocytes,umbcord,WAS2	Hs68_rep1_ctrl,Hs68_rep1_RNase,Hs68_rep2_ctrl,Hs68_rep2_RNase,cd_19,cd_34
chr17:16040624-16049862	-		9238	600	2	0	7	0.3	ENST00000268712.3	NCOR1	adipose
chr17:19861326-19861884	-	hsa_circ_0004719	558	558	3	7	0	0.4	ENST00000225737.6	AKAP10	adipose,thrombocytes	Hs68_rep1_ctrl,Hs68_rep1_RNase,Hs68_rep2_ctrl,Hs68_rep2_RNase,Gm12878,H1hesc,Hepg2,K562,Nhek
chr17:20107645-20109225	+	hsa_circ_0000745	1580	1580	6	4	0	1.5	ENST00000395530.2	SPECC1	ADA-SCID,adipose,cortex,HUAEC,LCL,muscle,thrombocytes,umbcord,VSMC,WAS2	HEK293,A549,Ag04450,Bj,Gm12878,H1hesc,Helas3,Hepg2,Huvec,K562,Mcf7,Nhek,Sknshra
chr17:27778472-27778698	+	hsa_circ_0002839	226	226	2	6	6	0.3	ENST00000261716.3	TAOK1	adipose,thrombocytes	Hs68_rep1_RNase,Hs68_rep2_ctrl,Hs68_rep2_RNase,A549,Ag04450,Gm12878,H1hesc,K562,Nhek,Sknshra
chr17:28011580-28030080	-	hsa_circ_0000754	18500	291	5	6	5	0.8	ENST00000269033.3	SSH2	adipose,LCL,thrombocytes,WAS2	Hs68_rep1_RNase,Hs68_rep2_ctrl,Hs68_rep2_RNase,cd_19,A549,Ag04450,Gm12878,Helas3,Huvec,K562,Nhek,Sknshra
chr17:30498061-30510291	+		12230	627	2	0	10	0.2	ENST00000583994.1	RHOT1	adipose
chr17:34171705-34171966	+		261	261	2	0	0	2	ENST00000588240.1	TAF15	adipose
chr17:38065210-38066177	-		967	254	2	8	0	0.2	ENST00000394175.2	GSDMB	adipose
chr17:40476728-40477079	-	hsa_circ_0043812	351	235	2	32	11	0.1	ENST00000264657.5	STAT3	adipose	A549,Ag04450,Gm12878,H1hesc,Helas3,Hepg2,K562,Nhek,Sknshra
chr17:45479497-45492285	+	hsa_circ_0000778	12788	549	2	2	0	1	NM_152347	C17orf57	adipose,cortex,decidua,osteocytes,right_atrium,thrombocytes,vena_cava,WAS2	cd_19
chr17:46189392-46190763	+	hsa_circ_0002069	1371	392	2	0	3	0.7	ENST00000578861.1	SNX11	adipose,LCL,PMN2	Hs68_rep1_ctrl,Hs68_rep1_RNase,Hs68_rep2_ctrl,Hs68_rep2_RNase,A549,Ag04450,Bj,Gm12878,H1hesc,Helas3,Hepg2,Huvec,K562,Mcf7,Nhek,Sknshra
chr17:49118861-49133843	-	hsa_circ_0002605	14982	317	3	21	8	0.1	ENST00000262013.7	SPAG9	adipose,chondrocytes,thrombocytes	Hs68_rep1_RNase,Hs68_rep2_ctrl,Hs68_rep2_RNase,A549,H1hesc
chr17:49340634-49346265	+	hsa_circ_0002789	5631	280	2	3	0	0.7	ENST00000225298.7	UTP18	adipose	Hs68_rep1_ctrl,Hs68_rep1_RNase,Hs68_rep2_ctrl,Hs68_rep2_RNase
chr17:54921379-54925426	+	hsa_circ_0044709	4047	424	2	0	0	2	NM_003647	DGKE	adipose	Ag04450,Bj,Gm12878,H1hesc,K562
chr17:57430575-57430887	+	hsa_circ_0005600	312	312	4	9	4	0.4	NM_001005404	YPEL2	adipose,HUAEC,thrombocytes	Hs68_rep1_ctrl,Hs68_rep1_RNase,Hs68_rep2_ctrl,Hs68_rep2_RNase
chr17:60061531-60062451	-	hsa_circ_0002220	920	503	3	9	5	0.3	ENST00000397786.2	MED13	adipose,PMN2,thrombocytes,vena_cava	Hs68_rep1_ctrl,Hs68_rep1_RNase,Hs68_rep2_ctrl,Hs68_rep2_RNase
chr17:60111147-60112969	-	hsa_circ_0004273	1822	344	3	13	14	0.2	ENST00000397786.2	MED13	adipose,right_atrium,thrombocytes,vena_cava	Hs68_rep1_RNase,Hs68_rep2_ctrl,Hs68_rep2_RNase,A549,Ag04450,Bj,Gm12878,H1hesc,Helas3,Hepg2,Huvec,K562,Mcf7,Nhek,Sknshra
chr17:65941524-65972074	+	hsa_circ_0000799	30550	2026	5	2	3	1.7	ENST00000321892.4	BPTF	ADA-SCID,adipose,cortex,fibroblasts,HUAEC,LCL,right_atrium,thrombocytes,umbcord,WAS2	cd_34,HEK293,neutr,A549,Ag04450,Bj,Gm12878,H1hesc,Helas3,Hepg2,Huvec,K562,Mcf7,Nhek,Sknshra
chr17:71231614-71233134	+	hsa_circ_0045537	1520	1520	2	7	0	0.3	NM_017941	C17orf80	adipose,WAS2	Ag04450,Bj,Gm12878,H1hesc,Helas3,Hepg2,K562,Mcf7,Nhek,Sknshra
chr17:80521229-80526077	+	hsa_circ_0000816	4848	343	2	4	4	0.5	ENST00000335255.5	FOXK2	adipose,chondrocytes,right_atrium,WAS2	Hs68_rep1_ctrl,Hs68_rep1_RNase,Hs68_rep2_ctrl,Hs68_rep2_RNase,cd_19,cd_34,HEK293,A549,Ag04450,Bj,Gm12878,H1hesc,Helas3,Hepg2,Hsmm,Huvec,K562,Mcf7,Nhek,Nhlf,Sknshra
chr18:24056478-24081214	-	hsa_circ_0047325	24736	324	2	0	0	2	NM_001142730	KCTD1	adipose	Gm12878
chr18:29412046-29419420	-	hsa_circ_0003805	7374	236	3	8	4	0.4	NM_014939	TRAPPC8	adipose,thrombocytes	Hs68_rep1_RNase,Hs68_rep2_ctrl,Hs68_rep2_RNase,Ag04450,Bj,Gm12878,H1hesc,Helas3,Huvec,K562
chr18:39623696-39629569	+	hsa_circ_0006527	5873	160	2	5	5	0.4	ENST00000262039.4	PIK3C3	adipose,chondrocytes,MSC_050,thrombocytes	Hs68_rep1_RNase,Hs68_rep2_ctrl,Hs68_rep2_RNase,A549,Ag04450,Bj,Gm12878,K562,Sknshra
chr18:45391429-45396935	-	hsa_circ_0003694	5506	494	2	31	11	0.1	ENST00000402690.2	SMAD2	adipose,thrombocytes,WAS2	Hs68_rep1_ctrl,Hs68_rep1_RNase,Hs68_rep2_ctrl,Hs68_rep2_RNase,A549,Ag04450,Bj,Gm12878,H1hesc,Helas3,Hepg2,K562,Mcf7,Sknshra
chr18:51797729-51804225	+	hsa_circ_0047719	6496	444	3	0	10	0.3	ENST00000579534.1	POLI	adipose	Ag04450,Nhek
chr18:51804072-51813781	+	hsa_circ_0003428	9709	792	2	2	0	1	ENST00000579534.1	POLI	adipose,MSC_047,right_atrium,thrombocytes,vena_cava	Hs68_rep1_ctrl,Hs68_rep1_RNase,Hs68_rep2_ctrl,Hs68_rep2_RNase,Ag04450,K562,Sknshra
chr18:55833019-55919286	+		86267	327	4	2	0	2	NM_001144971	NEDD4L	adipose,cortex
chr18:74561481-74563895	+	hsa_circ_0004979	2414	308	3	0	2	1.5	ENST00000253159.8	ZNF236	adipose,chondrocytes,LCL,osteocytes,thrombocytes,WAS2	Hs68_rep1_ctrl,Hs68_rep1_RNase,Hs68_rep2_ctrl,Hs68_rep2_RNase,A549,Ag04450,Bj,Gm12878,H1hesc,Helas3,Hepg2,Huvec,K562,Mcf7,Nhek,Sknshra
chr18:76953182-76974038	+	hsa_circ_0003275	20856	234	3	0	0	3	ENST00000426216.2	ATP9B	adipose,cortex,thrombocytes	Hs68_rep1_RNase,Hs68_rep2_ctrl,Hs68_rep2_RNase,A549,Ag04450,Bj,Gm12878,H1hesc,Helas3,K562
chr18:8076452-8088849	+	hsa_circ_0006114	12397	415	2	11	13	0.2	ENST00000332175.8	PTPRM	adipose	Hs68_rep1_ctrl,Hs68_rep1_RNase,Hs68_rep2_ctrl,Hs68_rep2_RNase,A549,Ag04450,Bj,Helas3,Hepg2
chr18:8113483-8143777	+	hsa_circ_0002872	30294	444	5	13	14	0.4	ENST00000332175.8	PTPRM	adipose,cortex,muscle	Hs68_rep1_RNase,Hs68_rep2_ctrl,Hs68_rep2_RNase
chr18:9182379-9221997	+	hsa_circ_0000826	39618	994	8	5	0	1.6	NM_015208	ANKRD12	ADA-SCID,adipose,chondrocytes,cortex,decidua,EPC,fibroblasts,HUAEC,LCL,placenta,PMN2,right_atrium,thrombocytes,umbcord,vena_cava,VSMC,WAS2	cd_19,neutr,Ag04450,Bj,Gm12878,H1hesc,Helas3,Hepg2,Huvec,K562,Nhek,Sknshra
chr18:9195548-9221997	+	hsa_circ_0046843	26449	856	5	22	0	0.2	NM_015208	ANKRD12	adipose,cortex,decidua,right_atrium,thrombocytes,vena_cava,WAS2	Ag04450,Bj,Gm12878,H1hesc,K562,Nhek
chr18:9204473-9221997	+	hsa_circ_0003865	17524	708	4	26	0	0.2	NM_015208	ANKRD12	adipose,thrombocytes,vena_cava	Hs68_rep1_ctrl,Hs68_rep1_RNase,Hs68_rep2_ctrl,Hs68_rep2_RNase,Ag04450,Gm12878,Helas3,K562,Nhek,Sknshra
chr19:18258252-18258434	+		182	182	3	2	0	1.5	NM_015016	MAST3	adipose,thrombocytes
chr19:18648410-18649246	-	hsa_circ_0000914	836	394	3	6	13	0.2	ENST00000597960.1	FKBP8	adipose,WAS2	cd_19,cd_34,neutr
chr19:20975317-20976684	+		1367	223	2	0	0	2	TCONS_l2_00012389	TCONS_l2_00012389	adipose
chr19:23541231-23545527	-		4296	4296	11	0	0	11	ENST00000300619.7	ZNF91	ADA-SCID,adipose,chondrocytes,decidua,LCL,right_atrium,WAS2
chr19:30476129-30477324	+	hsa_circ_0000921	1195	215	4	4	0	1	NM_003796	URI1	adipose,thrombocytes,vena_cava,WAS2	Hs68_rep1_RNase,Hs68_rep2_ctrl,Hs68_rep2_RNase,cd_19,HEK293,A549,Ag04450,Bj,Gm12878,H1hesc,Helas3,Hepg2,Hmec,Hsmm,Huvec,K562,Mcf7,Nhek,Sknshra
chr19:33604672-33605325	+	hsa_circ_0008287	653	304	2	4	0	0.5	ENST00000170564.2	GPATCH1	adipose,thrombocytes	Hs68_rep1_RNase,Hs68_rep2_ctrl,Hs68_rep2_RNase
chr19:34921480-34925873	+	hsa_circ_0005325	4393	321	5	10	75	0.1	ENST00000439527.2	UBA2	adipose,LCL,placenta,WAS2	Hs68_rep1_ctrl,Hs68_rep1_RNase,Hs68_rep2_ctrl,Hs68_rep2_RNase,A549,Ag04450,Bj,Gm12878,H1hesc,Helas3,Hepg2,Huvec,K562,Mcf7,Nhek,Sknshra
chr19:34921480-34929671	+	hsa_circ_0006987	8191	443	3	10	17	0.2	ENST00000439527.2	UBA2	adipose,thrombocytes	Hs68_rep1_ctrl,Hs68_rep1_RNase,Hs68_rep2_ctrl,Hs68_rep2_RNase,A549,Ag04450,Bj,Gm12878,H1hesc,Helas3,Hepg2,Huvec,K562,Nhek,Sknshra
chr19:35175156-35230514	+		55358	55358	5	0	0	5	NM_018443	ZNF302	adipose
chr19:41242890-41243674	+	hsa_circ_0004321	784	174	2	6	0	0.3	ENST00000263370.2	ITPKC	adipose,decidua,HUAEC,muscle,vena_cava,WAS2	Hs68_rep1_RNase,Hs68_rep2_ctrl,Hs68_rep2_RNase
chr19:4511522-4511918	-		396	396	92	0	0	92	NM_001080400	PLIN4	adipose,muscle,right_atrium
chr19:4512548-4512746	-		198	198	5	0	0	5	NM_001080400	PLIN4	adipose
chr19:4513294-4513492	+		198	198	8	0	0	8	NM_001080400	PLIN4	adipose
chr19:47767859-47768203	+	hsa_circ_0000944	344	258	3	0	0	3	ENST00000221922.6	CCDC9	adipose,HUAEC,PMN2,right_atrium,vena_cava,WAS2	cd_34,neutr
chr19:5700799-5706003	-	hsa_circ_0048775	5204	360	2	4	0	0.5	ENST00000360614.3	LONP1	adipose	A549,Ag04450,H1hesc,Huvec,K562,Sknshra
chr19:8520288-8528570	+	hsa_circ_0006382	8282	325	4	16	2	0.2	ENST00000348943.3	HNRNPM	ADA-SCID,adipose,decidua,LCL,PMN2,thrombocytes,WAS2	Hs68_rep1_ctrl,Hs68_rep1_RNase,Hs68_rep2_ctrl,Hs68_rep2_RNase,A549,Ag04450,Bj,Gm12878,H1hesc,Helas3,K562
chr1:100127874-100133322	+		5448	206	4	154	224	0	NM_017734	PALMD	adipose
chr1:104108056-104118162	+	hsa_circ_0000099	10106	1307	2	0	0	2	ENST00000361355.4	AMY2B	adipose,vena_cava	cd_19,Gm12878,Nhek
chr1:113134146-113159517	-		25371	496	2	6	7	0.3	ENST00000358039.4	ST7L	adipose
chr1:1158623-1159348	-	hsa_circ_0000002	725	251	3	21	11	0.1	NM_016547	SDF4	adipose,chondrocytes,cortex,decidua,HUAEC,thrombocytes,WAS2	cd_19,A549,Ag04450,Bj,Gm12878,H1hesc,Helas3,Hepg2,Hsmm,Huvec,K562,Mcf7,Sknshra
chr1:117944807-117963271	+	hsa_circ_0000118	18464	553	2	16	3	0.1	ENST00000356554.3	MAN1A2	ADA-SCID,adipose,chondrocytes,cortex,decidua,EPC,HUAEC,LCL,MSC_047,muscle,placenta,PMN2,right_atrium,thrombocytes,umbcord,vena_cava,WAS2	cd_19,cd_34,HEK293,neutr
chr1:12335881-12338095	+	hsa_circ_0009964	2214	2214	4	16	3	0.2	NM_015378	VPS13D	adipose,vena_cava	A549,Ag04450,Bj,Gm12878,H1hesc,Hepg2,Huvec,K562,Nhek
chr1:12638745-12639440	-	hsa_circ_0010023	695	359	3	31	67	0	NM_004753	DHRS3	adipose	A549,Ag04450,Bj,Gm12878,H1hesc,Helas3,Hepg2,Huvec,K562,Mcf7,Nhek,Sknshra
chr1:145594038-145595220	-	hsa_circ_0003693	1182	302	3	7	4	0.4	ENST00000334163.3	POLR3C	adipose,thrombocytes	Hs68_rep1_ctrl,Hs68_rep1_RNase,Hs68_rep2_RNase,A549,Ag04450,Bj,H1hesc,Hepg2,K562
chr1:146747016-146757164	+	hsa_circ_0013953	10148	748	2	0	0	2	NM_004284	CHD1L	adipose,thrombocytes,WAS2	K562
chr1:155408117-155429689	-	hsa_circ_0003247	21572	844	5	11	17	0.3	ENST00000368346.3	ASH1L	ADA-SCID,adipose,chondrocytes,LCL,thrombocytes,vena_cava,WAS2	Hs68_rep1_ctrl,Hs68_rep1_RNase,Hs68_rep2_ctrl,Hs68_rep2_RNase,Ag04450,Bj,Gm12878,H1hesc,Hepg2,Hsmm,K562,Nhek,Sknshra
chr1:155646338-155649303	-	hsa_circ_0014606	2965	459	4	2	8	0.5	NM_139121	YY1AP1	adipose,PMN2,thrombocytes,vena_cava,WAS2	Ag04450,Gm12878,K562,Sknshra
chr1:155823066-155823597	-	hsa_circ_0000139	531	531	3	2	8	0.4	ENST00000437809.1	GON4L	adipose,chondrocytes,cortex,fibroblasts,HUAEC,muscle,thrombocytes,vena_cava,WAS2	Hs68_rep1_ctrl,Hs68_rep1_RNase,Hs68_rep2_ctrl,Hs68_rep2_RNase,cd_34,HEK293,A549,Ag04450,Gm12878,H1hesc,K562,Nhek,Sknshra
chr1:1586822-1650894	-	hsa_circ_0000005	64072	62186	4	0	0	4	ENST00000407249.3	CDK11B	ADA-SCID,adipose,decidua,EPC,MSC_047,MSC_050,osteocytes,WAS2	cd_19,cd_34,HEK293,neutr
chr1:1601102-1666274	-	hsa_circ_0000006	65172	43786	4	0	0	4	ENST00000378662.1	SLC35E2B	adipose,EPC,osteocytes,WAS2	cd_19,HEK293,neutr
chr1:160293220-160302347	-	hsa_circ_0008661	9127	320	2	31	5	0.1	NM_001098398	COPA	ADA-SCID,adipose,thrombocytes,vena_cava	Hs68_rep1_ctrl,Hs68_rep1_RNase,Hs68_rep2_ctrl,Hs68_rep2_RNase,A549,Ag04450,Bj,Gm12878,H1hesc,Helas3,Hepg2,K562,Nhek,Sknshra
chr1:172109619-172113577	-	hsa_circ_0005230	3958	268	9	2	0	4.5	ENST00000417354.1	DNM3OS	adipose,chondrocytes,MSC_050	Hs68_rep1_ctrl,Hs68_rep1_RNase,Hs68_rep2_ctrl,Hs68_rep2_RNase
chr1:172520651-172526934	+	hsa_circ_0000160	6283	670	4	0	2	2	NM_014283	C1orf9	adipose,osteocytes,PMN2,thrombocytes	Hs68_rep1_ctrl,Hs68_rep1_RNase,Hs68_rep2_ctrl,Hs68_rep2_RNase,cd_19,neutr,Bj,Gm12878,H1hesc,K562,Mcf7,Sknshra
chr1:175956078-175958615	-	hsa_circ_0004722	2537	404	3	0	0	3	ENST00000367669.3	RFWD2	adipose	Hs68_rep1_RNase,Hs68_rep2_ctrl,Hs68_rep2_RNase,Gm12878,H1hesc,Helas3,Hepg2,K562
chr1:179100445-179102509	-	hsa_circ_0004996	2064	234	2	0	0	2	NM_007314	ABL2	adipose,chondrocytes,EPC,HUAEC,muscle,thrombocytes,vena_cava	Hs68_rep1_ctrl,Hs68_rep1_RNase,Hs68_rep2_ctrl,Hs68_rep2_RNase,A549,Ag04450,Bj,Gm12878,H1hesc,Helas3,Hmec,Hsmm,Huvec,K562,Mcf7,Nhek,Sknshra
chr1:185183638-185200840	+	hsa_circ_0004689	17202	469	3	0	0	3	NM_017673	SWT1	adipose,muscle,thrombocytes,vena_cava	Hs68_rep1_RNase,Hs68_rep2_ctrl,Hs68_rep2_RNase,Gm12878,K562,Nhek,Sknshra
chr1:201786215-201786413	+	hsa_circ_0008264	198	198	2	22	17	0.1	ENST00000367296.4	NAV1	adipose	Hs68_rep1_ctrl,Hs68_rep1_RNase,Hs68_rep2_ctrl,Hs68_rep2_RNase,Ag04450,Bj,K562,Nhek,Sknshra
chr1:205585605-205593019	-	hsa_circ_0000175	7414	4577	4	0	0	4	NM_021795	ELK4	ADA-SCID,adipose,decidua,EPC,right_atrium,thrombocytes,vena_cava,WAS2	cd_19
chr1:21097422-21100103	-	hsa_circ_0005782	2681	304	2	16	17	0.1	ENST00000312239.5	HP1BP3	adipose,thrombocytes,vena_cava	Hs68_rep1_ctrl,Hs68_rep1_RNase,Hs68_rep2_ctrl,Hs68_rep2_RNase,Ag04450,Gm12878,K562,Nhek,Sknshra
chr1:219467402-219468493	+		1091	1091	2	0	0	2	TCONS_00001280	TCONS_00001280	adipose,thrombocytes,vena_cava
chr1:222897433-222898897	+	hsa_circ_0003413	1464	179	2	4	8	0.2	ENST00000340934.5	BROX	adipose,chondrocytes,thrombocytes	Hs68_rep1_RNase,Hs68_rep2_ctrl,Hs68_rep2_RNase,Bj,Gm12878,K562
chr1:225140371-225195246	+	hsa_circ_0016601	54875	1140	2	0	0	2	NM_001373	DNAH14	adipose,osteocytes,thrombocytes	Ag04450,H1hesc,Helas3,Hepg2,K562,Nhek,Sknshra
chr1:23356961-23377013	+	hsa_circ_0009061	20052	360	3	3	9	0.3	NM_001009999	KDM1A	adipose,vena_cava,VSMC,WAS2	Hs68_rep1_ctrl,Hs68_rep1_RNase,Hs68_rep2_ctrl,Hs68_rep2_RNase,A549,Ag04450,Bj,Gm12878,H1hesc,Helas3,Hepg2,K562,Nhek,Sknshra
chr1:236195700-236201553	-	hsa_circ_0017111	5853	402	2	13	7	0.2	NM_002508	NID1	adipose	Ag04450,Bj,Helas3,Hepg2,Sknshra
chr1:236969443-236979843	+	hsa_circ_0004039	10400	572	2	2	3	0.7	ENST00000418145.2	MTR	adipose,decidua,thrombocytes,WAS2	Hs68_rep1_RNase,Hs68_rep2_ctrl,Hs68_rep2_RNase,Ag04450,Gm12878,Hepg2,K562,Mcf7,Nhek
chr1:243579003-243589860	+	hsa_circ_0017241	10857	369	3	7	0	0.4	NM_006642	SDCCAG8	adipose,right_atrium,thrombocytes,WAS2	Ag04450
chr1:245165422-245180628	+	hsa_circ_0008294	15206	197	2	0	3	0.7	ENST00000366522.2	EFCAB2	adipose,osteocytes,thrombocytes	Hs68_rep1_RNase,Hs68_rep2_ctrl,Hs68_rep2_RNase,K562
chr1:28116072-28120143	+	hsa_circ_0008126	4071	170	2	14	10	0.1	NM_177424	STX12	adipose,thrombocytes,WAS2	Hs68_rep1_ctrl,Hs68_rep1_RNase,Hs68_rep2_ctrl,Hs68_rep2_RNase,Ag04450,Gm12878,H1hesc,Helas3,K562,Nhek
chr1:29481207-29481422	-	hsa_circ_0006602	215	215	6	18	11	0.3	NM_005626	SRSF4	ADA-SCID,adipose,chondrocytes,HUAEC,MSC_050,right_atrium,thrombocytes,WAS2	Hs68_rep1_ctrl,Hs68_rep1_RNase,Hs68_rep2_ctrl,Hs68_rep2_RNase,Ag04450,Bj,Gm12878,Helas3,Hepg2,Huvec,K562,Sknshra
chr1:33760537-33760906	+	hsa_circ_0009027	369	238	4	4	5	0.8	ENST00000539719.1	ZNF362	adipose,thrombocytes,vena_cava	Hs68_rep1_ctrl,Hs68_rep1_RNase,Hs68_rep2_ctrl,Hs68_rep2_RNase
chr1:35824525-35827390	+	hsa_circ_0011536	2865	755	3	3	12	0.2	NM_005095	ZMYM4	adipose,right_atrium,thrombocytes,vena_cava,WAS2	Ag04450,Gm12878,H1hesc,Helas3,Huvec,K562,Nhek,Sknshra
chr1:40319641-40323089	-	hsa_circ_0000057	3448	240	2	5	0	0.4	NM_017646	TRIT1	adipose,WAS2	Hs68_rep1_RNase,Hs68_rep2_ctrl,Hs68_rep2_RNase,cd_34
chr1:41536266-41541123	-	hsa_circ_0000061	4857	360	6	6	11	0.5	NM_001172218	SCMH1	adipose,EPC,muscle,right_atrium,thrombocytes,vena_cava,WAS2	Hs68_rep1_ctrl,Hs68_rep1_RNase,Hs68_rep2_ctrl,Hs68_rep2_RNase,cd_19,cd_34,HEK293,A549,Ag04450,Bj,Gm12878,H1hesc,Helas3,Hepg2,Huvec,K562,Mcf7,Nhek,Sknshra
chr1:42730785-42744343	-	hsa_circ_0006848	13558	400	2	4	14	0.1	ENST00000372572.1	FOXJ3	adipose,thrombocytes,WAS2	Hs68_rep1_ctrl,Hs68_rep1_RNase,Hs68_rep2_ctrl,Hs68_rep2_RNase,A549,Ag04450,Bj,Gm12878,H1hesc,Helas3,Huvec,K562,Sknshra
chr1:52959282-52975384	-	hsa_circ_0003632	16102	436	5	14	0	0.4	ENST00000371544.3	ZCCHC11	adipose,thrombocytes,vena_cava,WAS2	Hs68_rep1_ctrl,Hs68_rep1_RNase,Hs68_rep2_ctrl,Hs68_rep2_RNase
chr1:67356836-67371058	-	hsa_circ_0006677	14222	473	2	0	2	1	ENST00000371026.3	WDR78	adipose,decidua,muscle,right_atrium,thrombocytes,vena_cava	Hs68_rep1_ctrl,Hs68_rep1_RNase,Hs68_rep2_ctrl,Hs68_rep2_RNase,A549,Ag04450,Bj,Gm12878,H1hesc,K562,Nhek,Sknshra
chr1:70758070-70781249	-	hsa_circ_0000085	23179	638	2	4	4	0.5	NM_030816	ANKRD13C	adipose,right_atrium,thrombocytes,vena_cava,WAS2	cd_19,Bj,Hsmm,K562,Sknshra
chr1:78177431-78180468	-		3037	361	3	28	10	0.1	NM_015017	USP33	adipose,thrombocytes
chr1:7837219-7838229	+	hsa_circ_0006354	1010	211	6	30	6	0.2	NM_004781	VAMP3	adipose,chondrocytes,cortex,decidua,EPC,LCL,MSC_050,muscle,PMN2,right_atrium,thrombocytes,umbcord,vena_cava,VSMC,WAS2	Hs68_rep1_ctrl,Hs68_rep1_RNase,Hs68_rep2_ctrl,Hs68_rep2_RNase
chr1:89236034-89251896	+	hsa_circ_0005900	15862	777	2	22	4	0.1	ENST00000370521.3	PKN2	adipose,thrombocytes,vena_cava	Hs68_rep1_RNase,Hs68_rep2_ctrl,Hs68_rep2_RNase,Ag04450,Bj,Helas3,Sknshra
chr1:92327027-92327201	-	hsa_circ_0006622	174	174	2	17	10	0.1	NR_036634	TGFBR3	adipose,decidua,fibroblasts,osteocytes,vena_cava	Hs68_rep1_RNase,Hs68_rep2_ctrl,Hs68_rep2_RNase,Helas3
chr1:92798947-92846430	+	hsa_circ_0000091	47483	383	4	2	0	2	NM_024813	RPAP2	adipose,thrombocytes,umbcord,WAS2	Hs68_rep1_ctrl,Hs68_rep1_RNase,Hs68_rep2_ctrl,Hs68_rep2_RNase,cd_19,neutr,A549,Ag04450,Bj,Gm12878,H1hesc,Helas3,Hepg2,Huvec,K562,Nhek,Sknshra
chr1:94009663-94014983	+		5320	487	2	18	9	0.1	NM_001024948	FNBP1L	adipose,thrombocytes
chr20:17639407-17639557	-		150	150	3	0	0	3	ENST00000377813.1	RRBP1	adipose
chr20:2944917-2945848	+	hsa_circ_0006117	931	421	10	6	5	1.7	ENST00000216877.6	PTPRA	ADA-SCID,adipose,chondrocytes,muscle,thrombocytes,WAS2	Hs68_rep1_ctrl,Hs68_rep1_RNase,Hs68_rep2_ctrl,Hs68_rep2_RNase,A549,Ag04450,Bj,Gm12878,H1hesc,Helas3,Hepg2,Huvec,K562,Nhek,Sknshra
chr20:30954186-30956926	+	hsa_circ_0001136	2740	195	6	2	0	3	NM_015338	ASXL1	ADA-SCID,adipose,chondrocytes,cortex,decidua,EPC,fibroblasts,HUAEC,HUVEC,LCL,MSC_047,MSC_050,muscle,osteocytes,PMN2,right_atrium,thrombocytes,umbcord,vena_cava,VSMC,WAS2	Hs68_rep1_ctrl,Hs68_rep1_RNase,Hs68_rep2_ctrl,Hs68_rep2_RNase,cd_19,HEK293,A549,Ag04450,Bj,Gm12878,H1hesc,Helas3,Hepg2,Hsmm,Huvec,K562,Mcf7,Nhek,Nhlf,Sknshra
chr20:32619327-32666359	+	hsa_circ_0059895	47032	1017	2	15	7	0.1	NM_016732	RALY	adipose	Gm12878,Hepg2
chr20:3277507-3278822	-	hsa_circ_0059286	1315	236	3	5	4	0.6	ENST00000252032.9	C20orf194	adipose,thrombocytes	A549,Ag04450,H1hesc,Huvec,K562
chr20:39721111-39729993	+		8882	694	4	9	18	0.2	ENST00000361337.2	TOP1	ADA-SCID,adipose,MSC_047,muscle,thrombocytes,vena_cava,WAS2
chr20:39896102-39897723	-	hsa_circ_0006192	1621	244	2	0	0	2	ENST00000560361.1	ZHX3	adipose,chondrocytes,thrombocytes	Hs68_rep1_ctrl,Hs68_rep1_RNase,Hs68_rep2_ctrl,Hs68_rep2_RNase
chr20:40141484-40143591	-	hsa_circ_0060420	2107	298	2	0	3	0.7	ENST00000373233.3	CHD6	adipose	H1hesc,K562
chr20:54940142-54940318	+		176	176	2	2	0	1	ENST00000371384.3	FAM210B	adipose
chr20:57014000-57016139	+	hsa_circ_0001173	2139	258	8	15	21	0.4	NM_004738	VAPB	ADA-SCID,adipose,chondrocytes,decidua,MSC_050,muscle,osteocytes,PMN2,thrombocytes,umbcord,vena_cava,WAS2	Hs68_rep1_ctrl,Hs68_rep1_RNase,Hs68_rep2_ctrl,Hs68_rep2_RNase,cd_19,HEK293,A549,Ag04450,Bj,Gm12878,H1hesc,Helas3,Hepg2,Huvec,K562,Nhek,Sknshra
chr20:6011930-6012726	+	hsa_circ_0059409	796	155	2	26	12	0.1	ENST00000378863.4	CRLS1	adipose,muscle,thrombocytes	A549,Ag04450,Bj,Gm12878,H1hesc,Helas3,Hepg2,Huvec,K562,Nhek,Sknshra
chr21:16386664-16415895	-	hsa_circ_0004771	29231	203	4	7	0	0.6	NM_003489	NRIP1	adipose,cortex,decidua,HUAEC,MSC_047,plasma,thrombocytes,vena_cava,WAS2	Hs68_rep1_ctrl,Hs68_rep1_RNase,Hs68_rep2_ctrl,Hs68_rep2_RNase,A549,Ag04450,Bj,Gm12878,H1hesc,Helas3,Hepg2,Huvec,K562,Mcf7,Nhek,Sknshra
chr21:17135209-17138460	+	hsa_circ_0001178	3251	223	3	2	27	0.1	ENST00000285681.2	USP25	adipose,chondrocytes,decidua,EPC,HUAEC,LCL,PMN2,thrombocytes,vena_cava,WAS2	Hs68_rep1_ctrl,Hs68_rep1_RNase,Hs68_rep2_ctrl,Hs68_rep2_RNase,cd_19,neutr,A549,Ag04450,Bj,Gm12878,H1hesc,Helas3,Hepg2,Hsmm,Huvec,K562,Sknshra
chr21:30693541-30702014	+	hsa_circ_0001181	8473	1836	3	0	0	3	ENST00000399921.1	BACH1	adipose,cortex,decidua,LCL,right_atrium,thrombocytes,vena_cava,VSMC,WAS2	HEK293,A549,Ag04450,Bj,Gm12878,H1hesc,Helas3,Hepg2,K562,Nhek,Nhlf,Sknshra
chr21:34804483-34805178	+	hsa_circ_0001185	695	318	3	0	8	0.4	NM_005534	IFNGR2	ADA-SCID,adipose,LCL,muscle,PMN2,thrombocytes,WAS2	Hs68_rep1_RNase,Hs68_rep2_ctrl,Hs68_rep2_RNase,cd_19,neutr
chr21:37619814-37620866	+	hsa_circ_0001187	1052	301	5	2	0	2.5	ENST00000399151.3	DOPEY2	adipose,decidua,PMN2,thrombocytes	cd_19,cd_34,neutr,Ag04450,Bj,Gm12878,H1hesc,Helas3,Hepg2,Hmec,Huvec,K562,Nhek,Sknshra
chr21:38792600-38794168	+	hsa_circ_0001190	1568	1568	8	8	0	1	NM_101395	DYRK1A	adipose,muscle,PMN2,thrombocytes,vena_cava,WAS2	Hs68_rep1_ctrl,Hs68_rep1_RNase,Hs68_rep2_ctrl,Hs68_rep2_RNase,cd_19,HEK293,neutr
chr21:38792600-38802702	+	hsa_circ_0006062	10102	10102	2	8	2	0.2	NM_101395	DYRK1A	adipose,thrombocytes,vena_cava,WAS2	Hs68_rep1_ctrl,Hs68_rep1_RNase,Hs68_rep2_ctrl,Hs68_rep2_RNase
chr22:24698162-24709434	+	hsa_circ_0007312	11272	344	2	5	8	0.2	NM_015330	SPECC1L	adipose,thrombocytes,vena_cava	Hs68_rep1_ctrl,Hs68_rep1_RNase,Hs68_rep2_ctrl,Hs68_rep2_RNase,A549,Ag04450,Bj,Gm12878,H1hesc,Helas3,Hepg2,K562,Nhlf,Sknshra
chr22:24698162-24765288	+	hsa_circ_0062603	67126	3246	2	5	3	0.4	ENST00000358654.2	SPECC1L	adipose,VSMC	A549,Ag04450,Gm12878,H1hesc,Hsmm,Huvec,K562,Mcf7,Nhek,Sknshra
chr22:30374430-30387659	+	hsa_circ_0002954	13229	457	4	6	4	0.7	NM_021090	MTMR3	adipose	Hs68_rep1_ctrl,Hs68_rep1_RNase,Hs68_rep2_RNase,Ag04450,Gm12878,H1hesc,Helas3,Hepg2,Hsmm,K562,Mcf7,Nhek,Sknshra
chr22:32154531-32161046	+	hsa_circ_0062938	6515	221	2	2	0	1	NM_001242896	DEPDC5	adipose,thrombocytes,vena_cava	Ag04450,Bj,Gm12878,H1hesc,Helas3,K562,Nhek,Sknshra
chr22:32874967-32875262	+	hsa_circ_0008832	295	295	5	8	10	0.5	ENST00000266087.7	FBXO7	adipose,right_atrium,WAS2	Hs68_rep1_ctrl,Hs68_rep1_RNase,Hs68_rep2_ctrl,Hs68_rep2_RNase,A549,Ag04450,Bj,Gm12878,H1hesc,Helas3,Hepg2,Huvec,K562,Mcf7,Nhek,Sknshra
chr22:34157357-34161940	-		4583	4583	2	0	4	0.5	ENST00000354992.2	LARGE	adipose,chondrocytes
chr2:113057425-113057606	+	hsa_circ_0001062	181	181	6	3	2	2	ENST00000409871.1	ZC3H6	adipose,cortex,decidua,muscle,PMN2,right_atrium,thrombocytes,umbcord,vena_cava,WAS2	cd_19
chr2:114489160-114493435	-	hsa_circ_0007173	4275	235	2	15	6	0.1	ENST00000245680.2	SLC35F5	adipose	Hs68_rep1_ctrl,Hs68_rep1_RNase,Hs68_rep2_ctrl,Hs68_rep2_RNase,Ag04450,Bj,Hepg2,K562,Nhek
chr2:122363276-122363756	-	hsa_circ_0007052	480	480	2	8	4	0.2	NM_015282	CLASP1	adipose,thrombocytes,WAS2	Hs68_rep1_ctrl,Hs68_rep1_RNase,Hs68_rep2_ctrl,Hs68_rep2_RNase,A549,Ag04450,Bj,Gm12878,H1hesc,Helas3,Hepg2,K562,Nhek
chr2:122514815-122519100	+	hsa_circ_0002847	4285	307	3	0	7	0.4	ENST00000389682.3	TSN	adipose,PMN2,thrombocytes,vena_cava,WAS2	Hs68_rep1_ctrl,Hs68_rep1_RNase,Hs68_rep2_ctrl,Hs68_rep2_RNase,A549,Ag04450,Gm12878,H1hesc,Hepg2,K562
chr2:136432901-136437894	+	hsa_circ_0001070	4993	307	3	8	6	0.4	ENST00000264160.4	R3HDM1	adipose,thrombocytes	Hs68_rep1_ctrl,Hs68_rep1_RNase,Hs68_rep2_ctrl,Hs68_rep2_RNase,cd_19,A549,Ag04450,Bj,Gm12878,H1hesc,Helas3,Hepg2,Huvec,K562,Nhek,Sknshra
chr2:148653869-148657467	+	hsa_circ_0001073	3598	473	2	2	2	1	ENST00000241416.7	ACVR2A	adipose,decidua,MSC_047,osteocytes,thrombocytes,vena_cava	Hs68_rep1_ctrl,Hs68_rep1_RNase,Hs68_rep2_ctrl,Hs68_rep2_RNase,cd_19,cd_34,HEK293,A549,Ag04450,Bj,Gm12878,H1hesc,Helas3,Hepg2,Huvec,K562,Nhek,Sknshra
chr2:148730307-148739650	-	hsa_circ_0004491	9343	396	2	0	0	2	NM_001190879	ORC4	ADA-SCID,adipose,thrombocytes,umbcord,vena_cava	Hs68_rep1_ctrl,Hs68_rep1_RNase,Hs68_rep2_RNase
chr2:165548730-165552346	-		3616	1745	2	31	32	0.1	ENST00000375458.2	COBLL1	adipose,placenta
chr2:165548730-165561615	-	hsa_circ_0056891	12885	2421	2	20	32	0.1	ENST00000194871.6	COBLL1	adipose,placenta	Nhek
chr2:168869143-168921891	-		52748	256	2	0	2	1	ENST00000355999.4	STK39	adipose
chr2:169018296-169038600	-	hsa_circ_0001079	20304	420	2	3	5	0.4	ENST00000355999.4	STK39	adipose,thrombocytes,umbcord	Hs68_rep1_ctrl,Hs68_rep1_RNase,Hs68_rep2_ctrl,Hs68_rep2_RNase,cd_19,A549,Ag04450,Bj,H1hesc,Nhek,Sknshra
chr2:175978721-175986268	-		7547	639	2	7	30	0.1	ENST00000264110.2	ATF2	adipose
chr2:179981394-179982340	-		946	205	3	0	15	0.2	ENST00000428443.3	SESTD1	adipose,thrombocytes
chr2:190593385-190609514	+	hsa_circ_0005644	16129	1026	3	0	0	3	NM_144708	ANKAR	adipose,muscle,thrombocytes	Hs68_rep1_ctrl,Hs68_rep1_RNase,Hs68_rep2_ctrl,Hs68_rep2_RNase
chr2:197084762-197085665	-		903	262	2	9	2	0.2	ENST00000260983.2	HECW2	adipose,cortex
chr2:202010100-202014558	+	hsa_circ_0001092	4458	187	29	18	31	0.9	NM_001202519	CFLAR	adipose,chondrocytes,EPC,LCL,muscle,PMN2,right_atrium,thrombocytes,vena_cava,WAS2	Hs68_rep1_ctrl,Hs68_rep1_RNase,Hs68_rep2_ctrl,Hs68_rep2_RNase,cd_34,A549,Ag04450,Bj,Gm12878,Hepg2,Huvec,K562,Nhek,Sknshra
chr2:203329531-203332412	+	hsa_circ_0003218	2881	342	3	4	0	0.8	NM_001204	BMPR2	adipose,EPC,thrombocytes,VSMC	Hs68_rep1_ctrl,Hs68_rep1_RNase,Hs68_rep2_ctrl,Hs68_rep2_RNase,A549,Ag04450,Bj,Gm12878,H1hesc,Helas3,Hepg2,Hsmm,Huvec,K562,Nhek,Sknshra
chr2:203620260-203624076	+		3816	491	2	5	0	0.4	NM_173511	FAM117B	adipose,WAS2
chr2:206305093-206305396	+	hsa_circ_0004575	303	303	2	5	0	0.4	ENST00000406610.2	PARD3B	adipose,thrombocytes	Hs68_rep1_RNase,Hs68_rep2_ctrl,Hs68_rep2_RNase,A549,Ag04450,Bj,H1hesc,Helas3,Hepg2,K562,Nhek,Sknshra
chr2:207144263-207162097	+	hsa_circ_0002141	17834	290	2	0	0	2	ENST00000374423.3	ZDBF2	adipose,thrombocytes,WAS2	Hs68_rep1_ctrl,Hs68_rep1_RNase,Hs68_rep2_ctrl,Hs68_rep2_RNase
chr2:208841374-208842310	-	hsa_circ_0001095	936	936	2	0	0	2	NM_001080475	PLEKHM3	adipose,HUAEC,MSC_047,right_atrium,vena_cava,WAS2	Hs68_rep1_ctrl,Hs68_rep1_RNase,Hs68_rep2_ctrl,Hs68_rep2_RNase,HEK293,neutr,A549,Ag04450,Bj,Gm12878,H1hesc,Helas3,Hepg2,Huvec,K562,Nhek,Sknshra
chr2:211018218-211019335	-	hsa_circ_0008459	1117	1117	2	0	0	2	NM_152519	C2orf67	adipose,EPC,HUAEC,WAS2	Hs68_rep1_ctrl,Hs68_rep1_RNase,Hs68_rep2_ctrl,Hs68_rep2_RNase,Ag04450,Bj,Gm12878,H1hesc,Helas3,Huvec,K562,Mcf7,Nhek,Sknshra
chr2:215632205-215646233	-	hsa_circ_0001098	14028	1204	2	4	0	0.5	ENST00000260947.4	BARD1	adipose,WAS2	cd_19,HEK293,A549,Ag04450,Bj,Gm12878,H1hesc,Helas3,Hepg2,Huvec,K562,Mcf7,Nhek,Sknshra
chr2:225400244-225422573	-	hsa_circ_0008309	22329	312	3	6	8	0.4	NM_003590	CUL3	adipose,thrombocytes	Hs68_rep1_RNase,Hs68_rep2_ctrl,Hs68_rep2_RNase,A549,Ag04450,Bj,K562,Sknshra
chr2:230723487-230725247	-	hsa_circ_0005689	1760	929	2	14	26	0.1	ENST00000389044.4	TRIP12	adipose,WAS2	Hs68_rep1_ctrl,Hs68_rep1_RNase,Hs68_rep2_ctrl,Hs68_rep2_RNase
chr2:231307651-231314970	+	hsa_circ_0003922	7319	713	5	2	7	0.7	NM_001080391	SP100	adipose,fibroblasts,LCL,thrombocytes,WAS2	Hs68_rep1_ctrl,Hs68_rep1_RNase,Hs68_rep2_ctrl,Hs68_rep2_RNase,A549,Ag04450,Bj,Gm12878,Huvec,K562,Nhek,Sknshra
chr2:240929490-240946787	-	hsa_circ_0001118	17297	250	2	12	27	0.1	ENST00000252711.2	NDUFA10	adipose,muscle,right_atrium,thrombocytes,VSMC,WAS2	Hs68_rep1_ctrl,Hs68_rep1_RNase,Hs68_rep2_ctrl,Hs68_rep2_RNase,HEK293,neutr,A549,Ag04450,Bj,Gm12878,H1hesc,Helas3,Hepg2,K562,Sknshra
chr2:24357988-24369956	+	hsa_circ_0000982	11968	587	24	0	3	8	NM_001145710	LOC375190	adipose,chondrocytes,cortex,decidua,EPC,MSC_050,PMN2,right_atrium,thrombocytes,vena_cava,VSMC,WAS2	Hs68_rep1_RNase,Hs68_rep2_ctrl,Hs68_rep2_RNase,cd_19,cd_34,HEK293,neutr,Ag04450,Huvec,Sknshra
chr2:24360778-24369956	+		9178	518	2	5	3	0.4	NM_001145710	LOC375190	adipose,thrombocytes
chr2:24362239-24369956	+	hsa_circ_0008073	7717	326	2	26	3	0.1	ENST00000584973.1	RP11-507M3.1	adipose	Hs68_rep1_RNase,Hs68_rep2_ctrl,Hs68_rep2_RNase
chr2:24787163-24816590	+		29427	9382	2	2	0	1	ENST00000405141.1	NCOA1	adipose,thrombocytes
chr2:26505712-26505919	+		207	128	2	5	5	0.4	ENST00000494615.1	HADHB	adipose,chondrocytes,thrombocytes
chr2:26587169-26596497	+	hsa_circ_0005029	9328	516	2	0	2	1	NM_033505	EPT1	adipose,thrombocytes	Hs68_rep1_ctrl,Hs68_rep1_RNase,Hs68_rep2_RNase,A549,Bj,Gm12878,H1hesc,Helas3,Hepg2,Hsmm,Huvec,K562,Sknshra
chr2:32339706-32341281	+	hsa_circ_0002795	1575	416	2	5	0	0.4	NM_014946	SPAST	adipose,thrombocytes	Hs68_rep1_ctrl,Hs68_rep1_RNase,Hs68_rep2_RNase,A549,K562,Sknshra
chr2:36623756-36669878	+	hsa_circ_0002346	46122	538	3	8	16	0.2	ENST00000280527.2	CRIM1	adipose,EPC,HUAEC,vena_cava	Hs68_rep1_ctrl,Hs68_rep1_RNase,Hs68_rep2_ctrl,Hs68_rep2_RNase,A549,Ag04450,Bj,Gm12878,H1hesc,Helas3,Hepg2,Hmec,Hsmm,Huvec,Mcf7,Nhek,Nhlf,Sknshra
chr2:37543379-37544322	-	hsa_circ_0000992	943	943	3	0	4	0.8	ENST00000379066.1	PRKD3	adipose,EPC,HUAEC,muscle,osteocytes,thrombocytes,WAS2	cd_19,HEK293
chr2:55209650-55214834	-	hsa_circ_0001006	5184	347	2	65	63	0	NM_020532	RTN4	adipose,chondrocytes,cortex,decidua,EPC,fibroblasts,HUAEC,LCL,MSC_047,MSC_050,thrombocytes,vena_cava,WAS2	Hs68_rep1_ctrl,Hs68_rep1_RNase,Hs68_rep2_ctrl,Hs68_rep2_RNase,cd_19,HEK293,A549,Ag04450,Bj,Gm12878,H1hesc,Helas3,Hepg2,Hmec,Hsmm,Huvec,K562,Mcf7,Nhek,Sknshra
chr2:58449076-58459247	-	hsa_circ_0001009	10171	278	2	0	0	2	NM_001114636	FANCL	adipose,decidua,HUVEC,PMN2,right_atrium,thrombocytes,vena_cava,WAS2	Hs68_rep1_ctrl,Hs68_rep1_RNase,Hs68_rep2_ctrl,Hs68_rep2_RNase,cd_19,A549,Ag04450,Bj,Gm12878,H1hesc,Helas3,Hepg2,K562,Mcf7,Nhek,Sknshra
chr2:61343113-61345251	+	hsa_circ_0007793	2138	284	3	4	0	0.8	NM_001129993	KIAA1841	adipose,thrombocytes,vena_cava	Hs68_rep1_RNase,Hs68_rep2_ctrl,Hs68_rep2_RNase,Sknshra
chr2:61749745-61753656	-	hsa_circ_0001016	3911	175	3	16	6	0.2	ENST00000401558.2	XPO1	ADA-SCID,adipose,decidua,EPC,HUAEC,LCL,thrombocytes,vena_cava,WAS2	Hs68_rep1_ctrl,Hs68_rep1_RNase,Hs68_rep2_ctrl,Hs68_rep2_RNase,cd_19,HEK293,neutr,A549,Ag04450,Bj,Gm12878,Helas3,Hepg2,K562,Nhek,Sknshra
chr2:61749745-61761038	-	hsa_circ_0001017	11293	307	4	13	6	0.3	ENST00000401558.2	XPO1	ADA-SCID,adipose,cortex,decidua,HUAEC,LCL,MSC_047,MSC_050,muscle,osteocytes,PMN2,right_atrium,thrombocytes,vena_cava,VSMC,WAS2	Hs68_rep1_ctrl,Hs68_rep1_RNase,Hs68_rep2_ctrl,Hs68_rep2_RNase,cd_19,HEK293,neutr,A549,Ag04450,Bj,Gm12878,H1hesc,Helas3,Hepg2,Huvec,K562,Nhek,Sknshra
chr2:68717321-68772444	+	hsa_circ_0001023	55123	1190	5	0	0	5	NM_173545	APLF	adipose,thrombocytes,vena_cava	cd_19,cd_34
chr2:68794472-68805135	+		10663	346	3	0	0	3	ENST00000471727.1	APLF	adipose,thrombocytes
chr2:70451685-70457986	-	hsa_circ_0002199	6301	351	2	16	7	0.1	NM_022173	TIA1	adipose	Hs68_rep1_ctrl,Hs68_rep1_RNase,Hs68_rep2_RNase,H1hesc,K562
chr2:72945231-72960247	-	hsa_circ_0009043	15016	390	5	11	7	0.5	ENST00000272427.6	EXOC6B	ADA-SCID,adipose,cortex,decidua,muscle,placenta,PMN2,right_atrium,thrombocytes,umbcord,vena_cava,WAS2	Hs68_rep1_ctrl,Hs68_rep1_RNase,Hs68_rep2_ctrl,Hs68_rep2_RNase,A549,Ag04450,Gm12878,H1hesc,Nhek,Nhlf,Sknshra
chr3:107429298-107435696	+	hsa_circ_0001324	6398	414	3	4	10	0.3	ENST00000415149.2	BBX	adipose,WAS2	Hs68_rep1_ctrl,Hs68_rep1_RNase,Hs68_rep2_ctrl,Hs68_rep2_RNase,cd_19,neutr,A549,Ag04450,Bj,Gm12878,H1hesc,Helas3,Hepg2,K562,Sknshra
chr3:114069120-114070725	-	hsa_circ_0005332	1605	1605	2	9	6	0.2	NM_001164343	ZBTB20	ADA-SCID,adipose,right_atrium,WAS2	Hs68_rep1_ctrl,Hs68_rep1_RNase,Hs68_rep2_ctrl,Hs68_rep2_RNase,A549,Ag04450,Bj,Gm12878,H1hesc,Helas3,Hepg2,Hsmm,Huvec,Nhek,Nhlf,Sknshra
chr3:11849306-11851156	-	hsa_circ_0007287	1850	229	2	5	0	0.4	ENST00000455809.1	TAMM41	adipose	Hs68_rep1_RNase,Hs68_rep2_ctrl,Hs68_rep2_RNase
chr3:119219541-119222868	+	hsa_circ_0001329	3327	323	5	14	6	0.4	ENST00000494664.1	TIMMDC1	adipose,HUAEC,thrombocytes,vena_cava,VSMC	Hs68_rep1_RNase,Hs68_rep2_ctrl,Hs68_rep2_RNase,cd_19,neutr,A549,Ag04450,Bj,Gm12878,H1hesc,Helas3,Hepg2,Huvec,K562,Nhek,Sknshra
chr3:119222378-119222868	+	hsa_circ_0008394	490	157	2	9	6	0.2	ENST00000494664.1	TIMMDC1	adipose,thrombocytes	Hs68_rep1_RNase,Hs68_rep2_ctrl,Hs68_rep2_RNase,A549,Ag04450,Bj,Gm12878,H1hesc,Helas3,Hepg2,Hsmm,Huvec,K562,Mcf7,Nhek,Sknshra
chr3:12353878-12434251	+	hsa_circ_0064336	80373	872	3	33	55	0.1	ENST00000397026.2	PPARG	adipose	A549,Ag04450,Helas3
chr3:12353878-12447580	+	hsa_circ_0064337	93702	1072	2	33	58	0	ENST00000397026.2	PPARG	adipose	Ag04450
chr3:12458202-12458653	+		451	451	2	58	44	0	ENST00000397026.2	PPARG	adipose
chr3:129599151-129599402	-	hsa_circ_0001340	251	251	2	0	2	1	NM_001017395	TMCC1	adipose,chondrocytes,cortex,EPC,fibroblasts,muscle,osteocytes,PMN2,thrombocytes,umbcord,vena_cava,WAS2	Hs68_rep1_ctrl,Hs68_rep1_RNase,Hs68_rep2_ctrl,Hs68_rep2_RNase,cd_34
chr3:133907680-133914026	-	hsa_circ_0005768	6346	323	5	23	9	0.2	NM_001005861	RYK	adipose,HUAEC,WAS2	Hs68_rep1_ctrl,Hs68_rep1_RNase,Hs68_rep2_ctrl,Hs68_rep2_RNase,Ag04450,Mcf7
chr3:138289159-138291774	-	hsa_circ_0004524	2615	470	2	0	4	0.5	ENST00000264982.3	CEP70	adipose,cortex,muscle,right_atrium,thrombocytes,vena_cava,WAS2	Hs68_rep1_ctrl,Hs68_rep1_RNase,Hs68_rep2_ctrl,Hs68_rep2_RNase,A549,Ag04450,Helas3,Nhek
chr3:145838898-145842016	-		3118	229	4	13	4	0.3	NM_182943	PLOD2	adipose,chondrocytes,EPC,fibroblasts,HUAEC,MSC_047,MSC_050,osteocytes,right_atrium,thrombocytes,vena_cava,VSMC
chr3:149563797-149639014	+	hsa_circ_0001346	75217	716	4	13	7	0.3	NM_007282	RNF13	adipose,EPC	Hs68_rep1_ctrl,Hs68_rep1_RNase,Hs68_rep2_ctrl,Hs68_rep2_RNase,cd_19,cd_34,A549,Ag04450,Bj,Gm12878,H1hesc,Helas3,Hepg2,Huvec,K562,Mcf7,Nhek,Sknshra
chr3:157839891-157841780	+	hsa_circ_0001355	1889	322	4	8	8	0.5	ENST00000464171.1	RSRC1	adipose,chondrocytes,cortex,HUAEC,right_atrium,thrombocytes,umbcord,vena_cava,WAS2	Hs68_rep1_ctrl,Hs68_rep1_RNase,Hs68_rep2_ctrl,Hs68_rep2_RNase,cd_19,HEK293,A549,Ag04450,Gm12878,H1hesc,Helas3,Hepg2,K562,Sknshra
chr3:169694733-169703653	+		8920	465	2	104	19	0	ENST00000337002.4	SEC62	adipose,thrombocytes
chr3:169854206-169867032	-	hsa_circ_0001359	12826	505	3	5	2	0.6	NM_024947	PHC3	adipose,right_atrium,thrombocytes,WAS2	Hs68_rep1_ctrl,Hs68_rep1_RNase,Hs68_rep2_ctrl,Hs68_rep2_RNase,cd_19,neutr,A549,Ag04450,Bj,Gm12878,H1hesc,Helas3,Hepg2,Huvec,K562,Nhek,Sknshra
chr3:169863210-169867032	-	hsa_circ_0001360	3822	258	5	5	16	0.3	NM_024947	PHC3	adipose,chondrocytes,LCL,MSC_050,thrombocytes,vena_cava,WAS2	Hs68_rep1_ctrl,Hs68_rep1_RNase,Hs68_rep2_ctrl,Hs68_rep2_RNase,cd_34,HEK293,A549,Ag04450,Bj,Gm12878,H1hesc,Helas3,Hepg2,Hsmm,Huvec,K562,Mcf7,Nhek,Nhlf,Sknshra
chr3:17051165-17056403	+	hsa_circ_0001274	5238	2691	2	2	3	0.7	ENST00000418129.2	PLCL2	adipose,LCL,right_atrium,WAS2	cd_19,A549,Bj,Gm12878,H1hesc,Helas3,Huvec
chr3:171965322-171969331	+	hsa_circ_0006156	4009	526	13	16	17	0.8	ENST00000336824.4	FNDC3B	ADA-SCID,adipose,chondrocytes,decidua,fibroblasts,HUAEC,LCL,muscle,osteocytes,placenta,PMN2,right_atrium,thrombocytes,umbcord,vena_cava,VSMC,WAS2	Hs68_rep1_ctrl,Hs68_rep1_RNase,Hs68_rep2_ctrl,Hs68_rep2_RNase,Ag04450,H1hesc,Helas3,Hepg2,Hsmm,Huvec,K562,Nhek,Sknshra
chr3:171969049-172025291	+	hsa_circ_0067991	56242	692	2	38	8	0.1	ENST00000336824.4	FNDC3B	adipose,HUAEC	Bj,H1hesc,Hepg2,Huvec,Sknshra
chr3:171969049-172028671	+	hsa_circ_0003692	59622	746	6	38	5	0.2	ENST00000336824.4	FNDC3B	adipose,chondrocytes	Hs68_rep1_ctrl,Hs68_rep1_RNase,Hs68_rep2_ctrl,Hs68_rep2_RNase,A549,Ag04450,Bj,Gm12878,H1hesc,Helas3,Hepg2,Hsmm,Huvec,K562,Nhek,Sknshra
chr3:196118683-196129890	-	hsa_circ_0001380	11207	247	15	4	2	3.8	ENST00000296328.4	UBXN7	ADA-SCID,adipose,chondrocytes,cortex,decidua,EPC,fibroblasts,HUAEC,LCL,MSC_047,MSC_050,muscle,osteocytes,PMN2,right_atrium,thrombocytes,umbcord,vena_cava,VSMC,WAS2	Hs68_rep1_ctrl,Hs68_rep1_RNase,Hs68_rep2_ctrl,Hs68_rep2_RNase,cd_19,HEK293,neutr,A549,Ag04450,Bj,Gm12878,H1hesc,Helas3,Hepg2,Huvec,K562,Mcf7,Nhek,Sknshra
chr3:196214269-196215554	-		1285	257	7	6	0	1.2	ENST00000318037.3	RNF168	adipose,osteocytes,PMN2,thrombocytes,WAS2
chr3:29910348-29977687	+	hsa_circ_0064645	67339	452	2	28	12	0.1	ENST00000396583.3	RBMS3	adipose	Ag04450,Sknshra
chr3:3819408-3830758	-	hsa_circ_0003910	11350	521	3	0	0	3	ENST00000470751.1	SUMF1	adipose,vena_cava	Hs68_rep1_RNase,Hs68_rep2_ctrl,Hs68_rep2_RNase
chr3:43341245-43345284	+	hsa_circ_0004089	4039	757	3	2	3	1	NM_017719	SNRK	adipose,EPC,thrombocytes,vena_cava	Hs68_rep1_RNase,Hs68_rep2_ctrl,Hs68_rep2_RNase,A549,Ag04450,Bj,Gm12878,Huvec,K562
chr3:49372452-49373029	-	hsa_circ_0001301	577	577	2	7	0	0.3	NM_003363	USP4	adipose,EPC,LCL,PMN2,thrombocytes	Hs68_rep1_ctrl,Hs68_rep1_RNase,Hs68_rep2_ctrl,Hs68_rep2_RNase,cd_19,neutr
chr3:50102463-50103935	+	hsa_circ_0006531	1472	357	3	12	9	0.2	ENST00000443081.1	RBM6	adipose,thrombocytes	Hs68_rep1_ctrl,Hs68_rep1_RNase,Hs68_rep2_ctrl,Hs68_rep2_RNase,A549,Ag04450,Bj,Gm12878,H1hesc,Helas3,Hepg2,K562,Nhek,Sknshra
chr3:52446826-52448603	+	hsa_circ_0004912	1777	255	3	0	0	3	NM_016483	PHF7	adipose,right_atrium,thrombocytes,vena_cava	Hs68_rep1_RNase,Hs68_rep2_ctrl,Hs68_rep2_RNase,Ag04450,Bj,H1hesc,Helas3,K562,Sknshra
chr3:56600621-56601081	+	hsa_circ_0001312	460	270	3	3	4	0.8	NM_001141947	CCDC66	adipose,thrombocytes	Hs68_rep1_ctrl,Hs68_rep1_RNase,Hs68_rep2_ctrl,Hs68_rep2_RNase,cd_19,neutr
chr3:56626997-56628056	+	hsa_circ_0001313	1059	468	3	3	0	1	NM_001141947	CCDC66	adipose,cortex,HUAEC,PMN2,right_atrium,thrombocytes	Hs68_rep1_ctrl,Hs68_rep1_RNase,Hs68_rep2_ctrl,Hs68_rep2_RNase,cd_19,cd_34,HEK293,neutr,A549,Ag04450,Bj,Gm12878,H1hesc,Helas3,Hepg2,K562,Nhek,Sknshra
chr3:57276883-57282379	+	hsa_circ_0001317	5496	448	3	0	5	0.6	NM_012096	APPL1	adipose,thrombocytes	cd_19,neutr,A549,Ag04450,Gm12878,H1hesc,Huvec,Nhek,Sknshra
chr3:63898263-63898901	+	hsa_circ_0007761	638	405	3	5	0	0.6	ENST00000398590.3	ATXN7	adipose,LCL,MSC_047,placenta,VSMC,WAS2	Hs68_rep1_ctrl,Hs68_rep1_RNase,Hs68_rep2_ctrl,Hs68_rep2_RNase,A549,Ag04450,Bj,Gm12878,H1hesc,Helas3,Hepg2,Huvec,K562,Mcf7,Nhek,Sknshra
chr3:71090478-71102924	-	hsa_circ_0008234	12446	587	4	7	2	0.6	NM_001244808	FOXP1	adipose,thrombocytes,vena_cava,VSMC,WAS2	Hs68_rep1_ctrl,Hs68_rep1_RNase,Hs68_rep2_ctrl,Hs68_rep2_RNase,A549,Ag04450,Bj,H1hesc,Helas3,Hepg2,Huvec,K562,Mcf7,Nhek,Sknshra
chr3:71733722-71748859	-		15137	536	2	13	0	0.2	NM_001134649	EIF4E3	adipose
chr4:10099334-10105610	-	hsa_circ_0003550	6276	420	2	9	7	0.2	NM_017491	WDR1	adipose,EPC,thrombocytes,vena_cava,WAS2	Hs68_rep1_ctrl,Hs68_rep1_RNase,Hs68_rep2_ctrl,Hs68_rep2_RNase
chr4:103635594-103647840	-	hsa_circ_0001432	12246	496	2	0	0	2	NM_005908	MANBA	adipose,LCL,PMN2,right_atrium,thrombocytes,WAS2	Hs68_rep1_ctrl,Hs68_rep1_RNase,Hs68_rep2_ctrl,Hs68_rep2_RNase,cd_19,neutr,A549,Ag04450,Bj,Gm12878,H1hesc,Helas3,K562,Nhek,Sknshra
chr4:128590190-128609022	+	hsa_circ_0003390	18832	477	2	0	2	1	NM_015693	INTU	adipose	Hs68_rep1_ctrl,Hs68_rep1_RNase,Hs68_rep2_ctrl,Hs68_rep2_RNase,Ag04450,H1hesc,Helas3,Nhek,Sknshra
chr4:129913321-129925031	-	hsa_circ_0001439	11710	396	3	0	0	3	ENST00000281142.5	SCLT1	ADA-SCID,adipose,chondrocytes,decidua,EPC,LCL,MSC_047,muscle,thrombocytes,umbcord,vena_cava,WAS2	Hs68_rep1_ctrl,Hs68_rep1_RNase,Hs68_rep2_ctrl,Hs68_rep2_RNase,cd_19,neutr,Ag04450,Bj,Gm12878,H1hesc,Helas3,Hepg2,K562,Nhek,Sknshra
chr4:144464661-144465125	+	hsa_circ_0001445	464	269	4	5	9	0.4	NM_003601	SMARCA5	ADA-SCID,adipose,chondrocytes,cortex,decidua,EPC,fibroblasts,HUAEC,LCL,MSC_047,MSC_050,muscle,osteocytes,placenta,plasma,PMN2,right_atrium,thrombocytes,umbcord,vena_cava,WAS2	cd_19,cd_34,HEK293,neutr
chr4:148775826-148803083	+		27257	3527	3	0	7	0.4	ENST00000336498.3	ARHGAP10	adipose,MSC_047,thrombocytes,vena_cava,WAS2
chr4:148778703-148803083	+	hsa_circ_0071106	24380	650	6	6	7	0.9	ENST00000336498.3	ARHGAP10	ADA-SCID,adipose,cortex,LCL,MSC_047,osteocytes,right_atrium,thrombocytes,vena_cava,WAS2	Ag04450,Bj,Gm12878,Sknshra
chr4:151023629-151023964	+	hsa_circ_0005480	335	335	2	0	2	1	NR_036614	DCLK2	adipose,vena_cava	Hs68_rep1_ctrl,Hs68_rep1_RNase,Hs68_rep2_ctrl,Hs68_rep2_RNase,A549,Ag04450,Bj,Hepg2,Hsmm,Sknshra
chr4:153332454-153333681	-	hsa_circ_0001451	1227	620	5	0	0	5	ENST00000603548.1	FBXW7	ADA-SCID,adipose,cortex,EPC,fibroblasts,HUAEC,LCL,muscle,osteocytes,PMN2,right_atrium,thrombocytes,umbcord,vena_cava,WAS2	Hs68_rep1_ctrl,Hs68_rep1_RNase,Hs68_rep2_ctrl,Hs68_rep2_RNase,cd_19,A549,Ag04450,Bj,Gm12878,H1hesc,Helas3,Hepg2,Hmec,Huvec,K562,Nhek,Sknshra
chr4:160159960-160162520	+	hsa_circ_0007121	2560	244	2	6	3	0.3	ENST00000504604.1	RAPGEF2	adipose,muscle	Hs68_rep1_RNase,Hs68_rep2_ctrl,Hs68_rep2_RNase
chr4:187627716-187630999	-	hsa_circ_0001461	3283	3283	2	23	8	0.1	ENST00000441802.2	FAT1	adipose,chondrocytes,MSC_047,osteocytes,right_atrium,vena_cava,VSMC	HEK293,A549,Ag04450,Bj,H1hesc,Helas3,Hepg2,K562,Mcf7,Nhek,Sknshra
chr4:25128885-25160729	-	hsa_circ_0069335	31844	1006	2	0	3	0.7	NM_016955	SEPSECS	adipose,thrombocytes,WAS2	Bj,K562
chr4:3088665-3109150	+	hsa_circ_0001392	20485	484	2	0	16	0.1	NM_002111	HTT	ADA-SCID,adipose,cortex,decidua,HUAEC,LCL,muscle,right_atrium,thrombocytes,vena_cava,WAS2	Hs68_rep1_ctrl,Hs68_rep1_RNase,Hs68_rep2_ctrl,Hs68_rep2_RNase,cd_19
chr4:37633006-37640126	-	hsa_circ_0001400	7120	434	3	6	2	0.5	NM_001085400	RELL1	ADA-SCID,adipose,cortex,EPC,HUAEC,placenta,PMN2,right_atrium,WAS2	Hs68_rep1_ctrl,Hs68_rep1_RNase,Hs68_rep2_ctrl,Hs68_rep2_RNase,cd_19,cd_34,neutr,A549,Ag04450,Bj,Gm12878,H1hesc,Helas3,Hsmm,Huvec,K562,Nhek,Sknshra
chr4:38091552-38104778	+	hsa_circ_0001402	13226	507	2	3	6	0.3	ENST00000261439.4	TBC1D1	adipose,placenta,right_atrium,thrombocytes,vena_cava,WAS2	Hs68_rep1_ctrl,Hs68_rep1_RNase,Hs68_rep2_ctrl,Hs68_rep2_RNase,cd_19,neutr,A549,Ag04450,Bj,Gm12878,H1hesc,Helas3,Hepg2,Hsmm,Huvec,K562,Mcf7,Nhek,Nhlf,Sknshra
chr4:39328182-39329376	-	hsa_circ_0001403	1194	311	2	25	13	0.1	NM_001204747	RFC1	adipose,thrombocytes,vena_cava,WAS2	cd_19,Ag04450,Gm12878,H1hesc,K562
chr4:39739039-39757359	+	hsa_circ_0009154	18320	236	2	26	23	0.1	ENST00000261427.5	UBE2K	adipose,thrombocytes	Hs68_rep1_RNase,Hs68_rep2_ctrl,Hs68_rep2_RNase,A549,K562,Nhek
chr4:39739039-39776553	+	hsa_circ_0002590	37514	336	8	26	7	0.3	ENST00000261427.5	UBE2K	adipose,chondrocytes,cortex,thrombocytes,vena_cava,WAS2	Hs68_rep1_ctrl,Hs68_rep1_RNase,Hs68_rep2_ctrl,Hs68_rep2_RNase,A549,Ag04450,Bj,Gm12878,H1hesc,Helas3,Hepg2,Huvec,K562,Nhek,Sknshra
chr4:39839475-39843676	-		4201	462	2	0	15	0.1	NM_001100399	PDS5A	adipose
chr4:39900008-39904080	-	hsa_circ_0001405	4072	385	2	22	8	0.1	NM_001100399	PDS5A	adipose,thrombocytes	cd_19,neutr
chr4:40936472-40947087	-	hsa_circ_0008453	10615	416	3	7	31	0.1	NM_001166050	APBB2	adipose,EPC	Hs68_rep1_RNase,Hs68_rep2_ctrl,Hs68_rep2_RNase,Ag04450,Bj,Gm12878,H1hesc,Helas3,Hepg2,Hsmm,Huvec,Mcf7,Nhek,Sknshra
chr4:41015599-41016415	-	hsa_circ_0005991	816	816	2	45	19	0	NM_004307	APBB2	adipose	Hs68_rep1_ctrl,Hs68_rep1_RNase,Hs68_rep2_ctrl,Hs68_rep2_RNase,A549,Ag04450,Bj,Helas3,Hepg2,Hsmm,Huvec,Mcf7,Nhek,Nhlf,Sknshra
chr4:52729602-52744020	+	hsa_circ_0001410	14418	318	2	13	7	0.2	ENST00000334635.5	DCUN1D4	ADA-SCID,adipose,thrombocytes	Hs68_rep1_ctrl,Hs68_rep1_RNase,Hs68_rep2_ctrl,Hs68_rep2_RNase,cd_19,HEK293,A549,Ag04450,Bj,Gm12878,H1hesc,Helas3,Hepg2,Huvec,K562,Nhek,Sknshra
chr4:52729602-52758017	+	hsa_circ_0007646	28415	481	3	13	7	0.2	ENST00000334635.5	DCUN1D4	ADA-SCID,adipose,fibroblasts,muscle,right_atrium,thrombocytes,vena_cava,WAS2	Hs68_rep1_ctrl,Hs68_rep1_RNase,Hs68_rep2_ctrl,Hs68_rep2_RNase,A549,Ag04450,Bj,Gm12878,H1hesc,Helas3,Hepg2,K562,Nhek,Sknshra
chr4:52729602-52765544	+	hsa_circ_0069718	35942	590	3	13	2	0.2	ENST00000334635.5	DCUN1D4	adipose,thrombocytes,vena_cava	A549,Ag04450,Bj,Gm12878,H1hesc,Helas3,Huvec,K562,Sknshra
chr4:54292038-54294350	+	hsa_circ_0069748	2312	251	2	14	0	0.1	NM_030917	FIP1L1	adipose,thrombocytes	A549,Ag04450,Bj,Gm12878,H1hesc,Helas3,Hepg2,Huvec,K562,Mcf7,Nhek,Nhlf,Sknshra
chr4:56277780-56284152	+	hsa_circ_0001414	6372	585	2	0	23	0.1	NM_018475	TMEM165	ADA-SCID,adipose,chondrocytes,cortex,decidua,EPC,fibroblasts,HUAEC,HUVEC,MSC_047,MSC_050,muscle,osteocytes,thrombocytes,umbcord,vena_cava,VSMC,WAS2	cd_19,HEK293,A549,Ag04450,Bj,Gm12878,H1hesc,Helas3,Hepg2,Hsmm,Huvec,K562,Mcf7,Nhek,Nhlf,Sknshra
chr4:77051808-77057565	-	hsa_circ_0008128	5757	761	2	3	5	0.4	ENST00000264883.3	NUP54	adipose	Hs68_rep1_ctrl,Hs68_rep1_RNase,Hs68_rep2_ctrl,Hs68_rep2_RNase,Ag04450,Gm12878,H1hesc,K562
chr4:83793096-83796975	-	hsa_circ_0003549	3879	380	2	21	3	0.1	ENST00000432794.1	SEC31A	adipose,thrombocytes	Hs68_rep1_ctrl,Hs68_rep1_RNase,Hs68_rep2_ctrl,Hs68_rep2_RNase,A549,Ag04450,Bj,Gm12878,H1hesc,Helas3,Hepg2,Hmec,Hsmm,Huvec,K562,Mcf7,Nhek,Sknshra
chr4:83799882-83803093	-	hsa_circ_0006618	3211	406	2	25	21	0.1	ENST00000432794.1	SEC31A	adipose,thrombocytes,WAS2	Hs68_rep1_ctrl,Hs68_rep1_RNase,Hs68_rep2_ctrl,Hs68_rep2_RNase,Ag04450,Bj,H1hesc,K562,Sknshra
chr4:87967317-87968746	+	hsa_circ_0001423	1429	1021	9	13	6	0.7	ENST00000307808.6	AFF1	ADA-SCID,adipose,chondrocytes,EPC,LCL,placenta,right_atrium,thrombocytes,umbcord,vena_cava,WAS2	Hs68_rep1_ctrl,Hs68_rep1_RNase,Hs68_rep2_ctrl,Hs68_rep2_RNase,HEK293,A549,Ag04450,Bj,Gm12878,H1hesc,Helas3,Hepg2,Huvec,K562,Nhek,Sknshra
chr4:88116475-88116842	-	hsa_circ_0002538	367	367	2	3	0	0.7	ENST00000273963.5	KLHL8	adipose,decidua,HUAEC,osteocytes,PMN2,right_atrium,thrombocytes,WAS2	Hs68_rep1_RNase,Hs68_rep2_ctrl,Hs68_rep2_RNase,A549,Ag04450,Gm12878,H1hesc,Helas3,K562,Nhek,Sknshra
chr4:88983057-88987031	+	hsa_circ_0004577	3974	339	2	2	6	0.3	NM_000297	PKD2	adipose,thrombocytes	Hs68_rep1_ctrl,Hs68_rep1_RNase,Hs68_rep2_ctrl,Hs68_rep2_RNase,Ag04450,H1hesc
chr5:109049220-109051965	+	hsa_circ_0008058	2745	400	2	2	3	0.7	NM_002372	MAN2A1	adipose,osteocytes,thrombocytes	Hs68_rep1_ctrl,Hs68_rep1_RNase,Hs68_rep2_ctrl,Hs68_rep2_RNase
chr5:111519712-111545679	-		25967	535	2	5	2	0.4	ENST00000261486.5	EPB41L4A	adipose
chr5:124036706-124036962	-	hsa_circ_0001523	256	256	5	2	0	2.5	ENST00000306315.5	ZNF608	ADA-SCID,adipose,vena_cava,WAS2	Hs68_rep1_ctrl,Hs68_rep1_RNase,Hs68_rep2_ctrl,Hs68_rep2_RNase,cd_19,HEK293,A549,Ag04450,Gm12878,H1hesc,Helas3,Hmec,Hsmm,Huvec,K562,Nhek,Nhlf,Sknshra
chr5:132227855-132228810	-	hsa_circ_0001529	955	330	3	21	6	0.1	NM_014423	AFF4	adipose,decidua,PMN2,thrombocytes,WAS2	Hs68_rep1_ctrl,Hs68_rep1_RNase,Hs68_rep2_ctrl,Hs68_rep2_RNase,cd_19,HEK293,neutr,Ag04450,Gm12878,H1hesc,K562
chr5:132227855-132232932	-	hsa_circ_0073901	5077	1248	2	21	6	0.1	NM_014423	AFF4	adipose	K562,Sknshra
chr5:137320945-137324004	-	hsa_circ_0001535	3059	331	18	0	3	6	NM_016603	FAM13B	adipose,cortex,decidua,HUAEC,MSC_050,muscle,PMN2,right_atrium,thrombocytes,vena_cava,WAS2	Hs68_rep1_ctrl,Hs68_rep1_RNase,Hs68_rep2_ctrl,Hs68_rep2_RNase,cd_19,HEK293,neutr,A549,Ag04450,Bj,Gm12878,H1hesc,Helas3,Hepg2,Hsmm,Huvec,K562,Mcf7,Nhek,Sknshra
chr5:137756394-137761271	+		4877	696	2	9	10	0.2	ENST00000314358.5	KDM3B	adipose
chr5:138699447-138700432	+	hsa_circ_0001538	985	344	2	40	130	0	ENST00000394795.2	PAIP2	adipose,thrombocytes,vena_cava	cd_19,A549,Ag04450,Bj,Gm12878,H1hesc,Helas3,Hepg2,Huvec,K562,Nhek,Sknshra
chr5:149921131-149925048	+	hsa_circ_0004261	3917	396	2	11	6	0.2	NM_001543	NDST1	adipose	Hs68_rep1_RNase,Hs68_rep2_ctrl,Hs68_rep2_RNase
chr5:153413350-153414527	-	hsa_circ_0001546	1177	417	10	5	8	1.2	ENST00000351797.4	FAM114A2	adipose,thrombocytes,umbcord,vena_cava,WAS2	Hs68_rep1_ctrl,Hs68_rep1_RNase,Hs68_rep2_ctrl,Hs68_rep2_RNase,cd_19,neutr,A549,Ag04450,Bj,Gm12878,Helas3,Hepg2,Huvec,K562,Nhek,Sknshra
chr5:158204420-158267118	-	hsa_circ_0074818	62698	482	2	42	15	0	NM_024007	EBF1	adipose	Gm12878
chr5:167915606-167921655	+	hsa_circ_0001550	6049	534	8	8	12	0.7	ENST00000231572.3	RARS	adipose,cortex,decidua,EPC,HUAEC,LCL,MSC_050,muscle,osteocytes,PMN2,right_atrium,thrombocytes,umbcord,vena_cava,VSMC,WAS2	Hs68_rep1_ctrl,Hs68_rep1_RNase,Hs68_rep2_ctrl,Hs68_rep2_RNase,cd_19,neutr,A549,Ag04450,Bj,Gm12878,Helas3,Huvec,K562,Nhek,Sknshra
chr5:31995681-32010588	+		14907	429	2	27	46	0	ENST00000438447.1	PDZD2	adipose
chr5:32135677-32143986	-	hsa_circ_0001470	8309	247	4	13	32	0.1	ENST00000265070.6	GOLPH3	adipose,cortex,decidua,HUAEC,MSC_047,MSC_050,muscle,PMN2,right_atrium,thrombocytes,umbcord,VSMC,WAS2	HEK293
chr5:36953719-36976504	+	hsa_circ_0001472	22785	1574	2	11	7	0.2	ENST00000282516.8	NIPBL	adipose,vena_cava	cd_19,Ag04450,Gm12878,H1hesc,Helas3,K562,Nhek,Sknshra
chr5:36953719-36986403	+	hsa_circ_0072162	32684	3200	2	11	14	0.1	ENST00000282516.8	NIPBL	adipose,cortex	Ag04450,Helas3,K562,Sknshra
chr5:36982266-36986403	+		4137	4137	2	0	14	0.1	ENST00000282516.8	NIPBL	adipose,right_atrium,thrombocytes,WAS2
chr5:38523520-38530768	-	hsa_circ_0072309	7248	580	7	3	2	2.3	NM_001127671	LIFR	adipose,cortex,MSC_050,muscle,placenta,right_atrium,umbcord,vena_cava	A549,Ag04450,H1hesc,Helas3,K562,Sknshra
chr5:40852275-40854198	+	hsa_circ_0005895	1923	1923	3	2	0	1.5	ENST00000254691.5	CARD6	adipose,HUAEC,osteocytes,vena_cava	Hs68_rep1_ctrl,Hs68_rep1_RNase,Hs68_rep2_ctrl,Hs68_rep2_RNase
chr5:56160560-56161804	+	hsa_circ_0001485	1244	467	7	4	0	1.8	NM_005921	MAP3K1	adipose,HUAEC,thrombocytes	cd_19,neutr
chr5:56789901-56792744	+		2843	289	4	10	0	0.4	ENST00000506106.1	CTD-2023N9.1	adipose
chr5:72370568-72373320	+	hsa_circ_0002490	2752	268	20	0	0	20	ENST00000430046.2	FCHO2	adipose,decidua,EPC,muscle,osteocytes,PMN2,right_atrium,thrombocytes,umbcord,vena_cava,VSMC	Hs68_rep1_ctrl,Hs68_rep1_RNase,Hs68_rep2_ctrl,Hs68_rep2_RNase,A549,Ag04450,Bj,Gm12878,H1hesc,Helas3,Hepg2,Hsmm,Huvec,K562,Mcf7,Nhek,Sknshra
chr5:73136304-73136585	+	hsa_circ_0005777	281	281	3	0	3	1	NM_001080479	RGNEF	adipose	Hs68_rep1_ctrl,Hs68_rep1_RNase,Hs68_rep2_ctrl,Hs68_rep2_RNase,A549,Ag04450,Gm12878,Helas3,Hepg2,Huvec,Nhek,Sknshra
chr5:77711343-77717784	+	hsa_circ_0002186	6441	497	2	14	0	0.1	NM_004866	SCAMP1	adipose	Hs68_rep1_RNase,Hs68_rep2_ctrl,Hs68_rep2_RNase,A549,Ag04450,Bj,Gm12878,H1hesc,Helas3,Hepg2,K562,Mcf7,Nhek,Sknshra
chr5:79974745-80040434	+		65689	590	2	5	2	0.4	NM_002439	MSH3	adipose
chr5:80911291-80946158	-	hsa_circ_0073222	34867	220	2	4	10	0.2	ENST00000320672.4	SSBP2	adipose,thrombocytes,vena_cava	Ag04450,K562,Nhek,Sknshra
chr5:82832825-82838087	+	hsa_circ_0073237	5262	5262	4	0	2	2	ENST00000265077.3	VCAN	adipose,cortex	Ag04450,H1hesc
chr5:95072592-95099324	+	hsa_circ_0073434	26732	933	4	81	64	0	NM_014899	RHOBTB3	adipose	Mcf7
chr5:95084036-95119667	+	hsa_circ_0073441	35631	1208	3	45	33	0.1	NM_014899	RHOBTB3	adipose	Ag04450,Bj,Gm12878,Helas3,Hepg2,Huvec,K562,Mcf7,Sknshra
chr5:95091099-95099324	+	hsa_circ_0007444	8225	479	31	40	64	0.5	NM_014899	RHOBTB3	ADA-SCID,adipose,decidua,fibroblasts,HUAEC,LCL,muscle,osteocytes,placenta,right_atrium,thrombocytes,vena_cava,VSMC,WAS2	Hs68_rep1_ctrl,Hs68_rep1_RNase,Hs68_rep2_ctrl,Hs68_rep2_RNase
chr6:131247744-131277639	-	hsa_circ_0077837	29895	824	7	46	18	0.2	ENST00000337057.3	EPB41L2	adipose,chondrocytes,cortex,right_atrium,umbcord,vena_cava	Ag04450,Hsmm,Nhek
chr6:131276244-131277639	-	hsa_circ_0001640	1395	719	8	46	18	0.2	ENST00000337057.3	EPB41L2	adipose,cortex,muscle,right_atrium,vena_cava	cd_19,Ag04450,Gm12878,Helas3
chr6:131466424-131490413	+		23989	570	2	0	3	0.7	ENST00000431975.2	AKAP7	adipose,muscle,thrombocytes,umbcord,vena_cava
chr6:131481198-131490413	+		9215	438	2	10	3	0.2	ENST00000431975.2	AKAP7	adipose,thrombocytes
chr6:13579682-13584457	+	hsa_circ_0007218	4775	309	3	3	5	0.6	NM_012241	SIRT5	adipose,EPC,PMN2,thrombocytes	Hs68_rep1_RNase,Hs68_rep2_ctrl,Hs68_rep2_RNase,A549,Ag04450,Bj,Gm12878,H1hesc,Helas3,Hepg2,K562,Mcf7,Nhek,Sknshra
chr6:13632601-13644961	-	hsa_circ_0001577	12360	1020	3	0	9	0.3	ENST00000011619.3	RANBP9	adipose,cortex,PMN2,thrombocytes	cd_19,HEK293,neutr,A549,Ag04450,Bj,H1hesc,Hepg2,K562,Nhek,Sknshra
chr6:136882670-136883753	-		1083	226	2	2	4	0.5	ENST00000359015.4	MAP3K5	adipose,thrombocytes
chr6:139264649-139265759	-	hsa_circ_0004368	1110	352	5	5	0	1	ENST00000450536.2	REPS1	adipose,thrombocytes	Hs68_rep1_ctrl,Hs68_rep1_RNase,Hs68_rep2_ctrl,Hs68_rep2_RNase,A549,Bj,Gm12878,H1hesc,Helas3,Hepg2,Huvec,K562,Nhek,Sknshra
chr6:144858717-144860579	+	hsa_circ_0001647	1862	286	5	43	12	0.1	NM_007124	UTRN	adipose,HUAEC,PMN2,thrombocytes,WAS2	Hs68_rep1_RNase,Hs68_rep2_ctrl,Hs68_rep2_RNase,cd_19
chr6:145103057-145124283	+	hsa_circ_0001648	21226	725	3	24	18	0.1	NM_007124	UTRN	adipose,muscle,thrombocytes,vena_cava,WAS2	Hs68_rep1_RNase,Hs68_rep2_ctrl,Hs68_rep2_RNase,cd_19
chr6:145148746-145157074	+	hsa_circ_0078130	8328	291	2	2	15	0.1	NM_007124	UTRN	adipose	Bj,Hepg2,Huvec
chr6:146209155-146216113	-	hsa_circ_0001649	6958	440	4	6	8	0.5	ENST00000367503.3	SHPRH	adipose,thrombocytes	Hs68_rep1_ctrl,Hs68_rep1_RNase,Hs68_rep2_ctrl,Hs68_rep2_RNase,cd_19,A549,Ag04450,Gm12878,H1hesc,K562,Nhek,Sknshra
chr6:151669845-151674887	+	hsa_circ_0078299	5042	5042	6	21	48	0.1	NM_005100	AKAP12	adipose,cortex	Sknshra
chr6:155095122-155154543	+		59421	3800	2	5	4	0.4	ENST00000367178.3	SCAF8	adipose,right_atrium,vena_cava
chr6:158703294-158735300	+		32006	2334	3	0	6	0.5	TCONS_00011401	TCONS_00011401	adipose,EPC,vena_cava
chr6:158733082-158735300	+		2218	2218	2	5	6	0.3	TCONS_00011401	TCONS_00011401	adipose,cortex,right_atrium,umbcord,vena_cava,VSMC,WAS2
chr6:161469647-161471011	+	hsa_circ_0078619	1364	1364	2	3	0	0.7	ENST00000392142.4	MAP3K4	adipose	Ag04450,Gm12878,H1hesc,K562
chr6:18236682-18258636	-	hsa_circ_0075796	21954	902	7	21	12	0.3	ENST00000397239.3	DEK	ADA-SCID,adipose,chondrocytes,decidua,fibroblasts,LCL,muscle,plasma,PMN2,right_atrium,thrombocytes,vena_cava,WAS2	K562
chr6:20781375-20846409	+	hsa_circ_0008086	65034	225	2	6	7	0.3	ENST00000274695.4	CDKAL1	adipose,cortex,right_atrium,thrombocytes	Hs68_rep1_ctrl,Hs68_rep1_RNase,Hs68_rep2_RNase,Ag04450,Bj,Gm12878,Helas3,K562
chr6:4117541-4119509	-		1968	234	2	10	13	0.2	ENST00000465828.1	ECI2	adipose
chr6:42559888-42562042	+	hsa_circ_0001603	2154	193	5	0	10	0.5	NM_015255	UBR2	adipose,osteocytes,PMN2,thrombocytes,VSMC,WAS2	Hs68_rep1_ctrl,Hs68_rep1_RNase,Hs68_rep2_ctrl,Hs68_rep2_RNase,cd_19,A549,Ag04450,K562
chr6:47251673-47254331	-	hsa_circ_0001610	2658	1147	3	5	6	0.5	NM_014452	TNFRSF21	adipose,WAS2	Hs68_rep1_ctrl,Hs68_rep1_RNase,Hs68_rep2_ctrl,Hs68_rep2_RNase,cd_19,HEK293
chr6:4891946-4892613	+	hsa_circ_0008285	667	667	3	0	7	0.4	NM_004824	CDYL	ADA-SCID,adipose,chondrocytes,cortex,decidua,HUAEC,LCL,osteocytes,thrombocytes,umbcord,vena_cava,VSMC,WAS2	Hs68_rep1_ctrl,Hs68_rep1_RNase,Hs68_rep2_ctrl,Hs68_rep2_RNase,A549,Ag04450,Bj,Gm12878,H1hesc,Helas3,Hepg2,Hsmm,Huvec,K562,Mcf7,Nhek,Sknshra
chr6:56989531-57006893	+	hsa_circ_0007587	17362	818	2	4	2	0.5	ENST00000370706.4	ZNF451	adipose,thrombocytes	Hs68_rep1_ctrl,Hs68_rep1_RNase,Hs68_rep2_RNase,Bj,Helas3,Hepg2,K562,Nhek,Sknshra
chr6:7303782-7310262	-	hsa_circ_0002947	6480	201	2	23	19	0.1	NM_003144	SSR1	adipose,thrombocytes	Hs68_rep1_RNase,Hs68_rep2_ctrl,Hs68_rep2_RNase
chr6:76344422-76373234	+	hsa_circ_0077083	28812	641	3	14	29	0.1	ENST00000370014.3	SENP6	adipose,thrombocytes	Helas3
chr6:76344422-76388643	+	hsa_circ_0001613	44221	1722	3	14	8	0.2	ENST00000370014.3	SENP6	ADA-SCID,adipose,thrombocytes,vena_cava,WAS2	HEK293,neutr,Ag04450,K562
chr6:87920168-87928449	+	hsa_circ_0004383	8281	5822	2	0	4	0.5	ENST00000369577.3	ZNF292	ADA-SCID,adipose,HUVEC,right_atrium,thrombocytes,vena_cava	Hs68_rep1_ctrl,Hs68_rep1_RNase,Hs68_rep2_ctrl,Hs68_rep2_RNase
chr7:101870646-101870949	+	hsa_circ_0006501	303	303	2	0	0	2	NM_001202543	CUX1	adipose,PMN2,right_atrium,thrombocytes,VSMC	Hs68_rep1_ctrl,Hs68_rep1_RNase,Hs68_rep2_ctrl,Hs68_rep2_RNase,A549,Ag04450,Bj,Gm12878,H1hesc,Helas3,Hepg2,Hsmm,K562,Mcf7,Nhek,Nhlf,Sknshra
chr7:104702610-104722244	+		19634	1287	4	18	3	0.2	ENST00000334877.4	MLL5	adipose,WAS2
chr7:111575594-111585853	-	hsa_circ_0005937	10259	365	2	4	6	0.3	NM_014705	DOCK4	adipose,cortex	Hs68_rep1_ctrl,Hs68_rep1_RNase,Hs68_rep2_RNase,H1hesc,Sknshra
chr7:114582329-114619836	+	hsa_circ_0007720	37507	399	2	9	39	0.1	NM_001166345	MDFIC	adipose	Hs68_rep1_ctrl,Hs68_rep1_RNase,Hs68_rep2_ctrl,Hs68_rep2_RNase
chr7:128655032-128658211	-	hsa_circ_0001741	3179	432	2	11	0	0.2	NR_034053	TNPO3	adipose,HUAEC,LCL,thrombocytes,vena_cava,WAS2	Hs68_rep1_ctrl,Hs68_rep1_RNase,Hs68_rep2_ctrl,Hs68_rep2_RNase,cd_34,neutr,A549,Ag04450,Bj,Gm12878,H1hesc,Helas3,Hepg2,Hsmm,Huvec,K562,Mcf7,Nhek,Sknshra
chr7:130295823-130337788	-		41965	494	2	4	0	0.5	NM_012133	COPG2	adipose
chr7:131060182-131084192	+	hsa_circ_0001746	24010	605	4	15	18	0.2	NM_001145354	MKLN1	adipose,chondrocytes,MSC_047,PMN2,thrombocytes,vena_cava	Hs68_rep1_ctrl,Hs68_rep1_RNase,Hs68_rep2_ctrl,Hs68_rep2_RNase,cd_19,HEK293,neutr,A549,Ag04450,Bj,Gm12878,H1hesc,Helas3,Hepg2,K562,Mcf7,Nhek,Sknshra
chr7:139415730-139416814	-	hsa_circ_0001756	1084	1084	2	14	7	0.1	NM_022740	HIPK2	adipose,chondrocytes,EPC,right_atrium,thrombocytes	Hs68_rep1_ctrl,Hs68_rep1_RNase,Hs68_rep2_ctrl,Hs68_rep2_RNase,HEK293,neutr,A549,Ag04450,Bj,Gm12878,H1hesc,Helas3,Hepg2,Hsmm,Huvec,K562,Mcf7,Nhek,Nhlf,Sknshra
chr7:155457868-155473602	+	hsa_circ_0001771	15734	524	2	6	2	0.3	NM_053043	RBM33	adipose,chondrocytes,thrombocytes,vena_cava,WAS2	cd_19,A549,Ag04450,Bj,Gm12878,Helas3,Huvec,K562,Nhek,Sknshra
chr7:155465560-155473602	+	hsa_circ_0001772	8042	445	3	0	2	1.5	NM_053043	RBM33	adipose,LCL,muscle,right_atrium,thrombocytes,vena_cava,WAS2	Hs68_rep1_ctrl,Hs68_rep1_RNase,Hs68_rep2_ctrl,Hs68_rep2_RNase,cd_19,cd_34,neutr,A549,Ag04450,Bj,Gm12878,Helas3,Hepg2,Huvec,K562,Nhek,Sknshra
chr7:158552176-158557544	-	hsa_circ_0001776	5368	495	4	8	20	0.2	ENST00000251527.5	ESYT2	ADA-SCID,adipose,chondrocytes,decidua,EPC,fibroblasts,HUAEC,LCL,MSC_047,muscle,osteocytes,placenta,right_atrium,thrombocytes,umbcord,vena_cava,VSMC,WAS2	Hs68_rep1_ctrl,Hs68_rep1_RNase,Hs68_rep2_ctrl,Hs68_rep2_RNase,cd_19,cd_34,neutr,A549,Ag04450,Bj,Gm12878,Helas3,Hepg2,Huvec,K562,Mcf7,Nhek,Sknshra
chr7:17908029-17915413	-	hsa_circ_0005519	7384	397	3	18	3	0.2	ENST00000409389.1	SNX13	adipose,LCL,thrombocytes,vena_cava	Hs68_rep1_ctrl,Hs68_rep1_RNase,Hs68_rep2_ctrl,Hs68_rep2_RNase,A549,Ag04450,Bj,Gm12878,H1hesc,Helas3,Hepg2,Huvec,K562,Nhek,Sknshra
chr7:22999874-23030758	-	hsa_circ_0008951	30884	1019	2	3	4	0.5	NM_032581	FAM126A	adipose,muscle,thrombocytes,vena_cava,VSMC,WAS2	Hs68_rep1_ctrl,Hs68_rep1_RNase,Hs68_rep2_ctrl,Hs68_rep2_RNase
chr7:24663284-24690331	+	hsa_circ_0001685	27047	653	2	0	8	0.2	ENST00000396475.2	MPP6	ADA-SCID,adipose,EPC,thrombocytes	Hs68_rep1_ctrl,Hs68_rep1_RNase,Hs68_rep2_ctrl,Hs68_rep2_RNase,cd_34,A549,Ag04450,Bj,Gm12878,H1hesc,Hepg2,K562,Nhek,Sknshra
chr7:26724354-26729981	-	hsa_circ_0079658	5627	191	2	20	20	0.1	ENST00000345317.2	SKAP2	adipose,PMN2,thrombocytes	Ag04450,Gm12878
chr7:27668989-27689252	-	hsa_circ_0006773	20263	393	2	9	46	0	NM_152740	HIBADH	adipose,muscle	Hs68_rep1_RNase,Hs68_rep2_ctrl,Hs68_rep2_RNase
chr7:27824781-27825108	+	hsa_circ_0079668	327	240	4	26	23	0.2	NM_006024	TAX1BP1	adipose,decidua,muscle,PMN2,thrombocytes	Huvec,K562
chr7:30590251-30601744	-	hsa_circ_0001693	11493	809	2	0	0	2	ENST00000434399.1	AC005154.6	adipose,thrombocytes,vena_cava,WAS2	Hs68_rep1_ctrl,Hs68_rep1_RNase,Hs68_rep2_ctrl,Hs68_rep2_RNase,cd_34
chr7:33390830-33427756	+	hsa_circ_0079813	36926	683	2	0	0	2	ENST00000242067.6	BBS9	adipose	H1hesc,Sknshra
chr7:40027197-40041630	+	hsa_circ_0001699	14433	1142	3	2	2	1.5	ENST00000181839.4	CDK13	adipose,chondrocytes,fibroblasts,LCL,MSC_047	cd_19,neutr,Ag04450,Gm12878,Hepg2,K562,Nhek,Sknshra
chr7:65751497-65751696	+	hsa_circ_0006365	199	199	5	0	0	5	ENST00000304842.5	TPST1	adipose,chondrocytes,cortex,decidua,muscle,PMN2,thrombocytes,umbcord,vena_cava,WAS2	Hs68_rep1_RNase,Hs68_rep2_ctrl,Hs68_rep2_RNase,A549,Ag04450,Bj,Gm12878,H1hesc,Helas3,Hepg2,Huvec,K562,Nhek,Sknshra
chr7:69364271-69364484	+	hsa_circ_0080414	213	213	2	2	3	0.7	NM_015570	AUTS2	adipose	Gm12878
chr7:77210743-77212967	+	hsa_circ_0008139	2224	173	4	8	8	0.5	ENST00000248594.6	PTPN12	adipose,thrombocytes	Hs68_rep1_RNase,Hs68_rep2_ctrl,Hs68_rep2_RNase,A549,Ag04450,Bj,Gm12878,H1hesc,Huvec,K562,Nhek,Sknshra
chr7:82763565-82764972	-	hsa_circ_0080941	1407	1407	2	4	2	0.5	NM_033026	PCLO	adipose	H1hesc
chr7:87593948-87607727	+	hsa_circ_0004674	13779	13779	2	0	0	2	ENST00000398204.4	ADAM22	adipose,thrombocytes	Hs68_rep1_ctrl,Hs68_rep1_RNase,Hs68_rep2_ctrl,Hs68_rep2_RNase
chr7:90355880-90419967	+	hsa_circ_0008645	64087	421	2	0	7	0.3	ENST00000406263.1	CDK14	adipose,MSC_050	Hs68_rep1_ctrl,Hs68_rep1_RNase,Hs68_rep2_ctrl,Hs68_rep2_RNase,Ag04450,Sknshra
chr7:91924202-91948826	+	hsa_circ_0001723	24624	759	3	6	7	0.4	NM_019004	ANKIB1	adipose,thrombocytes,WAS2	cd_19
chr7:91924202-91957214	+		33012	877	3	6	12	0.2	NM_019004	ANKIB1	ADA-SCID,adipose,HUAEC,vena_cava,WAS2
chr7:99621041-99621930	+	hsa_circ_0001727	889	668	4	7	7	0.6	ENST00000324306.6	ZKSCAN1	adipose,EPC,HUAEC,LCL,thrombocytes,WAS2	Hs68_rep1_ctrl,Hs68_rep1_RNase,Hs68_rep2_ctrl,Hs68_rep2_RNase,cd_19,cd_34,HEK293,A549,Ag04450,Bj,Gm12878,H1hesc,Helas3,Hepg2,Hsmm,Huvec,K562,Mcf7,Nhek,Nhlf,Sknshra
chr7:99952765-99953427	+	hsa_circ_0005925	662	662	2	5	0	0.4	NR_036569	PILRB	adipose,decidua,thrombocytes,umbcord,WAS2	Hs68_rep1_ctrl,Hs68_rep1_RNase,Hs68_rep2_ctrl,Hs68_rep2_RNase
chr8:103299660-103300494	-	hsa_circ_0001818	834	244	2	40	17	0	NM_015902	UBR5	adipose	cd_19,K562,Nhlf,Sknshra
chr8:103372298-103373854	-	hsa_circ_0001819	1556	324	7	3	5	1.4	NM_015902	UBR5	adipose,chondrocytes,thrombocytes,vena_cava	Hs68_rep1_ctrl,Hs68_rep1_RNase,Hs68_rep2_ctrl,Hs68_rep2_RNase,cd_19,neutr,A549,Ag04450,Bj,Gm12878,H1hesc,Helas3,Hepg2,Huvec,K562,Nhek,Sknshra
chr8:109462051-109462721	+		670	179	3	24	10	0.1	ENST00000220853.3	EMC2	adipose,thrombocytes,VSMC
chr8:117668094-117671219	-	hsa_circ_0005231	3125	418	2	49	74	0	ENST00000521861.1	EIF3H	adipose,WAS2	Hs68_rep1_ctrl,Hs68_rep1_RNase,Hs68_rep2_ctrl,Hs68_rep2_RNase,A549,Gm12878,Helas3,Hepg2,K562
chr8:124265561-124268411	-		2850	2850	2	5	2	0.4	NM_001017926	ZHX1	adipose
chr8:131164981-131181313	-	hsa_circ_0001824	16332	334	2	6	3	0.3	NM_001247996	ASAP1	adipose,cortex,decidua,EPC,HUAEC,thrombocytes	Hs68_rep1_ctrl,Hs68_rep1_RNase,Hs68_rep2_ctrl,Hs68_rep2_RNase,cd_19,neutr,A549,Ag04450,Bj,Gm12878,Helas3,K562,Sknshra
chr8:131164981-131193126	-	hsa_circ_0008934	28145	550	6	2	3	2	NM_001247996	ASAP1	adipose,chondrocytes,decidua,EPC,HUAEC,muscle,PMN2,thrombocytes,umbcord,vena_cava,WAS2	Hs68_rep1_ctrl,Hs68_rep1_RNase,Hs68_rep2_ctrl,Hs68_rep2_RNase,A549,Ag04450,Bj,Gm12878,Helas3,Huvec,K562,Mcf7,Sknshra
chr8:13251061-13259128	-	hsa_circ_0002823	8067	291	2	10	0	0.2	NM_182643	DLC1	adipose	Hs68_rep1_ctrl,Hs68_rep1_RNase,Hs68_rep2_RNase
chr8:141810557-141900868	-	hsa_circ_0007521	90311	1125	2	7	0	0.3	ENST00000522684.1	PTK2	adipose,thrombocytes	Hs68_rep1_ctrl,Hs68_rep1_RNase,Hs68_rep2_ctrl,Hs68_rep2_RNase,A549,Ag04450,Bj,Helas3,Hepg2,K562,Sknshra
chr8:141828375-141900868	-	hsa_circ_0005982	72493	899	2	7	13	0.2	ENST00000522684.1	PTK2	adipose,decidua,EPC,right_atrium,vena_cava	Hs68_rep1_ctrl,Hs68_rep1_RNase,Hs68_rep2_ctrl,Hs68_rep2_RNase,A549,Ag04450,Bj,H1hesc,Helas3,Hepg2,K562,Mcf7,Nhek,Sknshra
chr8:141840570-141900868	-	hsa_circ_0007786	60298	680	3	7	9	0.3	ENST00000522684.1	PTK2	adipose,vena_cava	Hs68_rep1_ctrl,Hs68_rep1_RNase,Hs68_rep2_ctrl,Hs68_rep2_RNase
chr8:141874410-141900868	-	hsa_circ_0002483	26458	482	6	7	31	0.2	ENST00000522684.1	PTK2	adipose,EPC,HUAEC,MSC_047,muscle,thrombocytes,vena_cava	Hs68_rep1_ctrl,Hs68_rep1_RNase,Hs68_rep2_ctrl,Hs68_rep2_RNase,A549,Ag04450,Bj,H1hesc,Helas3,Hepg2,Huvec,K562,Mcf7,Nhek,Sknshra
chr8:141889569-141900868	-	hsa_circ_0006646	11299	394	2	7	21	0.1	ENST00000522684.1	PTK2	adipose,cortex,HUAEC,LCL,right_atrium,thrombocytes	Hs68_rep1_ctrl,Hs68_rep1_RNase,Hs68_rep2_ctrl,Hs68_rep2_RNase,A549,Ag04450,Bj,Gm12878,H1hesc,Helas3,Hepg2,Huvec,K562,Mcf7,Nhek,Nhlf,Sknshra
chr8:142264087-142264728	-	hsa_circ_0001829	641	641	4	0	0	4	ENST00000517878.1	SLC45A4	adipose,cortex,thrombocytes,vena_cava	cd_19,neutr
chr8:17601112-17613470	-	hsa_circ_0083444	12358	2441	3	0	0	3	NM_001001924	MTUS1	adipose,right_atrium,vena_cava	A549,Helas3,Hepg2,Nhek,Sknshra
chr8:37623043-37623873	+	hsa_circ_0001788	830	220	4	5	5	0.8	NM_007198	PROSC	ADA-SCID,adipose,cortex,decidua,EPC,HUAEC,muscle,PMN2,thrombocytes,vena_cava,WAS2	Hs68_rep1_ctrl,Hs68_rep1_RNase,Hs68_rep2_ctrl,Hs68_rep2_RNase,cd_19,HEK293
chr8:42211942-42229180	+		17238	1734	2	0	0	2	NM_002690	POLB	adipose,muscle,WAS2
chr8:48307537-48320523	+		12986	1750	2	0	2	1	ENST00000297423.4	KIAA0146	adipose
chr8:48308935-48320523	+	hsa_circ_0001798	11588	352	8	0	2	4	ENST00000297423.4	KIAA0146	adipose,cortex,PMN2,thrombocytes,vena_cava,WAS2	Hs68_rep1_ctrl,Hs68_rep1_RNase,Hs68_rep2_RNase,cd_19,HEK293,neutr,Helas3,K562,Nhek
chr8:52773404-52773806	-	hsa_circ_0001801	402	402	21	10	10	2.1	ENST00000360540.5	PCMTD1	adipose,decidua,EPC,muscle,PMN2,right_atrium,thrombocytes,umbcord,vena_cava,WAS2	cd_19,cd_34,HEK293,neutr,A549,Ag04450,Bj,Gm12878,H1hesc,Helas3,Hepg2,Hsmm,Huvec,K562,Mcf7,Sknshra
chr8:61707544-61714152	+		6608	346	3	2	0	1.5	NM_017780	CHD7	adipose
chr8:62489330-62531578	-	hsa_circ_0002209	42248	215	2	2	147	0	NM_004318	ASPH	adipose	Hs68_rep1_ctrl,Hs68_rep1_RNase,Hs68_rep2_RNase
chr8:62489330-62546286	-		56956	260	2	37	147	0	NM_004318	ASPH	adipose
chr8:62531536-62566219	-	hsa_circ_0084606	34683	654	5	0	30	0.2	NM_004318	ASPH	adipose,cortex,thrombocytes	A549,Ag04450,Bj,K562,Sknshra
chr8:67726087-67734694	+	hsa_circ_0084649	8607	164	2	0	2	1	NM_001204173	C8orf44-SGK3	adipose	A549,K562
chr8:68934270-68950527	+		16257	503	2	28	11	0.1	ENST00000288368.4	PREX2	adipose
chr8:68934270-68973014	+		38744	1003	3	28	21	0.1	ENST00000288368.4	PREX2	adipose
chr8:71126137-71128999	-		2862	278	8	0	4	2	ENST00000452400.2	NCOA2	adipose,PMN2,thrombocytes,vena_cava
chr8:90659967-90737869	-		77902	77902	3	0	0	3	TCONS_l2_00028291	TCONS_l2_00028291	adipose
chr8:95549330-95550574	-	hsa_circ_0006896	1244	136	2	10	4	0.2	ENST00000297591.5	KIAA1429	adipose,decidua,thrombocytes,vena_cava,WAS2	Hs68_rep1_ctrl,Hs68_rep1_RNase,Hs68_rep2_ctrl,Hs68_rep2_RNase,A549,Ag04450,Bj,Gm12878,H1hesc,Helas3,Hepg2,Huvec,K562,Mcf7,Nhek,Sknshra
chr8:99718694-99719539	-	hsa_circ_0004592	845	333	3	0	10	0.3	ENST00000523601.1	STK3	adipose,decidua,fibroblasts,LCL,muscle,thrombocytes,WAS2	Hs68_rep1_ctrl,Hs68_rep1_RNase,Hs68_rep2_ctrl,Hs68_rep2_RNase,Ag04450,Bj,Gm12878,H1hesc,Helas3,K562,Mcf7,Nhek,Sknshra
chr9:103261046-103279053	+	hsa_circ_0004425	18007	364	2	0	0	2	ENST00000374879.4	TMEFF1	adipose,cortex,thrombocytes	Hs68_rep1_ctrl,Hs68_rep1_RNase,Hs68_rep2_RNase,Ag04450,H1hesc,Hepg2,K562,Sknshra
chr9:110062421-110074018	+	hsa_circ_0008812	11597	487	4	26	9	0.2	NM_002874	RAD23B	adipose,muscle,thrombocytes	Hs68_rep1_ctrl,Hs68_rep1_RNase,Hs68_rep2_ctrl,Hs68_rep2_RNase,A549,Ag04450,Bj,Gm12878,H1hesc,Helas3,K562,Nhek,Sknshra
chr9:113734352-113735838	-	hsa_circ_0087960	1486	226	5	2	5	1	ENST00000374431.3	LPAR1	adipose,chondrocytes,decidua,EPC,MSC_050,muscle,osteocytes,right_atrium,thrombocytes,vena_cava,VSMC	A549,Ag04450,Bj,Gm12878,H1hesc,Hsmm,Huvec,Nhek,Nhlf,Sknshra
chr9:114148656-114154104	-	hsa_circ_0001882	5448	435	3	30	2	0.1	ENST00000259335.4	KIAA0368	adipose,chondrocytes,HUAEC,right_atrium,thrombocytes,WAS2	Hs68_rep1_ctrl,Hs68_rep1_RNase,Hs68_rep2_ctrl,Hs68_rep2_RNase,cd_34,neutr
chr9:134312006-134314448	+	hsa_circ_0005871	2442	176	2	9	8	0.2	NM_013318	PRRC2B	adipose,thrombocytes,WAS2	Hs68_rep1_RNase,Hs68_rep2_ctrl,Hs68_rep2_RNase,A549,Ag04450,Bj,Gm12878,H1hesc,Helas3,Hepg2,Huvec,K562,Mcf7,Nhek,Sknshra
chr9:134381500-134381840	+	hsa_circ_0001897	340	158	3	0	0	3	ENST00000423007.1	POMT1	ADA-SCID,adipose,chondrocytes,thrombocytes,umbcord,vena_cava,WAS2	Hs68_rep1_RNase,Hs68_rep2_ctrl,Hs68_rep2_RNase,cd_19,HEK293,A549,Ag04450,Bj,Gm12878,H1hesc,Helas3,Hepg2,Huvec,K562,Mcf7,Nhek,Sknshra
chr9:138773478-138774924	-	hsa_circ_0001900	1446	425	3	0	0	3	ENST00000389532.4	CAMSAP1	adipose,decidua,EPC,HUAEC,LCL,MSC_047,muscle,right_atrium,umbcord,vena_cava,VSMC,WAS2	Hs68_rep1_ctrl,Hs68_rep1_RNase,Hs68_rep2_ctrl,Hs68_rep2_RNase,cd_19,cd_34,HEK293,A549,Ag04450,Bj,Gm12878,H1hesc,Helas3,Hepg2,Hmec,Hsmm,Huvec,K562,Mcf7,Nhek,Nhlf,Sknshra
chr9:16435552-16437522	-	hsa_circ_0086414	1970	1970	2	5	2	0.4	NM_017637	BNC2	adipose,MSC_047,muscle	A549,Ag04450,Bj,Gm12878,H1hesc,Huvec,Nhlf,Sknshra
chr9:16727794-16738483	-	hsa_circ_0008732	10689	327	8	4	6	1.3	NM_017637	BNC2	adipose,chondrocytes,decidua,EPC,MSC_047,muscle,osteocytes,VSMC	Hs68_rep1_ctrl,Hs68_rep1_RNase,Hs68_rep2_ctrl,Hs68_rep2_RNase,A549,Ag04450,Bj,Gm12878,H1hesc,Helas3,Huvec,Sknshra
chr9:19378449-19378798	+		349	349	2	0	0	2	ENST00000380394.4	RPS6	ADA-SCID,adipose,chondrocytes,fibroblasts,LCL,MSC_050,osteocytes,vena_cava,VSMC,WAS2
chr9:2191265-2192802	+	hsa_circ_0006082	1537	242	3	47	0	0.1	ENST00000382203.1	SMARCA2	adipose,PMN2,thrombocytes,WAS2	Hs68_rep1_RNase,Hs68_rep2_ctrl,Hs68_rep2_RNase
chr9:33960823-33963789	-	hsa_circ_0001849	2966	119	3	6	2	0.5	ENST00000379238.1	UBAP2	ADA-SCID,adipose,HUAEC,muscle,PMN2,thrombocytes	cd_19,cd_34,A549,Ag04450,Bj,Gm12878,K562,Nhek
chr9:33971648-33973235	-	hsa_circ_0001851	1587	159	4	0	6	0.7	ENST00000379238.1	UBAP2	ADA-SCID,adipose,chondrocytes,decidua,EPC,fibroblasts,LCL,osteocytes,PMN2,right_atrium,thrombocytes,umbcord,vena_cava,VSMC,WAS2	Hs68_rep1_ctrl,Hs68_rep1_RNase,Hs68_rep2_ctrl,Hs68_rep2_RNase,cd_19,A549,Ag04450,Bj,Gm12878,Helas3,Hepg2,Huvec,K562,Nhek,Sknshra
chr9:33986757-34017187	-	hsa_circ_0086735	30430	561	2	0	0	2	ENST00000379238.1	UBAP2	ADA-SCID,adipose,EPC,HUAEC,thrombocytes,WAS2	A549,Ag04450,Hepg2,Huvec,K562,Sknshra
chr9:5954015-5988545	-		34530	1699	2	10	0	0.2	NM_001017969	KIAA2026	adipose,muscle
chr9:5968018-5969436	-		1418	1418	2	11	0	0.2	NM_001017969	KIAA2026	adipose,LCL
chr9:5968018-5988545	-		20527	1619	6	10	0	0.6	NM_001017969	KIAA2026	ADA-SCID,adipose,fibroblasts,muscle,thrombocytes,umbcord,vena_cava
chr9:86293355-86301070	-	hsa_circ_0087357	7715	690	11	9	21	0.5	NM_013438	UBQLN1	adipose,chondrocytes,decidua,LCL,MSC_047,thrombocytes,vena_cava,WAS2	A549,Ag04450,Bj,Gm12878,H1hesc,Helas3,Huvec,K562,Sknshra
chr9:87359887-87367000	+		7113	201	2	8	117	0	NM_001018065	NTRK2	adipose
chr9:88233897-88248289	-	hsa_circ_0001868	14392	1033	2	3	2	0.7	NM_015239	AGTPBP1	adipose,right_atrium,thrombocytes,vena_cava	Hs68_rep1_RNase,Hs68_rep2_ctrl,Hs68_rep2_RNase,cd_19,HEK293,neutr,Ag04450,Gm12878,H1hesc,Helas3,Sknshra
chr9:96233422-96238620	+	hsa_circ_0008193	5198	330	3	12	20	0.2	ENST00000277165.6	FAM120A	adipose,EPC,LCL,thrombocytes,vena_cava,WAS2	Hs68_rep1_ctrl,Hs68_rep1_RNase,Hs68_rep2_ctrl,Hs68_rep2_RNase,A549,Ag04450,Bj,Gm12878,H1hesc,Helas3,Hepg2,Huvec,K562,Mcf7,Nhek,Sknshra
chr9:96233422-96261168	+	hsa_circ_0001875	27746	556	4	12	0	0.3	ENST00000277165.6	FAM120A	adipose,chondrocytes,cortex,PMN2,thrombocytes,vena_cava,WAS2	Hs68_rep1_ctrl,Hs68_rep1_RNase,Hs68_rep2_ctrl,Hs68_rep2_RNase,neutr,A549,Ag04450,Bj,Gm12878,H1hesc,Helas3,Hepg2,Huvec,K562,Mcf7,Nhek,Sknshra
chr9:99220660-99220823	+	hsa_circ_0009125	163	163	6	2	13	0.5	NM_014282	HABP4	ADA-SCID,adipose,cortex,thrombocytes,vena_cava,VSMC,WAS2	Hs68_rep1_RNase,Hs68_rep2_ctrl,Hs68_rep2_RNase,A549,Ag04450,Bj,H1hesc,Helas3,Nhek,Sknshra
chrX:139865339-139866824	+	hsa_circ_0001946	1485	1485	61	0	0	61	NM_004065	CDR1	adipose,chondrocytes,cortex,MSC_050,muscle,right_atrium,umbcord,vena_cava,VSMC	HEK293
chrX:139866621-139866758	+		137	137	2	20	0	0.1	NM_004065	CDR1	adipose
chrX:139866639-139866799	+		160	160	2	0	0	2	NM_004065	CDR1	adipose
chrX:147743428-147744289	+	hsa_circ_0001947	861	861	2	0	0	2	ENST00000370460.2	AFF2	adipose,PMN2,umbcord	neutr,Ag04450,H1hesc
chrX:154645235-154649223	-	hsa_circ_0004666	3988	216	2	0	0	2	TCONS_00017391	TCONS_00017391	adipose,muscle,thrombocytes	Hs68_rep1_RNase,Hs68_rep2_ctrl,Hs68_rep2_RNase
chrX:19983161-19988416	-		5255	1308	2	0	3	0.7	ENST00000379687.3	CXorf23	adipose,thrombocytes,vena_cava
chrX:53641494-53641706	-	hsa_circ_0004396	212	212	2	16	9	0.1	ENST00000342160.3	HUWE1	adipose,thrombocytes	Hs68_rep1_ctrl,Hs68_rep1_RNase,Hs68_rep2_ctrl,Hs68_rep2_RNase
chrX:54013510-54014377	-	hsa_circ_0009069	867	265	2	3	3	0.7	ENST00000338154.6	PHF8	adipose	Hs68_rep1_ctrl,Hs68_rep1_RNase,Hs68_rep2_ctrl,Hs68_rep2_RNase,Ag04450,Sknshra
chrX:76907603-76912143	-	hsa_circ_0001932	4540	437	3	7	4	0.4	ENST00000480283.1	ATRX	adipose,right_atrium,thrombocytes	cd_19

## Sheet: chondrocytes
position	strand	circbase.ID	genomic_length	spliced_length	circ.reads	lin.reads_5prime	lin.reads_3prime	circ.lin_ratio	best_transcript	gene	samples	circbase.samples
chr10:103427642-103436193	-	hsa_circ_0008362	8551	510	3	0	0	3	ENST00000331272.7	FBXW4	ADA-SCID,chondrocytes,cortex,LCL,right_atrium,vena_cava,WAS2	Hs68_rep1_ctrl,Hs68_rep1_RNase,Hs68_rep2_ctrl,Hs68_rep2_RNase
chr10:1125950-1126416	+	hsa_circ_0004277	466	161	2	0	0	2	NM_014023	WDR37	ADA-SCID,chondrocytes,thrombocytes	Hs68_rep1_ctrl,Hs68_rep1_RNase,Hs68_rep2_ctrl,Hs68_rep2_RNase,A549,Ag04450,Bj,Gm12878,H1hesc,Helas3,Hepg2,Huvec,K562,Mcf7,Nhek,Sknshra
chr10:31661946-31676195	+	hsa_circ_0000228	14249	461	2	0	0	2	ENST00000488625.2	ZEB1	chondrocytes,HUAEC,PMN2,thrombocytes,WAS2	Hs68_rep1_ctrl,Hs68_rep1_RNase,Hs68_rep2_ctrl,Hs68_rep2_RNase,cd_19,neutr,A549,Ag04450,Bj,Gm12878,Helas3,Hepg2,Hsmm,Huvec,K562,Nhlf,Sknshra
chr10:31661946-31676727	+	hsa_circ_0003793	14781	378	2	0	0	2	ENST00000493835.1	ZEB1	chondrocytes,HUAEC,WAS2	Hs68_rep1_ctrl,Hs68_rep1_RNase,Hs68_rep2_ctrl,Hs68_rep2_RNase
chr10:5836847-5842668	-	hsa_circ_0002665	5821	343	2	15	0	0.1	NM_001494	GDI2	chondrocytes,thrombocytes,vena_cava,WAS2	Hs68_rep1_ctrl,Hs68_rep1_RNase,Hs68_rep2_ctrl,Hs68_rep2_RNase,A549,Ag04450,Bj,Gm12878,H1hesc,K562,Mcf7,Nhek,Sknshra
chr10:90069143-90074398	-		5255	5255	2	2	0	1	ENST00000371947.3	RNLS	chondrocytes
chr11:107260799-107289013	-	hsa_circ_0006868	28214	439	2	0	0	2	NM_152434	CWF19L2	chondrocytes,thrombocytes	Hs68_rep1_RNase,Hs68_rep2_ctrl,Hs68_rep2_RNase
chr11:108046972-108047817	-	hsa_circ_0006208	845	226	2	0	3	0.7	ENST00000278612.8	NPAT	ADA-SCID,adipose,chondrocytes,PMN2,right_atrium,thrombocytes,vena_cava,WAS2	Hs68_rep1_RNase,Hs68_rep2_ctrl,Hs68_rep2_RNase,Ag04450,Gm12878,H1hesc,K562
chr11:120276826-120278532	+	hsa_circ_0024604	1706	110	5	0	0	5	NM_015313	ARHGEF12	chondrocytes,decidua,HUVEC,thrombocytes	A549,Ag04450,Bj,Gm12878,H1hesc,Helas3,Hepg2,Huvec,K562,Nhek,Sknshra
chr11:12785725-12785981	+		256	256	4	2	10	0.4	ENST00000361905.4	TEAD1	chondrocytes
chr11:33307958-33309057	+	hsa_circ_0000284	1099	1099	14	0	0	14	ENST00000303296.4	HIPK3	ADA-SCID,adipose,chondrocytes,cortex,decidua,EPC,fibroblasts,HUAEC,LCL,MSC_047,MSC_050,muscle,osteocytes,placenta,PMN2,right_atrium,thrombocytes,umbcord,vena_cava,VSMC,WAS2	Hs68_rep1_ctrl,Hs68_rep1_RNase,Hs68_rep2_ctrl,Hs68_rep2_RNase,cd_19,cd_34,HEK293,neutr,A549,Ag04450,Bj,Gm12878,H1hesc,Helas3,Hepg2,Hsmm,Huvec,K562,Mcf7,Nhek,Nhlf,Sknshra
chr11:65268077-65268335	+		258	258	2	0	0	2	ENST00000534336.1	MALAT1	chondrocytes
chr11:85707868-85742653	-	hsa_circ_0023923	34785	1128	2	6	18	0.1	NM_007166	PICALM	chondrocytes,cortex,placenta,right_atrium,thrombocytes,vena_cava,WAS2	A549,Ag04450,Bj,Gm12878,H1hesc,Helas3,Hepg2,Hsmm,Huvec,K562,Mcf7,Nhek,Sknshra
chr12:109046047-109048186	-	hsa_circ_0000437	2139	251	6	26	6	0.2	ENST00000261401.3	CORO1C	ADA-SCID,adipose,chondrocytes,decidua,EPC,fibroblasts,HUAEC,LCL,MSC_047,MSC_050,muscle,PMN2,right_atrium,thrombocytes,umbcord,vena_cava,VSMC,WAS2	cd_19,cd_34,HEK293,A549,Ag04450,Bj,Gm12878,H1hesc,Helas3,Hepg2,Hsmm,Huvec,K562,Mcf7,Nhek,Sknshra
chr12:49523282-49580241	-		56959	55384	27	0	0	27	NM_006082	TUBA1B	ADA-SCID,adipose,chondrocytes,decidua,EPC,HUAEC,HUVEC,MSC_050,muscle,osteocytes,VSMC,WAS2
chr12:69983264-69987393	+	hsa_circ_0002940	4129	536	4	41	6	0.1	ENST00000543146.2	CCT2	chondrocytes,thrombocytes,WAS2	Hs68_rep1_ctrl,Hs68_rep1_RNase,Hs68_rep2_ctrl,Hs68_rep2_RNase,A549,Ag04450,Bj,Gm12878,H1hesc,Helas3,Hepg2,Huvec,K562,Mcf7,Nhek,Sknshra
chr12:96692646-96694138	-	hsa_circ_0007881	1492	172	3	4	5	0.6	NM_001170464	CDK17	adipose,chondrocytes,decidua,PMN2,thrombocytes,WAS2	Hs68_rep1_ctrl,Hs68_rep1_RNase,Hs68_rep2_ctrl,Hs68_rep2_RNase,Ag04450,Huvec,K562
chr13:21619823-21620369	-	hsa_circ_0029693	546	546	2	3	3	0.7	NM_014572	LATS2	chondrocytes	Ag04450,H1hesc
chr13:96485180-96489456	-	hsa_circ_0008274	4276	244	3	3	0	1	NM_020121	UGGT2	adipose,chondrocytes,thrombocytes	Hs68_rep1_ctrl,Hs68_rep1_RNase,Hs68_rep2_ctrl,Hs68_rep2_RNase,A549,Ag04450,Gm12878,H1hesc,Hepg2,K562
chr14:20811305-20811436	-	hsa_circ_0000514	131	131	6	0	0	6	ENST00000554988.1	RPPH1	chondrocytes,cortex,decidua,EPC,fibroblasts,HUAEC,HUVEC,LCL,MSC_047,MSC_050,muscle,osteocytes,PMN2,right_atrium,thrombocytes,vena_cava,VSMC,WAS2	Hs68_rep1_ctrl,Hs68_rep1_RNase,Hs68_rep2_ctrl,Hs68_rep2_RNase,cd_19,cd_34,HEK293,neutr
chr14:31424825-31425448	-	hsa_circ_0007656	623	178	2	2	8	0.2	NM_001083893	STRN3	chondrocytes,right_atrium,thrombocytes,umbcord,vena_cava	Hs68_rep1_ctrl,Hs68_rep1_RNase,Hs68_rep2_ctrl,Hs68_rep2_RNase,A549,Ag04450,Bj,K562,Sknshra
chr14:66028054-66028484	+	hsa_circ_0003028	430	430	4	5	3	0.8	NM_178155	FUT8	ADA-SCID,chondrocytes,cortex,HUAEC,LCL,thrombocytes,vena_cava,WAS2	Hs68_rep1_ctrl,Hs68_rep1_RNase,Hs68_rep2_ctrl,Hs68_rep2_RNase,A549,Ag04450,Bj,Gm12878,H1hesc,Helas3,Hepg2,K562,Mcf7,Nhek,Nhlf,Sknshra
chr14:92357564-92361416	-	hsa_circ_0032975	3852	240	4	122	145	0	NM_006329	FBLN5	chondrocytes,osteocytes	Bj,Nhlf
chr15:39887958-39888080	-		122	122	2	0	0	2	ENST00000260356.5	THBS1	chondrocytes,fibroblasts,HUAEC
chr15:41361767-41362745	-	hsa_circ_0007489	978	177	2	0	0	2	ENST00000361937.3	INO80	adipose,chondrocytes,thrombocytes,VSMC	Hs68_rep1_ctrl,Hs68_rep1_RNase,Hs68_rep2_RNase,A549,Ag04450,Bj,Gm12878,H1hesc,Helas3,Hepg2,Hmec,Huvec,K562,Mcf7,Nhek,Sknshra
chr15:63988322-64008672	-	hsa_circ_0035796	20350	1143	2	0	0	2	NM_003922	HERC1	chondrocytes,cortex,LCL,right_atrium,thrombocytes	A549,Ag04450,Bj,Gm12878,Helas3,Hepg2,K562,Nhek,Sknshra
chr15:64791491-64792365	+	hsa_circ_0000615	874	874	2	0	0	2	ENST00000416172.1	ZNF609	ADA-SCID,adipose,chondrocytes,cortex,decidua,EPC,HUAEC,LCL,MSC_047,muscle,right_atrium,vena_cava,WAS2	Hs68_rep1_ctrl,Hs68_rep1_RNase,Hs68_rep2_ctrl,Hs68_rep2_RNase,cd_19
chr15:93540186-93545547	+	hsa_circ_0036997	5361	683	2	0	0	2	ENST00000394196.4	CHD2	chondrocytes,cortex,thrombocytes	K562
chr16:68087466-68090327	+	hsa_circ_0039915	2861	197	2	0	0	2	ENST00000565263.1	DUS2L	chondrocytes	Ag04450,Gm12878,H1hesc,Hepg2
chr16:68155889-68160513	+	hsa_circ_0000711	4624	1298	4	0	3	1.3	NM_004555	NFATC3	ADA-SCID,adipose,chondrocytes,EPC,LCL,MSC_047,right_atrium,thrombocytes,vena_cava,VSMC,WAS2	Hs68_rep1_ctrl,Hs68_rep1_RNase,Hs68_rep2_ctrl,Hs68_rep2_RNase,cd_19,cd_34,HEK293,neutr,A549,Ag04450,Bj,Gm12878,H1hesc,Helas3,Hepg2,Hmec,Hsmm,Huvec,K562,Mcf7,Nhek,Nhlf,Sknshra
chr16:68300495-68300624	+	hsa_circ_0039943	129	129	5	0	4	1.2	NM_001076785	SLC7A6	ADA-SCID,adipose,chondrocytes,decidua,fibroblasts,muscle,osteocytes,right_atrium,thrombocytes,vena_cava,WAS2	A549,Ag04450,Bj,Gm12878,Helas3,Hepg2,Hmec,Huvec,K562,Nhek,Sknshra
chr16:80718434-80719026	-	hsa_circ_0004087	592	592	2	0	0	2	ENST00000299564.8	CDYL2	chondrocytes,cortex,EPC,HUAEC,placenta,WAS2	Hs68_rep1_ctrl,Hs68_rep1_RNase,Hs68_rep2_ctrl,Hs68_rep2_RNase
chr16:85667519-85667738	+	hsa_circ_0000722	219	219	3	0	0	3	ENST00000253458.7	GSE1	adipose,chondrocytes,decidua,LCL,muscle,osteocytes,placenta,PMN2,thrombocytes,umbcord,WAS2	Hs68_rep1_ctrl,Hs68_rep1_RNase,Hs68_rep2_ctrl,Hs68_rep2_RNase,cd_19,cd_34
chr17:36517593-36533668	+	hsa_circ_0005693	16075	701	2	0	0	2	NM_014598	SOCS7	chondrocytes	Hs68_rep1_ctrl,Hs68_rep1_RNase,Hs68_rep2_ctrl,Hs68_rep2_RNase,A549,Bj,H1hesc,Helas3,Hepg2,K562,Nhek
chr17:45741524-45752148	+	hsa_circ_0000780	10624	1126	2	10	11	0.2	ENST00000290158.4	KPNB1	chondrocytes	Hs68_rep1_ctrl,Hs68_rep1_RNase,Hs68_rep2_ctrl,Hs68_rep2_RNase,cd_19,cd_34,HEK293,A549,Ag04450,Bj,Gm12878,H1hesc,Hepg2,Hsmm,K562,Mcf7,Nhek,Sknshra
chr17:49118861-49133843	-	hsa_circ_0002605	14982	317	5	12	0	0.4	ENST00000262013.7	SPAG9	adipose,chondrocytes,thrombocytes	Hs68_rep1_RNase,Hs68_rep2_ctrl,Hs68_rep2_RNase,A549,H1hesc
chr17:80521229-80526077	+	hsa_circ_0000816	4848	343	4	2	5	0.8	ENST00000335255.5	FOXK2	adipose,chondrocytes,right_atrium,WAS2	Hs68_rep1_ctrl,Hs68_rep1_RNase,Hs68_rep2_ctrl,Hs68_rep2_RNase,cd_19,cd_34,HEK293,A549,Ag04450,Bj,Gm12878,H1hesc,Helas3,Hepg2,Hsmm,Huvec,K562,Mcf7,Nhek,Nhlf,Sknshra
chr18:12506475-12535600	-	hsa_circ_0000829	29125	369	2	5	12	0.2	ENST00000409402.4	SPIRE1	chondrocytes	HEK293,Ag04450,K562
chr18:39623696-39629569	+	hsa_circ_0006527	5873	160	6	0	5	1.2	ENST00000262039.4	PIK3C3	adipose,chondrocytes,MSC_050,thrombocytes	Hs68_rep1_RNase,Hs68_rep2_ctrl,Hs68_rep2_RNase,A549,Ag04450,Bj,Gm12878,K562,Sknshra
chr18:74561481-74563895	+	hsa_circ_0004979	2414	308	3	0	0	3	ENST00000253159.8	ZNF236	adipose,chondrocytes,LCL,osteocytes,thrombocytes,WAS2	Hs68_rep1_ctrl,Hs68_rep1_RNase,Hs68_rep2_ctrl,Hs68_rep2_RNase,A549,Ag04450,Bj,Gm12878,H1hesc,Helas3,Hepg2,Huvec,K562,Mcf7,Nhek,Sknshra
chr18:9182379-9221997	+	hsa_circ_0000826	39618	994	6	0	0	6	NM_015208	ANKRD12	ADA-SCID,adipose,chondrocytes,cortex,decidua,EPC,fibroblasts,HUAEC,LCL,placenta,PMN2,right_atrium,thrombocytes,umbcord,vena_cava,VSMC,WAS2	cd_19,neutr,Ag04450,Bj,Gm12878,H1hesc,Helas3,Hepg2,Huvec,K562,Nhek,Sknshra
chr19:11289020-11289396	-	hsa_circ_0008554	376	295	2	2	3	0.7	ENST00000432929.2	KANK2	chondrocytes	Hs68_rep1_ctrl,Hs68_rep1_RNase,Hs68_rep2_RNase,A549,Ag04450,Hsmm,Huvec
chr19:23541231-23545527	-		4296	4296	2	0	0	2	ENST00000300619.7	ZNF91	ADA-SCID,adipose,chondrocytes,decidua,LCL,right_atrium,WAS2
chr19:5047486-5082515	+	hsa_circ_0002926	35029	486	2	5	0	0.4	NM_015015	KDM4B	chondrocytes,thrombocytes	Hs68_rep1_ctrl,Hs68_rep1_RNase,Hs68_rep2_ctrl,Hs68_rep2_RNase,A549,Ag04450,Bj,Gm12878,H1hesc,Helas3,Hepg2,Huvec,K562,Mcf7,Nhek,Sknshra
chr1:1158623-1159348	-	hsa_circ_0000002	725	251	3	10	17	0.2	NM_016547	SDF4	adipose,chondrocytes,cortex,decidua,HUAEC,thrombocytes,WAS2	cd_19,A549,Ag04450,Bj,Gm12878,H1hesc,Helas3,Hepg2,Hsmm,Huvec,K562,Mcf7,Sknshra
chr1:117944807-117957453	+	hsa_circ_0000117	12646	472	4	0	26	0.2	ENST00000356554.3	MAN1A2	ADA-SCID,chondrocytes,cortex,decidua,EPC,MSC_047,muscle,placenta,PMN2,right_atrium,thrombocytes,vena_cava,WAS2	Hs68_rep1_ctrl,Hs68_rep1_RNase,Hs68_rep2_ctrl,Hs68_rep2_RNase,cd_19,HEK293
chr1:117944807-117963271	+	hsa_circ_0000118	18464	553	9	0	2	4.5	ENST00000356554.3	MAN1A2	ADA-SCID,adipose,chondrocytes,cortex,decidua,EPC,HUAEC,LCL,MSC_047,muscle,placenta,PMN2,right_atrium,thrombocytes,umbcord,vena_cava,WAS2	cd_19,cd_34,HEK293,neutr
chr1:117944807-117984947	+	hsa_circ_0000119	40140	648	4	0	0	4	ENST00000356554.3	MAN1A2	ADA-SCID,chondrocytes,cortex,decidua,LCL,osteocytes,PMN2,thrombocytes,umbcord,vena_cava,WAS2	cd_19,HEK293,A549,Ag04450,Bj,Gm12878,Helas3,Hepg2,Huvec,K562,Nhek,Sknshra
chr1:154207066-154207767	+		701	298	2	10	0	0.2	ENST00000271877.7	UBAP2L	ADA-SCID,chondrocytes,thrombocytes,WAS2
chr1:155408117-155429689	-	hsa_circ_0003247	21572	844	4	0	0	4	ENST00000368346.3	ASH1L	ADA-SCID,adipose,chondrocytes,LCL,thrombocytes,vena_cava,WAS2	Hs68_rep1_ctrl,Hs68_rep1_RNase,Hs68_rep2_ctrl,Hs68_rep2_RNase,Ag04450,Bj,Gm12878,H1hesc,Hepg2,Hsmm,K562,Nhek,Sknshra
chr1:155823066-155823597	-	hsa_circ_0000139	531	531	2	0	0	2	ENST00000437809.1	GON4L	adipose,chondrocytes,cortex,fibroblasts,HUAEC,muscle,thrombocytes,vena_cava,WAS2	Hs68_rep1_ctrl,Hs68_rep1_RNase,Hs68_rep2_ctrl,Hs68_rep2_RNase,cd_34,HEK293,A549,Ag04450,Gm12878,H1hesc,K562,Nhek,Sknshra
chr1:172109619-172113577	-	hsa_circ_0005230	3958	268	3	5	0	0.6	ENST00000417354.1	DNM3OS	adipose,chondrocytes,MSC_050	Hs68_rep1_ctrl,Hs68_rep1_RNase,Hs68_rep2_ctrl,Hs68_rep2_RNase
chr1:1735857-1756938	-	hsa_circ_0006869	21081	476	2	59	14	0	NM_002074	GNB1	chondrocytes	Hs68_rep1_RNase,Hs68_rep2_ctrl,Hs68_rep2_RNase,Ag04450,Bj,Gm12878,H1hesc,Helas3,Hepg2,K562,Sknshra
chr1:179100445-179102509	-	hsa_circ_0004996	2064	234	2	6	0	0.3	NM_007314	ABL2	adipose,chondrocytes,EPC,HUAEC,muscle,thrombocytes,vena_cava	Hs68_rep1_ctrl,Hs68_rep1_RNase,Hs68_rep2_ctrl,Hs68_rep2_RNase,A549,Ag04450,Bj,Gm12878,H1hesc,Helas3,Hmec,Hsmm,Huvec,K562,Mcf7,Nhek,Sknshra
chr1:21327691-21329301	-	hsa_circ_0008071	1610	1610	3	4	0	0.8	NM_001198801	EIF4G3	chondrocytes,thrombocytes	Hs68_rep1_RNase,Hs68_rep2_ctrl,Hs68_rep2_RNase
chr1:21377358-21415706	-	hsa_circ_0005075	38348	205	2	6	4	0.3	NM_001198801	EIF4G3	chondrocytes,thrombocytes	Hs68_rep1_ctrl,Hs68_rep1_RNase,Hs68_rep2_ctrl,Hs68_rep2_RNase,A549,Ag04450,Bj,H1hesc,Helas3,Hepg2,Hsmm,Huvec,K562,Mcf7,Nhlf,Sknshra
chr1:215259710-215298093	+	hsa_circ_0016459	38383	429	2	10	16	0.1	NM_001017424	KCNK2	chondrocytes	Ag04450,Bj
chr1:222897433-222898897	+	hsa_circ_0003413	1464	179	2	3	11	0.2	ENST00000340934.5	BROX	adipose,chondrocytes,thrombocytes	Hs68_rep1_RNase,Hs68_rep2_ctrl,Hs68_rep2_RNase,Bj,Gm12878,K562
chr1:246490502-246498776	-	hsa_circ_0017306	8274	303	2	2	0	1	NM_001167740	SMYD3	chondrocytes,thrombocytes	A549,Helas3,K562,Nhek,Sknshra
chr1:24840803-24841057	+	hsa_circ_0003553	254	254	2	0	0	2	NM_013441	RCAN3	chondrocytes,thrombocytes	Hs68_rep1_ctrl,Hs68_rep1_RNase,Hs68_rep2_ctrl,Hs68_rep2_RNase,Huvec
chr1:29481207-29481422	-	hsa_circ_0006602	215	215	5	6	5	0.8	NM_005626	SRSF4	ADA-SCID,adipose,chondrocytes,HUAEC,MSC_050,right_atrium,thrombocytes,WAS2	Hs68_rep1_ctrl,Hs68_rep1_RNase,Hs68_rep2_ctrl,Hs68_rep2_RNase,Ag04450,Bj,Gm12878,Helas3,Hepg2,Huvec,K562,Sknshra
chr1:7837219-7838229	+	hsa_circ_0006354	1010	211	3	33	14	0.1	NM_004781	VAMP3	adipose,chondrocytes,cortex,decidua,EPC,LCL,MSC_050,muscle,PMN2,right_atrium,thrombocytes,umbcord,vena_cava,VSMC,WAS2	Hs68_rep1_ctrl,Hs68_rep1_RNase,Hs68_rep2_ctrl,Hs68_rep2_RNase
chr1:98144650-98165103	-	hsa_circ_0004161	20453	367	2	2	6	0.3	NM_000110	DPYD	chondrocytes	Hs68_rep1_RNase,Hs68_rep2_ctrl,Hs68_rep2_RNase
chr20:2944917-2945848	+	hsa_circ_0006117	931	421	2	0	6	0.3	ENST00000216877.6	PTPRA	ADA-SCID,adipose,chondrocytes,muscle,thrombocytes,WAS2	Hs68_rep1_ctrl,Hs68_rep1_RNase,Hs68_rep2_ctrl,Hs68_rep2_RNase,A549,Ag04450,Bj,Gm12878,H1hesc,Helas3,Hepg2,Huvec,K562,Nhek,Sknshra
chr20:30954186-30956926	+	hsa_circ_0001136	2740	195	6	0	0	6	NM_015338	ASXL1	ADA-SCID,adipose,chondrocytes,cortex,decidua,EPC,fibroblasts,HUAEC,HUVEC,LCL,MSC_047,MSC_050,muscle,osteocytes,PMN2,right_atrium,thrombocytes,umbcord,vena_cava,VSMC,WAS2	Hs68_rep1_ctrl,Hs68_rep1_RNase,Hs68_rep2_ctrl,Hs68_rep2_RNase,cd_19,HEK293,A549,Ag04450,Bj,Gm12878,H1hesc,Helas3,Hepg2,Hsmm,Huvec,K562,Mcf7,Nhek,Nhlf,Sknshra
chr20:39896102-39897723	-	hsa_circ_0006192	1621	244	2	0	0	2	ENST00000560361.1	ZHX3	adipose,chondrocytes,thrombocytes	Hs68_rep1_ctrl,Hs68_rep1_RNase,Hs68_rep2_ctrl,Hs68_rep2_RNase
chr20:42089555-42089678	+		123	123	3	0	0	3	NR_034009	SRSF6	chondrocytes
chr20:46252654-46262380	+	hsa_circ_0001165	9726	881	2	11	8	0.2	NM_181659	NCOA3	ADA-SCID,chondrocytes,LCL,thrombocytes,WAS2	cd_19,A549,Ag04450,Bj,Gm12878,H1hesc,Helas3,K562,Mcf7,Nhek,Sknshra
chr20:57014000-57016139	+	hsa_circ_0001173	2139	258	3	7	2	0.4	NM_004738	VAPB	ADA-SCID,adipose,chondrocytes,decidua,MSC_050,muscle,osteocytes,PMN2,thrombocytes,umbcord,vena_cava,WAS2	Hs68_rep1_ctrl,Hs68_rep1_RNase,Hs68_rep2_ctrl,Hs68_rep2_RNase,cd_19,HEK293,A549,Ag04450,Bj,Gm12878,H1hesc,Helas3,Hepg2,Huvec,K562,Nhek,Sknshra
chr21:17135209-17138460	+	hsa_circ_0001178	3251	223	3	0	7	0.4	ENST00000285681.2	USP25	adipose,chondrocytes,decidua,EPC,HUAEC,LCL,PMN2,thrombocytes,vena_cava,WAS2	Hs68_rep1_ctrl,Hs68_rep1_RNase,Hs68_rep2_ctrl,Hs68_rep2_RNase,cd_19,neutr,A549,Ag04450,Bj,Gm12878,H1hesc,Helas3,Hepg2,Hsmm,Huvec,K562,Sknshra
chr21:36206706-36231875	-	hsa_circ_0002360	25169	297	2	6	3	0.3	NM_001001890	RUNX1	chondrocytes,thrombocytes,VSMC	Hs68_rep1_ctrl,Hs68_rep1_RNase,Hs68_rep2_RNase,A549,Ag04450,Bj,Hsmm,K562,Mcf7,Nhek,Sknshra
chr22:34157357-34161940	-		4583	4583	2	0	0	2	ENST00000354992.2	LARGE	adipose,chondrocytes
chr2:162036124-162061304	+	hsa_circ_0005227	25180	379	2	20	7	0.1	ENST00000402568.1	TANK	chondrocytes,decidua,thrombocytes	Hs68_rep1_ctrl,Hs68_rep1_RNase,Hs68_rep2_ctrl,Hs68_rep2_RNase,Ag04450,Bj,Gm12878,K562
chr2:190656515-190682906	+	hsa_circ_0001083	26391	602	2	3	5	0.4	NM_000534	PMS1	chondrocytes,cortex,MSC_047,thrombocytes,VSMC	Hs68_rep1_ctrl,Hs68_rep1_RNase,Hs68_rep2_ctrl,Hs68_rep2_RNase,cd_19,HEK293,neutr,A549,Ag04450,Bj,K562,Nhek
chr2:200233327-200298237	-	hsa_circ_0003915	64910	531	2	0	0	2	ENST00000417098.1	SATB2	chondrocytes,cortex	Hs68_rep1_ctrl,Hs68_rep1_RNase,Hs68_rep2_ctrl,Hs68_rep2_RNase,A549,Ag04450,Bj,K562,Nhek
chr2:202010100-202014558	+	hsa_circ_0001092	4458	187	2	2	0	1	NM_001202519	CFLAR	adipose,chondrocytes,EPC,LCL,muscle,PMN2,right_atrium,thrombocytes,vena_cava,WAS2	Hs68_rep1_ctrl,Hs68_rep1_RNase,Hs68_rep2_ctrl,Hs68_rep2_RNase,cd_34,A549,Ag04450,Bj,Gm12878,Hepg2,Huvec,K562,Nhek,Sknshra
chr2:203155045-203160560	+	hsa_circ_0008327	5515	572	2	0	0	2	ENST00000264279.5	NOP58	chondrocytes	Hs68_rep1_RNase,Hs68_rep2_ctrl,Hs68_rep2_RNase
chr2:214174782-214228869	+	hsa_circ_0004664	54087	553	3	0	0	3	ENST00000331683.5	SPAG16	chondrocytes	Hs68_rep1_ctrl,Hs68_rep1_RNase,Hs68_rep2_ctrl,Hs68_rep2_RNase,Ag04450,Gm12878,Nhek
chr2:227729319-227732034	+	hsa_circ_0058493	2715	656	2	0	0	2	NM_001167608	RHBDD1	chondrocytes,decidua,fibroblasts,right_atrium,thrombocytes	A549,Ag04450,Bj,Gm12878,H1hesc,Helas3,Hepg2,Huvec,K562,Mcf7,Nhek,Nhlf,Sknshra
chr2:24080284-24092631	-		12347	591	2	0	0	2	ENST00000238789.5	ATAD2B	chondrocytes
chr2:24357988-24369956	+	hsa_circ_0000982	11968	587	2	0	0	2	NM_001145710	LOC375190	adipose,chondrocytes,cortex,decidua,EPC,MSC_050,PMN2,right_atrium,thrombocytes,vena_cava,VSMC,WAS2	Hs68_rep1_RNase,Hs68_rep2_ctrl,Hs68_rep2_RNase,cd_19,cd_34,HEK293,neutr,Ag04450,Huvec,Sknshra
chr2:26505712-26505919	+		207	128	2	5	4	0.4	ENST00000494615.1	HADHB	adipose,chondrocytes,thrombocytes
chr2:36668400-36669878	+	hsa_circ_0007386	1478	364	2	0	0	2	ENST00000280527.2	CRIM1	chondrocytes,EPC,HUAEC,VSMC	Hs68_rep1_ctrl,Hs68_rep1_RNase,Hs68_rep2_ctrl,Hs68_rep2_RNase,A549,Ag04450,Bj,Gm12878,H1hesc,Helas3,Hepg2,Hmec,Hsmm,Huvec,K562,Mcf7,Nhek,Nhlf,Sknshra
chr2:40655612-40657444	-	hsa_circ_0000994	1832	1832	7	0	2	3.5	ENST00000406785.1	SLC8A1	chondrocytes,cortex,decidua,fibroblasts,MSC_047,MSC_050,osteocytes,placenta,right_atrium,umbcord,vena_cava	cd_19,cd_34,A549,Ag04450,Bj,Gm12878,Hmec,Hsmm,Nhek,Sknshra
chr2:55209650-55214834	-	hsa_circ_0001006	5184	347	3	7	20	0.2	NM_020532	RTN4	adipose,chondrocytes,cortex,decidua,EPC,fibroblasts,HUAEC,LCL,MSC_047,MSC_050,thrombocytes,vena_cava,WAS2	Hs68_rep1_ctrl,Hs68_rep1_RNase,Hs68_rep2_ctrl,Hs68_rep2_RNase,cd_19,HEK293,A549,Ag04450,Bj,Gm12878,H1hesc,Helas3,Hepg2,Hmec,Hsmm,Huvec,K562,Mcf7,Nhek,Sknshra
chr2:64083439-64085070	+	hsa_circ_0001020	1631	236	2	69	58	0	ENST00000337130.5	UGP2	chondrocytes,decidua,muscle,osteocytes,PMN2,thrombocytes,vena_cava	Hs68_rep1_ctrl,Hs68_rep1_RNase,Hs68_rep2_ctrl,Hs68_rep2_RNase,cd_19,neutr,A549,Gm12878,H1hesc,K562
chr2:64083439-64090062	+	hsa_circ_0004227	6623	5228	3	69	0	0	ENST00000337130.5	UGP2	chondrocytes	Hs68_rep1_ctrl,Hs68_rep1_RNase,Hs68_rep2_RNase
chr2:9048750-9098771	-	hsa_circ_0000972	50021	320	3	0	0	3	ENST00000305997.3	MBOAT2	chondrocytes,HUAEC,osteocytes,PMN2,thrombocytes,vena_cava	Hs68_rep1_ctrl,Hs68_rep1_RNase,Hs68_rep2_ctrl,Hs68_rep2_RNase,cd_34,neutr,A549,Ag04450,Bj,Gm12878,H1hesc,Helas3,Hepg2,Hsmm,Huvec,K562,Mcf7,Nhek,Nhlf,Sknshra
chr3:129599151-129599402	-	hsa_circ_0001340	251	251	2	0	0	2	NM_001017395	TMCC1	adipose,chondrocytes,cortex,EPC,fibroblasts,muscle,osteocytes,PMN2,thrombocytes,umbcord,vena_cava,WAS2	Hs68_rep1_ctrl,Hs68_rep1_RNase,Hs68_rep2_ctrl,Hs68_rep2_RNase,cd_34
chr3:145838898-145842016	-		3118	229	13	23	41	0.3	NM_182943	PLOD2	adipose,chondrocytes,EPC,fibroblasts,HUAEC,MSC_047,MSC_050,osteocytes,right_atrium,thrombocytes,vena_cava,VSMC
chr3:157839891-157841780	+	hsa_circ_0001355	1889	322	2	4	7	0.3	ENST00000464171.1	RSRC1	adipose,chondrocytes,cortex,HUAEC,right_atrium,thrombocytes,umbcord,vena_cava,WAS2	Hs68_rep1_ctrl,Hs68_rep1_RNase,Hs68_rep2_ctrl,Hs68_rep2_RNase,cd_19,HEK293,A549,Ag04450,Gm12878,H1hesc,Helas3,Hepg2,K562,Sknshra
chr3:169863210-169867032	-	hsa_circ_0001360	3822	258	2	2	4	0.5	NM_024947	PHC3	adipose,chondrocytes,LCL,MSC_050,thrombocytes,vena_cava,WAS2	Hs68_rep1_ctrl,Hs68_rep1_RNase,Hs68_rep2_ctrl,Hs68_rep2_RNase,cd_34,HEK293,A549,Ag04450,Bj,Gm12878,H1hesc,Helas3,Hepg2,Hsmm,Huvec,K562,Mcf7,Nhek,Nhlf,Sknshra
chr3:171830241-171851336	+	hsa_circ_0001361	21095	215	3	11	7	0.3	ENST00000336824.4	FNDC3B	chondrocytes,HUAEC,HUVEC	Hs68_rep1_RNase,Hs68_rep2_ctrl,Hs68_rep2_RNase,HEK293,neutr,A549,Ag04450,Bj,Gm12878,H1hesc,Helas3,Hepg2,Hsmm,Huvec,K562,Mcf7,Nhek,Sknshra
chr3:171965322-171969331	+	hsa_circ_0006156	4009	526	8	8	7	1	ENST00000336824.4	FNDC3B	ADA-SCID,adipose,chondrocytes,decidua,fibroblasts,HUAEC,LCL,muscle,osteocytes,placenta,PMN2,right_atrium,thrombocytes,umbcord,vena_cava,VSMC,WAS2	Hs68_rep1_ctrl,Hs68_rep1_RNase,Hs68_rep2_ctrl,Hs68_rep2_RNase,Ag04450,H1hesc,Helas3,Hepg2,Hsmm,Huvec,K562,Nhek,Sknshra
chr3:171969049-172016577	+	hsa_circ_0067990	47528	553	2	20	16	0.1	ENST00000336824.4	FNDC3B	chondrocytes,WAS2	A549,Ag04450,Bj
chr3:171969049-172028671	+	hsa_circ_0003692	59622	746	2	20	8	0.1	ENST00000336824.4	FNDC3B	adipose,chondrocytes	Hs68_rep1_ctrl,Hs68_rep1_RNase,Hs68_rep2_ctrl,Hs68_rep2_RNase,A549,Ag04450,Bj,Gm12878,H1hesc,Helas3,Hepg2,Hsmm,Huvec,K562,Nhek,Sknshra
chr3:196118683-196129890	-	hsa_circ_0001380	11207	247	2	0	3	0.7	ENST00000296328.4	UBXN7	ADA-SCID,adipose,chondrocytes,cortex,decidua,EPC,fibroblasts,HUAEC,LCL,MSC_047,MSC_050,muscle,osteocytes,PMN2,right_atrium,thrombocytes,umbcord,vena_cava,VSMC,WAS2	Hs68_rep1_ctrl,Hs68_rep1_RNase,Hs68_rep2_ctrl,Hs68_rep2_RNase,cd_19,HEK293,neutr,A549,Ag04450,Bj,Gm12878,H1hesc,Helas3,Hepg2,Huvec,K562,Mcf7,Nhek,Sknshra
chr4:121675707-121732604	-	hsa_circ_0005654	56897	758	2	0	0	2	ENST00000264808.3	PRDM5	chondrocytes,MSC_047,thrombocytes,vena_cava	Hs68_rep1_ctrl,Hs68_rep1_RNase,Hs68_rep2_ctrl,Hs68_rep2_RNase,A549,Ag04450,Bj,H1hesc,Huvec,Sknshra
chr4:1219147-1235307	-	hsa_circ_0001386	16160	702	2	2	5	0.4	NM_001012614	CTBP1	chondrocytes,LCL,WAS2	cd_19,HEK293
chr4:129913321-129925031	-	hsa_circ_0001439	11710	396	3	0	0	3	ENST00000281142.5	SCLT1	ADA-SCID,adipose,chondrocytes,decidua,EPC,LCL,MSC_047,muscle,thrombocytes,umbcord,vena_cava,WAS2	Hs68_rep1_ctrl,Hs68_rep1_RNase,Hs68_rep2_ctrl,Hs68_rep2_RNase,cd_19,neutr,Ag04450,Bj,Gm12878,H1hesc,Helas3,Hepg2,K562,Nhek,Sknshra
chr4:144464661-144465125	+	hsa_circ_0001445	464	269	3	7	7	0.4	NM_003601	SMARCA5	ADA-SCID,adipose,chondrocytes,cortex,decidua,EPC,fibroblasts,HUAEC,LCL,MSC_047,MSC_050,muscle,osteocytes,placenta,plasma,PMN2,right_atrium,thrombocytes,umbcord,vena_cava,WAS2	cd_19,cd_34,HEK293,neutr
chr4:187627716-187630999	-	hsa_circ_0001461	3283	3283	2	0	2	1	ENST00000441802.2	FAT1	adipose,chondrocytes,MSC_047,osteocytes,right_atrium,vena_cava,VSMC	HEK293,A549,Ag04450,Bj,H1hesc,Helas3,Hepg2,K562,Mcf7,Nhek,Sknshra
chr4:39739039-39776553	+	hsa_circ_0002590	37514	336	3	44	10	0.1	ENST00000261427.5	UBE2K	adipose,chondrocytes,cortex,thrombocytes,vena_cava,WAS2	Hs68_rep1_ctrl,Hs68_rep1_RNase,Hs68_rep2_ctrl,Hs68_rep2_RNase,A549,Ag04450,Bj,Gm12878,H1hesc,Helas3,Hepg2,Huvec,K562,Nhek,Sknshra
chr4:56277780-56284152	+	hsa_circ_0001414	6372	585	5	14	37	0.1	NM_018475	TMEM165	ADA-SCID,adipose,chondrocytes,cortex,decidua,EPC,fibroblasts,HUAEC,HUVEC,MSC_047,MSC_050,muscle,osteocytes,thrombocytes,umbcord,vena_cava,VSMC,WAS2	cd_19,HEK293,A549,Ag04450,Bj,Gm12878,H1hesc,Helas3,Hepg2,Hsmm,Huvec,K562,Mcf7,Nhek,Nhlf,Sknshra
chr4:73950965-73958017	-	hsa_circ_0001417	7052	1832	3	0	3	1	ENST00000358602.4	ANKRD17	chondrocytes,thrombocytes	cd_19,A549,Ag04450,Bj,Gm12878,H1hesc,Helas3,Hepg2,Huvec,K562,Nhek
chr4:87967317-87968746	+	hsa_circ_0001423	1429	1021	2	3	0	0.7	ENST00000307808.6	AFF1	ADA-SCID,adipose,chondrocytes,EPC,LCL,placenta,right_atrium,thrombocytes,umbcord,vena_cava,WAS2	Hs68_rep1_ctrl,Hs68_rep1_RNase,Hs68_rep2_ctrl,Hs68_rep2_RNase,HEK293,A549,Ag04450,Bj,Gm12878,H1hesc,Helas3,Hepg2,Huvec,K562,Nhek,Sknshra
chr5:14316621-14336836	+	hsa_circ_0005260	20215	546	2	10	2	0.2	ENST00000344204.4	TRIO	chondrocytes,HUVEC,WAS2	Hs68_rep1_ctrl,Hs68_rep1_RNase,Hs68_rep2_ctrl,Hs68_rep2_RNase,A549,Ag04450,Bj,Gm12878,H1hesc,Helas3,Hepg2,Hsmm,Huvec,Mcf7,Nhek,Sknshra
chr5:151169883-151170623	+	hsa_circ_0003967	740	256	2	24	6	0.1	ENST00000394123.3	G3BP1	chondrocytes,thrombocytes,WAS2	Hs68_rep1_ctrl,Hs68_rep1_RNase,Hs68_rep2_ctrl,Hs68_rep2_RNase,A549,Ag04450,Bj,Gm12878,H1hesc,Helas3,Hepg2,Huvec,K562,Mcf7,Nhek,Sknshra
chr5:64747301-64769779	-	hsa_circ_0072688	22478	1352	2	0	0	2	NM_197941	ADAMTS6	chondrocytes,EPC,HUAEC,HUVEC,MSC_047,thrombocytes,VSMC,WAS2	Ag04450,Bj,Gm12878,H1hesc,Helas3,Hepg2,Hmec,Huvec,K562,Mcf7,Nhek,Nhlf,Sknshra
chr6:131247744-131277639	-	hsa_circ_0077837	29895	824	2	10	2	0.2	ENST00000337057.3	EPB41L2	adipose,chondrocytes,cortex,right_atrium,umbcord,vena_cava	Ag04450,Hsmm,Nhek
chr6:134301219-134305809	+	hsa_circ_0077892	4590	525	2	6	0	0.3	NM_001253676	TBPL1	chondrocytes,right_atrium,thrombocytes,WAS2	A549,Ag04450,Bj,Gm12878,H1hesc,Hepg2,Huvec,K562,Nhek,Sknshra
chr6:166843940-166845978	-	hsa_circ_0078654	2038	249	2	10	2	0.2	ENST00000510118.1	RPS6KA2	chondrocytes	Ag04450,Bj,Gm12878,H1hesc,Huvec,Nhek,Sknshra
chr6:18236682-18258636	-	hsa_circ_0075796	21954	902	3	15	6	0.2	ENST00000397239.3	DEK	ADA-SCID,adipose,chondrocytes,decidua,fibroblasts,LCL,muscle,plasma,PMN2,right_atrium,thrombocytes,vena_cava,WAS2	K562
chr6:3076997-3078169	+	hsa_circ_0001571	1172	381	2	2	3	0.7	ENST00000259808.4	RIPK1	chondrocytes,MSC_047,WAS2	Hs68_rep1_ctrl,Hs68_rep1_RNase,Hs68_rep2_ctrl,Hs68_rep2_RNase,cd_19,cd_34,A549,Ag04450,Bj,Gm12878,H1hesc,Helas3,Huvec,K562,Sknshra
chr6:35586872-35610620	-	hsa_circ_0001599	23748	527	5	16	10	0.3	ENST00000542713.1	FKBP5	chondrocytes	Hs68_rep1_RNase,Hs68_rep2_ctrl,Hs68_rep2_RNase,cd_19,Gm12878,H1hesc,K562
chr6:42541471-42562042	+	hsa_circ_0076347	20571	453	2	4	2	0.5	NM_015255	UBR2	chondrocytes,thrombocytes	A549,Ag04450,Gm12878
chr6:47501337-47522502	+		21165	376	2	3	4	0.5	ENST00000359314.5	CD2AP	chondrocytes
chr6:4891946-4892613	+	hsa_circ_0008285	667	667	5	2	2	2.5	NM_004824	CDYL	ADA-SCID,adipose,chondrocytes,cortex,decidua,HUAEC,LCL,osteocytes,thrombocytes,umbcord,vena_cava,VSMC,WAS2	Hs68_rep1_ctrl,Hs68_rep1_RNase,Hs68_rep2_ctrl,Hs68_rep2_RNase,A549,Ag04450,Bj,Gm12878,H1hesc,Helas3,Hepg2,Hsmm,Huvec,K562,Mcf7,Nhek,Sknshra
chr6:99912479-99916494	-	hsa_circ_0004999	4015	375	2	0	0	2	NM_001080481	USP45	chondrocytes,thrombocytes	Hs68_rep1_RNase,Hs68_rep2_ctrl,Hs68_rep2_RNase,Ag04450,Gm12878,H1hesc,Helas3,Nhek
chr7:127013395-127017383	-	hsa_circ_0082096	3988	1837	2	0	0	2	ENST00000393313.1	ZNF800	chondrocytes,cortex,LCL	Ag04450,K562
chr7:131060182-131084192	+	hsa_circ_0001746	24010	605	2	10	4	0.2	NM_001145354	MKLN1	adipose,chondrocytes,MSC_047,PMN2,thrombocytes,vena_cava	Hs68_rep1_ctrl,Hs68_rep1_RNase,Hs68_rep2_ctrl,Hs68_rep2_RNase,cd_19,HEK293,neutr,A549,Ag04450,Bj,Gm12878,H1hesc,Helas3,Hepg2,K562,Mcf7,Nhek,Sknshra
chr7:139415730-139416814	-	hsa_circ_0001756	1084	1084	2	0	2	1	NM_022740	HIPK2	adipose,chondrocytes,EPC,right_atrium,thrombocytes	Hs68_rep1_ctrl,Hs68_rep1_RNase,Hs68_rep2_ctrl,Hs68_rep2_RNase,HEK293,neutr,A549,Ag04450,Bj,Gm12878,H1hesc,Helas3,Hepg2,Hsmm,Huvec,K562,Mcf7,Nhek,Nhlf,Sknshra
chr7:155457868-155473602	+	hsa_circ_0001771	15734	524	3	2	0	1.5	NM_053043	RBM33	adipose,chondrocytes,thrombocytes,vena_cava,WAS2	cd_19,A549,Ag04450,Bj,Gm12878,Helas3,Huvec,K562,Nhek,Sknshra
chr7:158552176-158557544	-	hsa_circ_0001776	5368	495	3	5	6	0.5	ENST00000251527.5	ESYT2	ADA-SCID,adipose,chondrocytes,decidua,EPC,fibroblasts,HUAEC,LCL,MSC_047,muscle,osteocytes,placenta,right_atrium,thrombocytes,umbcord,vena_cava,VSMC,WAS2	Hs68_rep1_ctrl,Hs68_rep1_RNase,Hs68_rep2_ctrl,Hs68_rep2_RNase,cd_19,cd_34,neutr,A549,Ag04450,Bj,Gm12878,Helas3,Hepg2,Huvec,K562,Mcf7,Nhek,Sknshra
chr7:33185853-33217203	+	hsa_circ_0003162	31350	453	2	0	0	2	ENST00000242067.6	BBS9	chondrocytes,cortex,osteocytes,thrombocytes,vena_cava,WAS2	Hs68_rep1_ctrl,Hs68_rep1_RNase,Hs68_rep2_ctrl,Hs68_rep2_RNase,Ag04450,Bj,K562,Nhlf,Sknshra
chr7:40027197-40027857	+	hsa_circ_0079929	660	660	5	2	4	1.2	ENST00000181839.4	CDK13	chondrocytes,WAS2	A549,Ag04450,Bj,Gm12878,H1hesc,Helas3,Hepg2,Huvec,K562,Sknshra
chr7:40027197-40041630	+	hsa_circ_0001699	14433	1142	3	2	0	1.5	ENST00000181839.4	CDK13	adipose,chondrocytes,fibroblasts,LCL,MSC_047	cd_19,neutr,Ag04450,Gm12878,Hepg2,K562,Nhek,Sknshra
chr7:65751497-65751696	+	hsa_circ_0006365	199	199	3	7	9	0.3	ENST00000304842.5	TPST1	adipose,chondrocytes,cortex,decidua,muscle,PMN2,thrombocytes,umbcord,vena_cava,WAS2	Hs68_rep1_RNase,Hs68_rep2_ctrl,Hs68_rep2_RNase,A549,Ag04450,Bj,Gm12878,H1hesc,Helas3,Hepg2,Huvec,K562,Nhek,Sknshra
chr7:80418621-80435074	-	hsa_circ_0002714	16453	816	2	4	0	0.5	ENST00000265361.3	SEMA3C	chondrocytes,MSC_047	Hs68_rep1_RNase,Hs68_rep2_ctrl,Hs68_rep2_RNase,A549,Ag04450,Bj,Mcf7,Nhek,Sknshra
chr7:81964450-81978965	-		14515	199	2	2	0	1	ENST00000356860.3	CACNA2D1	chondrocytes
chr7:90355880-90356126	+	hsa_circ_0001721	246	246	2	0	5	0.4	ENST00000406263.1	CDK14	chondrocytes,thrombocytes,WAS2	Hs68_rep1_ctrl,Hs68_rep1_RNase,Hs68_rep2_ctrl,Hs68_rep2_RNase,cd_19,Ag04450,Bj,Gm12878,H1hesc,Helas3,Hepg2,Huvec,K562,Sknshra
chr7:90376995-90419967	+	hsa_circ_0001722	42972	175	10	5	9	1.1	ENST00000406263.1	CDK14	chondrocytes,LCL,osteocytes,right_atrium,thrombocytes,VSMC	Hs68_rep1_ctrl,Hs68_rep1_RNase,Hs68_rep2_ctrl,Hs68_rep2_RNase,cd_19
chr8:103372298-103373854	-	hsa_circ_0001819	1556	324	3	0	0	3	NM_015902	UBR5	adipose,chondrocytes,thrombocytes,vena_cava	Hs68_rep1_ctrl,Hs68_rep1_RNase,Hs68_rep2_ctrl,Hs68_rep2_RNase,cd_19,neutr,A549,Ag04450,Bj,Gm12878,H1hesc,Helas3,Hepg2,Huvec,K562,Nhek,Sknshra
chr8:131164981-131193126	-	hsa_circ_0008934	28145	550	3	2	6	0.5	NM_001247996	ASAP1	adipose,chondrocytes,decidua,EPC,HUAEC,muscle,PMN2,thrombocytes,umbcord,vena_cava,WAS2	Hs68_rep1_ctrl,Hs68_rep1_RNase,Hs68_rep2_ctrl,Hs68_rep2_RNase,A549,Ag04450,Bj,Gm12878,Helas3,Huvec,K562,Mcf7,Sknshra
chr8:18622958-18662408	-	hsa_circ_0002111	39450	544	2	2	0	1	ENST00000440756.2	PSD3	chondrocytes,cortex,vena_cava	Hs68_rep1_ctrl,Hs68_rep1_RNase,Hs68_rep2_ctrl,Hs68_rep2_RNase,A549,Ag04450,Bj,H1hesc,Helas3,Hepg2,Hsmm,Huvec,Mcf7,Nhek,Sknshra
chr8:22054192-22054933	+	hsa_circ_0002075	741	342	2	10	6	0.2	ENST00000306385.5	BMP1	chondrocytes	Hs68_rep1_ctrl,Hs68_rep1_RNase,Hs68_rep2_ctrl,Hs68_rep2_RNase,A549,Ag04450,Bj,Hsmm,Huvec,K562,Nhek,Nhlf,Sknshra
chr9:113734352-113735838	-	hsa_circ_0087960	1486	226	8	10	15	0.5	ENST00000374431.3	LPAR1	adipose,chondrocytes,decidua,EPC,MSC_050,muscle,osteocytes,right_atrium,thrombocytes,vena_cava,VSMC	A549,Ag04450,Bj,Gm12878,H1hesc,Hsmm,Huvec,Nhek,Nhlf,Sknshra
chr9:114148656-114154104	-	hsa_circ_0001882	5448	435	5	7	4	0.7	ENST00000259335.4	KIAA0368	adipose,chondrocytes,HUAEC,right_atrium,thrombocytes,WAS2	Hs68_rep1_ctrl,Hs68_rep1_RNase,Hs68_rep2_ctrl,Hs68_rep2_RNase,cd_34,neutr
chr9:134381500-134381840	+	hsa_circ_0001897	340	158	2	2	0	1	ENST00000423007.1	POMT1	ADA-SCID,adipose,chondrocytes,thrombocytes,umbcord,vena_cava,WAS2	Hs68_rep1_RNase,Hs68_rep2_ctrl,Hs68_rep2_RNase,cd_19,HEK293,A549,Ag04450,Bj,Gm12878,H1hesc,Helas3,Hepg2,Huvec,K562,Mcf7,Nhek,Sknshra
chr9:16727794-16738483	-	hsa_circ_0008732	10689	327	4	4	3	1	NM_017637	BNC2	adipose,chondrocytes,decidua,EPC,MSC_047,muscle,osteocytes,VSMC	Hs68_rep1_ctrl,Hs68_rep1_RNase,Hs68_rep2_ctrl,Hs68_rep2_RNase,A549,Ag04450,Bj,Gm12878,H1hesc,Helas3,Huvec,Sknshra
chr9:19378449-19378798	+		349	349	6	0	0	6	ENST00000380394.4	RPS6	ADA-SCID,adipose,chondrocytes,fibroblasts,LCL,MSC_050,osteocytes,vena_cava,VSMC,WAS2
chr9:33886878-33900269	+	hsa_circ_0003624	13391	185	2	23	25	0.1	NM_017811	UBE2R2	chondrocytes,vena_cava,WAS2	Hs68_rep1_ctrl,Hs68_rep1_RNase,Hs68_rep2_ctrl,Hs68_rep2_RNase,A549,Ag04450,Bj,Gm12878,H1hesc,Helas3,Hepg2,Huvec,K562,Nhek,Sknshra
chr9:33971648-33973235	-	hsa_circ_0001851	1587	159	6	4	2	1.5	ENST00000379238.1	UBAP2	ADA-SCID,adipose,chondrocytes,decidua,EPC,fibroblasts,LCL,osteocytes,PMN2,right_atrium,thrombocytes,umbcord,vena_cava,VSMC,WAS2	Hs68_rep1_ctrl,Hs68_rep1_RNase,Hs68_rep2_ctrl,Hs68_rep2_RNase,cd_19,A549,Ag04450,Bj,Gm12878,Helas3,Hepg2,Huvec,K562,Nhek,Sknshra
chr9:4286037-4286523	-	hsa_circ_0002874	486	486	4	0	2	2	NM_001042413	GLIS3	ADA-SCID,chondrocytes,MSC_050,WAS2	Hs68_rep1_ctrl,Hs68_rep1_RNase,Hs68_rep2_ctrl,Hs68_rep2_RNase,A549,Ag04450,Bj,Gm12878,H1hesc,Helas3,Hsmm,Huvec,K562,Nhek,Nhlf,Sknshra
chr9:86293355-86301070	-	hsa_circ_0087357	7715	690	2	12	20	0.1	NM_013438	UBQLN1	adipose,chondrocytes,decidua,LCL,MSC_047,thrombocytes,vena_cava,WAS2	A549,Ag04450,Bj,Gm12878,H1hesc,Helas3,Huvec,K562,Sknshra
chr9:96233422-96261168	+	hsa_circ_0001875	27746	556	2	9	0	0.2	ENST00000277165.6	FAM120A	adipose,chondrocytes,cortex,PMN2,thrombocytes,vena_cava,WAS2	Hs68_rep1_ctrl,Hs68_rep1_RNase,Hs68_rep2_ctrl,Hs68_rep2_RNase,neutr,A549,Ag04450,Bj,Gm12878,H1hesc,Helas3,Hepg2,Huvec,K562,Mcf7,Nhek,Sknshra
chrX:139865339-139866824	+	hsa_circ_0001946	1485	1485	9	0	0	9	NM_004065	CDR1	adipose,chondrocytes,cortex,MSC_050,muscle,right_atrium,umbcord,vena_cava,VSMC	HEK293
chrX:46510544-46513140	-	hsa_circ_0004357	2596	300	2	0	0	2	ENST00000328306.4	SLC9A7	chondrocytes,WAS2	Hs68_rep1_RNase,Hs68_rep2_ctrl,Hs68_rep2_RNase

## Sheet: cortex
position	strand	circbase.ID	genomic_length	spliced_length	circ.reads	lin.reads_5prime	lin.reads_3prime	circ.lin_ratio	best_transcript	gene	samples	circbase.samples
chr10:103427642-103436193	-	hsa_circ_0008362	8551	510	2	3	2	0.7	ENST00000331272.7	FBXW4	ADA-SCID,chondrocytes,cortex,LCL,right_atrium,vena_cava,WAS2	Hs68_rep1_ctrl,Hs68_rep1_RNase,Hs68_rep2_ctrl,Hs68_rep2_RNase
chr10:112723882-112745523	+	hsa_circ_0020028	21641	1075	3	0	10	0.3	NM_007373	SHOC2	cortex,thrombocytes,vena_cava,WAS2	A549,Ag04450,Bj,Gm12878,H1hesc,Helas3,Hepg2,Hsmm,Huvec,K562,Mcf7,Nhek,Sknshra
chr10:116879948-116889297	+	hsa_circ_0020093	9349	536	15	5	44	0.3	NM_207303	ATRNL1	cortex	A549,H1hesc,Mcf7,Sknshra
chr10:116879948-116925405	+	hsa_circ_0020094	45457	799	2	5	67	0	NM_207303	ATRNL1	cortex	H1hesc,Sknshra
chr10:116879948-116931050	+		51102	1055	4	5	28	0.1	NM_207303	ATRNL1	cortex
chr10:116879948-116975638	+		95690	1239	6	5	37	0.2	NM_207303	ATRNL1	cortex
chr10:117221450-117228839	+		7389	332	4	7	4	0.6	NM_207303	ATRNL1	cortex
chr10:13169744-13178897	+	hsa_circ_0007242	9153	523	3	18	0	0.2	NM_001008211	OPTN	cortex,thrombocytes,vena_cava	Hs68_rep1_ctrl,Hs68_rep1_RNase,Hs68_rep2_ctrl,Hs68_rep2_RNase
chr10:15858833-15889942	-	hsa_circ_0000219	31109	788	6	3	5	1.2	ENST00000277632.3	FAM188A	ADA-SCID,adipose,cortex,EPC,LCL,muscle,PMN2,right_atrium,thrombocytes,vena_cava,WAS2	Hs68_rep1_ctrl,Hs68_rep1_RNase,Hs68_rep2_ctrl,Hs68_rep2_RNase,cd_19,A549,Ag04450,Bj,Gm12878,H1hesc,Helas3,Huvec,K562,Nhek,Sknshra
chr10:15863654-15889942	-	hsa_circ_0000220	26288	707	3	3	3	1	ENST00000277632.3	FAM188A	cortex,WAS2	cd_34,A549,Ag04450,Bj,Gm12878,Helas3,Nhek,Sknshra
chr10:15875628-15889942	-	hsa_circ_0006665	14314	636	3	3	9	0.3	ENST00000277632.3	FAM188A	cortex,right_atrium,WAS2	Hs68_rep1_RNase,Hs68_rep2_ctrl,Hs68_rep2_RNase,A549,Ag04450,Bj,Gm12878,H1hesc,Hepg2,Huvec,K562,Mcf7,Sknshra
chr10:27431315-27434519	-	hsa_circ_0005633	3204	262	2	7	6	0.3	NM_139312	YME1L1	cortex,thrombocytes	Hs68_rep1_ctrl,Hs68_rep1_RNase,Hs68_rep2_ctrl,Hs68_rep2_RNase,A549,Ag04450,Bj,Gm12878,H1hesc,Helas3,Hepg2,Huvec,K562,Nhek,Sknshra
chr10:32308785-32310215	-	hsa_circ_0006408	1430	274	2	15	10	0.1	NM_004521	KIF5B	cortex,thrombocytes	Hs68_rep1_RNase,Hs68_rep2_ctrl,Hs68_rep2_RNase
chr10:4872866-4950612	+		77746	61814	3	0	0	3	ENST00000298375.7	AKR1E2	cortex
chr10:65140077-65140242	-	hsa_circ_0006743	165	165	2	0	7	0.3	NM_032776	JMJD1C	cortex,thrombocytes	Hs68_rep1_RNase,Hs68_rep2_ctrl,Hs68_rep2_RNase,A549,Ag04450,Gm12878,K562,Sknshra
chr10:70246900-70266475	-	hsa_circ_0007778	19575	619	5	7	0	0.7	NM_152707	SLC25A16	cortex,right_atrium,vena_cava	Hs68_rep1_ctrl,Hs68_rep1_RNase,Hs68_rep2_ctrl,Hs68_rep2_RNase,Ag04450,Bj,Gm12878,H1hesc,Hepg2,K562,Mcf7,Nhek,Sknshra
chr10:7230585-7327916	-		97331	1372	2	0	0	2	NM_001029880	SFMBT2	cortex
chr10:7318853-7327916	-	hsa_circ_0000211	9063	434	15	0	6	2.5	NM_001029880	SFMBT2	ADA-SCID,adipose,cortex,decidua,LCL,muscle,right_atrium,thrombocytes,umbcord,vena_cava,WAS2	HEK293,A549,Ag04450,Gm12878,H1hesc,Helas3,Hepg2,Huvec,K562,Nhek,Sknshra
chr10:86198267-86237420	+	hsa_circ_0018998	39153	457	2	6	2	0.3	NM_018999	FAM190B	cortex,decidua,MSC_050,right_atrium,thrombocytes,vena_cava,VSMC,WAS2	K562
chr10:98667021-98667504	+	hsa_circ_0007707	483	146	2	0	0	2	NM_032440	LCOR	cortex,thrombocytes	Hs68_rep1_ctrl,Hs68_rep1_RNase,Hs68_rep2_ctrl,Hs68_rep2_RNase,A549,Ag04450,Gm12878,H1hesc,K562,Sknshra
chr11:11348632-11362551	-		13919	420	2	3	0	0.7	NM_198516	GALNTL4	cortex
chr11:117030649-117034608	+	hsa_circ_0004962	3959	330	2	5	5	0.4	ENST00000527958.1	PAFAH1B2	cortex	Hs68_rep1_ctrl,Hs68_rep1_RNase,Hs68_rep2_ctrl,Hs68_rep2_RNase,H1hesc,K562
chr11:128963515-129034322	-	hsa_circ_0024843	70807	373	5	0	3	1.7	NM_001142685	ARHGAP32	cortex,thrombocytes	Nhek
chr11:128993340-128994789	-	hsa_circ_0000371	1449	177	3	10	11	0.3	NM_001142685	ARHGAP32	cortex,thrombocytes	Hs68_rep1_ctrl,Hs68_rep1_RNase,Hs68_rep2_ctrl,Hs68_rep2_RNase,cd_19,H1hesc,Mcf7
chr11:130130750-130131824	-	hsa_circ_0002484	1074	1074	3	0	2	1.5	NM_014155	ZBTB44	adipose,cortex,LCL,muscle,thrombocytes,vena_cava,VSMC,WAS2	Hs68_rep1_ctrl,Hs68_rep1_RNase,Hs68_rep2_ctrl,Hs68_rep2_RNase,A549,Ag04450,Bj,Gm12878,H1hesc,Helas3,Hepg2,Huvec,K562,Nhek,Sknshra
chr11:33307958-33309057	+	hsa_circ_0000284	1099	1099	6	3	3	2	ENST00000303296.4	HIPK3	ADA-SCID,adipose,chondrocytes,cortex,decidua,EPC,fibroblasts,HUAEC,LCL,MSC_047,MSC_050,muscle,osteocytes,placenta,PMN2,right_atrium,thrombocytes,umbcord,vena_cava,VSMC,WAS2	Hs68_rep1_ctrl,Hs68_rep1_RNase,Hs68_rep2_ctrl,Hs68_rep2_RNase,cd_19,cd_34,HEK293,neutr,A549,Ag04450,Bj,Gm12878,H1hesc,Helas3,Hepg2,Hsmm,Huvec,K562,Mcf7,Nhek,Nhlf,Sknshra
chr11:58317258-58318705	-	hsa_circ_0002904	1447	424	2	2	0	1	NM_004811	LPXN	cortex,WAS2	Hs68_rep1_ctrl,Hs68_rep1_RNase,Hs68_rep2_ctrl,Hs68_rep2_RNase,Gm12878,Helas3
chr11:66526513-66529921	+		3408	426	2	0	0	2	ENST00000527368.1	C11orf80	cortex
chr11:68369330-68370960	+	hsa_circ_0002417	1630	258	2	0	2	1	NM_001164160	PPP6R3	cortex	Hs68_rep1_ctrl,Hs68_rep1_RNase,Hs68_rep2_RNase,Gm12878,H1hesc,K562,Sknshra
chr11:77404551-77413540	-		8989	2087	2	6	8	0.2	ENST00000308488.6	RSF1	cortex
chr11:85701292-85742653	-	hsa_circ_0023918	41361	1278	2	4	2	0.5	NM_007166	PICALM	cortex,thrombocytes,vena_cava	A549,Ag04450,Bj,Gm12878,Helas3,Hepg2,Huvec,K562,Nhek,Sknshra
chr11:85707868-85742653	-	hsa_circ_0023923	34785	1128	3	4	8	0.4	NM_007166	PICALM	chondrocytes,cortex,placenta,right_atrium,thrombocytes,vena_cava,WAS2	A549,Ag04450,Bj,Gm12878,H1hesc,Helas3,Hepg2,Hsmm,Huvec,K562,Mcf7,Nhek,Sknshra
chr11:92085261-92088570	+	hsa_circ_0000348	3309	3309	6	0	0	6	ENST00000298047.6	FAT3	cortex,umbcord	HEK293
chr12:100166699-100175875	-	hsa_circ_0007294	9176	459	2	2	6	0.3	NM_152788	ANKS1B	cortex,vena_cava	Hs68_rep1_RNase,Hs68_rep2_ctrl,Hs68_rep2_RNase
chr12:111990083-111993723	-	hsa_circ_0002457	3640	320	2	0	12	0.2	ENST00000377617.3	ATXN2	cortex,LCL,thrombocytes,vena_cava	Hs68_rep1_ctrl,Hs68_rep1_RNase,Hs68_rep2_ctrl,Hs68_rep2_RNase,A549,Ag04450,Bj,Gm12878,H1hesc,K562,Nhek,Sknshra
chr12:116668337-116675510	-	hsa_circ_0000443	7173	7173	2	0	0	2	ENST00000281928.3	MED13L	adipose,cortex,EPC,fibroblasts,HUAEC,osteocytes,PMN2,right_atrium,thrombocytes,vena_cava,VSMC,WAS2	Hs68_rep1_ctrl,Hs68_rep1_RNase,Hs68_rep2_ctrl,Hs68_rep2_RNase,cd_19,neutr
chr12:1372199-1399178	+		26979	293	2	3	20	0.1	NR_027948	ERC1	cortex
chr12:1399017-1481143	+	hsa_circ_0024997	82126	306	3	4	4	0.8	NR_027948	ERC1	cortex	A549,Ag04450,K562,Sknshra
chr12:28458581-28544344	+	hsa_circ_0008250	85763	653	2	5	4	0.4	ENST00000545336.1	CCDC91	cortex,serum	Hs68_rep1_ctrl,Hs68_rep1_RNase,Hs68_rep2_ctrl,Hs68_rep2_RNase,A549,Ag04450,Gm12878,H1hesc,Helas3,Hepg2,K562,Sknshra
chr12:40422102-40442012	-	hsa_circ_0007918	19910	369	2	8	11	0.2	NM_052885	SLC2A13	cortex	Hs68_rep1_ctrl,Hs68_rep1_RNase,Hs68_rep2_RNase,Gm12878,H1hesc,Hepg2,K562
chr12:51467605-51467865	-	hsa_circ_0004538	260	260	3	4	0	0.8	NR_045072	CSRNP2	cortex,vena_cava	Hs68_rep1_ctrl,Hs68_rep1_RNase,Hs68_rep2_RNase,Ag04450,Bj,Gm12878,H1hesc,Hepg2,K562,Mcf7,Sknshra
chr12:69644908-69656342	+	hsa_circ_0000417	11434	1710	2	2	5	0.4	ENST00000266679.8	CPSF6	cortex,thrombocytes	cd_19,HEK293,A549,Ag04450,Gm12878,H1hesc,Helas3,Hepg2,Huvec,K562,Mcf7,Sknshra
chr12:88898935-88939642	-	hsa_circ_0002375	40707	844	2	0	0	2	NM_000899	KITLG	cortex	Hs68_rep1_ctrl,Hs68_rep1_RNase,Hs68_rep2_ctrl,Hs68_rep2_RNase,Ag04450
chr12:97886238-97954825	+		68587	1188	9	0	0	9	ENST00000538559.2	RMST	cortex,vena_cava
chr12:99192711-99225914	-		33203	564	3	10	0	0.3	NM_001204079	ANKS1B	cortex
chr13:100962086-101020828	+	hsa_circ_0030770	58742	393	2	2	0	1	NM_000282	PCCA	cortex	Ag04450
chr13:101997616-102051516	-		53900	838	3	0	5	0.6	NM_052867	NALCN	cortex
chr13:33091993-33101669	-	hsa_circ_0000471	9676	438	13	3	0	4.3	ENST00000446957.2	N4BP2L2	ADA-SCID,adipose,cortex,decidua,EPC,fibroblasts,HUAEC,muscle,osteocytes,placenta,PMN2,right_atrium,thrombocytes,umbcord,vena_cava,VSMC,WAS2	Hs68_rep1_ctrl,Hs68_rep1_RNase,Hs68_rep2_ctrl,Hs68_rep2_RNase,cd_19,HEK293,neutr,A549,Ag04450,Bj,Gm12878,H1hesc,Helas3,Hepg2,Huvec,K562,Nhek,Sknshra
chr13:40268770-40301685	+	hsa_circ_0030034	32915	752	2	0	5	0.4	ENST00000416691.1	COG6	cortex,vena_cava	A549,Ag04450,Mcf7,Sknshra
chr13:42742575-42764661	+		22086	917	2	3	2	0.7	ENST00000498255.2	DGKH	cortex
chr13:45725821-45781640	+	hsa_circ_0007259	55819	227	2	0	4	0.5	NM_004128	GTF2F2	cortex,thrombocytes	Hs68_rep1_ctrl,Hs68_rep1_RNase,Hs68_rep2_ctrl,Hs68_rep2_RNase
chr13:79915257-79918929	-	hsa_circ_0030533	3672	474	3	3	4	0.8	ENST00000438737.2	RBM26	cortex	Ag04450,Helas3,K562,Nhek
chr13:96409897-96416207	+		6310	682	3	0	3	1	NM_006260	DNAJC3	cortex,EPC,HUVEC,PMN2,thrombocytes
chr14:20811305-20811436	-	hsa_circ_0000514	131	131	11	0	0	11	ENST00000554988.1	RPPH1	chondrocytes,cortex,decidua,EPC,fibroblasts,HUAEC,HUVEC,LCL,MSC_047,MSC_050,muscle,osteocytes,PMN2,right_atrium,thrombocytes,vena_cava,VSMC,WAS2	Hs68_rep1_ctrl,Hs68_rep1_RNase,Hs68_rep2_ctrl,Hs68_rep2_RNase,cd_19,cd_34,HEK293,neutr
chr14:61278704-61346553	+	hsa_circ_0008215	67849	389	2	3	0	0.7	ENST00000261245.4	MNAT1	cortex	Hs68_rep1_RNase,Hs68_rep2_ctrl,Hs68_rep2_RNase,Gm12878,Sknshra
chr14:66028054-66028484	+	hsa_circ_0003028	430	430	2	4	4	0.5	NM_178155	FUT8	ADA-SCID,chondrocytes,cortex,HUAEC,LCL,thrombocytes,vena_cava,WAS2	Hs68_rep1_ctrl,Hs68_rep1_RNase,Hs68_rep2_ctrl,Hs68_rep2_RNase,A549,Ag04450,Bj,Gm12878,H1hesc,Helas3,Hepg2,K562,Mcf7,Nhek,Nhlf,Sknshra
chr14:67736417-67770316	+	hsa_circ_0032261	33899	1277	3	0	3	1	ENST00000261681.4	MPP5	ADA-SCID,cortex,thrombocytes,vena_cava	Gm12878,H1hesc,Helas3,Hepg2,K562,Nhek
chr14:73614502-73614802	+	hsa_circ_0008521	300	210	2	0	0	2	NM_007318	PSEN1	cortex,decidua,muscle,right_atrium,thrombocytes,vena_cava,WAS2	Hs68_rep1_ctrl,Hs68_rep1_RNase,Hs68_rep2_ctrl,Hs68_rep2_RNase,A549,Ag04450,Bj,Gm12878,H1hesc,Helas3,Hepg2,Hsmm,Huvec,K562,Mcf7,Nhek,Nhlf,Sknshra
chr14:75508317-75509180	-	hsa_circ_0032646	863	185	2	5	0	0.4	NM_001040108	MLH3	cortex	Ag04450,Bj,H1hesc,K562,Sknshra
chr14:75513078-75516421	-	hsa_circ_0032649	3343	3343	2	0	5	0.4	NM_001040108	MLH3	adipose,cortex,HUAEC,vena_cava,VSMC	A549,Ag04450,Bj,Gm12878,H1hesc,Helas3,Hepg2,Huvec,K562,Nhek,Sknshra
chr14:89220855-89221015	-	hsa_circ_0032883	160	160	2	2	5	0.4	ENST00000554922.1	EML5	cortex	Ag04450,K562,Sknshra
chr14:99924615-99932150	-	hsa_circ_0000567	7535	683	4	0	3	1.3	NM_032233	SETD3	adipose,cortex,decidua,EPC,HUAEC,LCL,right_atrium,thrombocytes,umbcord,vena_cava,VSMC,WAS2	Hs68_rep1_ctrl,Hs68_rep1_RNase,Hs68_rep2_ctrl,Hs68_rep2_RNase,cd_19,cd_34,HEK293,A549,Ag04450,Bj,Gm12878,H1hesc,Helas3,Hepg2,Huvec,K562,Nhek,Sknshra
chr15:25284857-25287662	+		2805	2805	2	0	0	2	ENST00000604135.1	RP11-701H24.8	cortex
chr15:25511577-25524031	+		12454	769	2	0	6	0.3	ENST00000452731.1	SNHG14	cortex
chr15:41988272-41991357	+	hsa_circ_0000592	3085	1124	3	2	2	1.5	ENST00000219905.7	MGA	cortex,placenta,vena_cava,WAS2	Hs68_rep1_ctrl,Hs68_rep1_RNase,Hs68_rep2_ctrl,Hs68_rep2_RNase,cd_19,A549,Ag04450,Bj,Gm12878,H1hesc,Helas3,Hepg2,K562,Nhek,Sknshra
chr15:43276094-43317627	-		41533	1615	2	0	2	1	ENST00000290650.4	UBR1	cortex
chr15:43817408-43817549	-		141	141	2	0	0	2	ENST00000382031.1	MAP1A	cortex
chr15:50878588-50884823	-		6235	878	2	2	3	0.7	NM_017672	TRPM7	cortex,thrombocytes
chr15:54304844-54308083	+		3239	3239	3	0	0	3	NM_001080534	UNC13C	cortex
chr15:63988322-64008672	-	hsa_circ_0035796	20350	1143	2	12	4	0.2	NM_003922	HERC1	chondrocytes,cortex,LCL,right_atrium,thrombocytes	A549,Ag04450,Bj,Gm12878,Helas3,Hepg2,K562,Nhek,Sknshra
chr15:64791491-64792365	+	hsa_circ_0000615	874	874	3	0	0	3	ENST00000416172.1	ZNF609	ADA-SCID,adipose,chondrocytes,cortex,decidua,EPC,HUAEC,LCL,MSC_047,muscle,right_atrium,vena_cava,WAS2	Hs68_rep1_ctrl,Hs68_rep1_RNase,Hs68_rep2_ctrl,Hs68_rep2_RNase,cd_19
chr15:72292191-72338975	-	hsa_circ_0036172	46784	1541	2	0	11	0.2	ENST00000356056.5	MYO9A	cortex	K562
chr15:77544708-77578846	-	hsa_circ_0007284	34138	363	2	3	3	0.7	NM_024776	PEAK1	cortex	Hs68_rep1_RNase,Hs68_rep2_ctrl,Hs68_rep2_RNase
chr15:78837210-78838106	+	hsa_circ_0003590	896	220	2	9	7	0.2	ENST00000044462.7	PSMA4	cortex,MSC_047,thrombocytes,WAS2	Hs68_rep1_RNase,Hs68_rep2_ctrl,Hs68_rep2_RNase,A549,Ag04450,Bj,Gm12878,H1hesc,Huvec,K562,Mcf7,Nhek,Sknshra
chr15:83357487-83358205	-	hsa_circ_0036580	718	247	2	0	6	0.3	ENST00000261722.3	AP3B2	cortex	H1hesc,Sknshra
chr15:84228004-84257523	+		29519	793	2	0	3	0.7	ENST00000324537.5	SH3GL3	cortex
chr15:91136867-91147679	+	hsa_circ_0036849	10812	245	2	0	0	2	ENST00000420329.2	CRTC3	cortex	Ag04450,Hepg2,K562
chr15:91795048-91811835	+		16787	922	2	35	33	0.1	NM_014848	SV2B	cortex
chr15:93540186-93545547	+	hsa_circ_0036997	5361	683	3	5	8	0.4	ENST00000394196.4	CHD2	chondrocytes,cortex,thrombocytes	K562
chr16:17352844-17353355	-	hsa_circ_0003559	511	511	2	0	6	0.3	ENST00000261381.6	XYLT1	adipose,cortex	Hs68_rep1_RNase,Hs68_rep2_ctrl,Hs68_rep2_RNase
chr16:1774557-1779579	+	hsa_circ_0008480	5022	284	2	8	19	0.1	ENST00000250894.4	MAPK8IP3	cortex	Hs68_rep1_ctrl,Hs68_rep1_RNase,Hs68_rep2_ctrl,Hs68_rep2_RNase,Ag04450,Gm12878,Helas3,K562
chr16:1859238-1859834	-		596	289	2	2	0	1	ENST00000566709.1	HAGH	adipose,cortex,thrombocytes
chr16:47252778-47347734	-	hsa_circ_0039242	94956	651	2	20	3	0.1	ENST00000320640.6	ITFG1	cortex	Huvec,K562
chr16:53907697-53922863	+	hsa_circ_0005941	15166	344	2	11	12	0.2	ENST00000471389.1	FTO	ADA-SCID,cortex,LCL,muscle,right_atrium,thrombocytes,vena_cava,WAS2	Hs68_rep1_ctrl,Hs68_rep1_RNase,Hs68_rep2_ctrl,Hs68_rep2_RNase,A549,Ag04450,Bj,Gm12878,H1hesc,Helas3,Hepg2,K562,Nhek,Sknshra
chr16:66547633-66575856	-		28223	594	2	0	3	0.7	ENST00000564917.1	TK2	cortex
chr16:69317950-69318147	+	hsa_circ_0004354	197	197	2	0	2	1	ENST00000336278.4	SNTB2	cortex,WAS2	Hs68_rep1_RNase,Hs68_rep2_ctrl,Hs68_rep2_RNase,A549,Ag04450,Bj,Gm12878,H1hesc,Helas3,Hepg2,Huvec,K562,Nhek,Nhlf,Sknshra
chr16:80718434-80719026	-	hsa_circ_0004087	592	592	3	0	0	3	ENST00000299564.8	CDYL2	chondrocytes,cortex,EPC,HUAEC,placenta,WAS2	Hs68_rep1_ctrl,Hs68_rep1_RNase,Hs68_rep2_ctrl,Hs68_rep2_RNase
chr16:81388009-81411307	+		23298	1618	2	2	0	1	ENST00000248272.3	GAN	cortex
chr17:20107645-20109225	+	hsa_circ_0000745	1580	1580	2	0	3	0.7	ENST00000395530.2	SPECC1	ADA-SCID,adipose,cortex,HUAEC,LCL,muscle,thrombocytes,umbcord,VSMC,WAS2	HEK293,A549,Ag04450,Bj,Gm12878,H1hesc,Helas3,Hepg2,Huvec,K562,Mcf7,Nhek,Sknshra
chr17:40650941-40653322	+	hsa_circ_0043837	2381	444	2	11	24	0.1	NM_001130020	ATP6V0A1	cortex,thrombocytes,WAS2	A549,Ag04450,Bj,Gm12878,Helas3,Hepg2,K562,Mcf7,Nhek,Sknshra
chr17:40762125-40811570	+		49445	45818	3	0	0	3	NM_001070	TUBG1	cortex,MSC_050
chr17:42984395-42984521	+		126	126	2	0	0	2	NM_002055	GFAP	cortex
chr17:45479497-45492285	+	hsa_circ_0000778	12788	549	2	0	0	2	NM_152347	C17orf57	adipose,cortex,decidua,osteocytes,right_atrium,thrombocytes,vena_cava,WAS2	cd_19
chr17:57808781-57816308	+	hsa_circ_0006508	7527	440	3	5	7	0.4	ENST00000262291.4	VMP1	cortex,decidua,EPC,HUAEC,osteocytes,PMN2,thrombocytes,vena_cava,WAS2	Hs68_rep1_ctrl,Hs68_rep1_RNase,Hs68_rep2_ctrl,Hs68_rep2_RNase,A549,Ag04450,Bj,Gm12878,H1hesc,Helas3,Hepg2,Huvec,K562,Mcf7,Nhek,Sknshra
chr17:57808781-57851246	+	hsa_circ_0005077	42465	740	3	5	2	0.6	ENST00000262291.4	VMP1	cortex	Hs68_rep1_ctrl,Hs68_rep1_RNase,Hs68_rep2_RNase,A549,Ag04450,Bj,Gm12878,K562,Sknshra
chr17:62547701-62559084	-	hsa_circ_0045314	11383	853	2	2	0	1	NM_022739	SMURF2	cortex	Sknshra
chr17:65941524-65972074	+	hsa_circ_0000799	30550	2026	2	0	3	0.7	ENST00000321892.4	BPTF	ADA-SCID,adipose,cortex,fibroblasts,HUAEC,LCL,right_atrium,thrombocytes,umbcord,WAS2	cd_34,HEK293,neutr,A549,Ag04450,Bj,Gm12878,H1hesc,Helas3,Hepg2,Huvec,K562,Mcf7,Nhek,Sknshra
chr18:18975345-18983955	+	hsa_circ_0047066	8610	477	2	0	0	2	ENST00000580732.1	GREB1L	cortex	Mcf7
chr18:19345732-19359646	+	hsa_circ_0000835	13914	679	5	2	3	1.7	ENST00000261537.6	MIB1	ADA-SCID,cortex,EPC,HUAEC,LCL,right_atrium,vena_cava,WAS2	Hs68_rep1_ctrl,Hs68_rep1_RNase,Hs68_rep2_ctrl,Hs68_rep2_RNase,cd_19,HEK293,A549,Ag04450,Bj,Gm12878,H1hesc,Helas3,Hepg2,Huvec,K562,Mcf7,Nhek,Sknshra
chr18:44526019-44526886	+		867	289	3	2	0	1.5	ENST00000592005.1	KATNAL2	cortex
chr18:51797729-51810383	+	hsa_circ_0047720	12654	952	2	0	2	1	ENST00000579534.1	POLI	cortex,osteocytes,thrombocytes,vena_cava	A549,Helas3,Sknshra
chr18:52905321-52906075	-		754	754	2	0	0	2	ENST00000354452.3	TCF4	cortex,LCL,WAS2
chr18:55833019-55919286	+		86267	327	3	0	0	3	NM_001144971	NEDD4L	adipose,cortex
chr18:60015400-60017170	+	hsa_circ_0047880	1770	208	3	0	0	3	ENST00000586569.1	TNFRSF11A	ADA-SCID,cortex,thrombocytes,WAS2	A549,Gm12878,H1hesc,Hepg2
chr18:76953182-76974038	+	hsa_circ_0003275	20856	234	4	0	2	2	ENST00000426216.2	ATP9B	adipose,cortex,thrombocytes	Hs68_rep1_RNase,Hs68_rep2_ctrl,Hs68_rep2_RNase,A549,Ag04450,Bj,Gm12878,H1hesc,Helas3,K562
chr18:8113483-8143777	+	hsa_circ_0002872	30294	444	2	4	6	0.3	ENST00000332175.8	PTPRM	adipose,cortex,muscle	Hs68_rep1_RNase,Hs68_rep2_ctrl,Hs68_rep2_RNase
chr18:9182379-9221997	+	hsa_circ_0000826	39618	994	6	5	0	1.2	NM_015208	ANKRD12	ADA-SCID,adipose,chondrocytes,cortex,decidua,EPC,fibroblasts,HUAEC,LCL,placenta,PMN2,right_atrium,thrombocytes,umbcord,vena_cava,VSMC,WAS2	cd_19,neutr,Ag04450,Bj,Gm12878,H1hesc,Helas3,Hepg2,Huvec,K562,Nhek,Sknshra
chr18:9195548-9221997	+	hsa_circ_0046843	26449	856	4	19	0	0.2	NM_015208	ANKRD12	adipose,cortex,decidua,right_atrium,thrombocytes,vena_cava,WAS2	Ag04450,Bj,Gm12878,H1hesc,K562,Nhek
chr19:11833768-11836142	-		2374	577	3	0	0	3	ENST00000341191.6	ZNF823	cortex,WAS2
chr19:14568842-14569187	+	hsa_circ_0008950	345	254	2	4	4	0.5	NM_002741	PKN1	cortex,WAS2	Hs68_rep1_ctrl,Hs68_rep1_RNase,Hs68_rep2_ctrl,Hs68_rep2_RNase,A549,Bj,Gm12878,H1hesc,K562
chr19:18650180-18650530	-	hsa_circ_0000915	350	259	4	16	15	0.2	ENST00000597960.1	FKBP8	cortex,muscle,thrombocytes	cd_19,cd_34,neutr,A549,Ag04450,Bj,Gm12878,H1hesc,Helas3,Hepg2,Hsmm,Huvec,K562,Mcf7,Nhek,Nhlf,Sknshra
chr19:37203287-37203769	+	hsa_circ_0004386	482	214	2	0	0	2	ENST00000536254.2	ZNF567	cortex	Hs68_rep1_RNase,Hs68_rep2_ctrl,Hs68_rep2_RNase,H1hesc,K562
chr1:101379218-101440458	+		61240	665	2	0	0	2	NM_001144884	SLC30A7	cortex
chr1:1158623-1159348	-	hsa_circ_0000002	725	251	2	11	4	0.2	NM_016547	SDF4	adipose,chondrocytes,cortex,decidua,HUAEC,thrombocytes,WAS2	cd_19,A549,Ag04450,Bj,Gm12878,H1hesc,Helas3,Hepg2,Hsmm,Huvec,K562,Mcf7,Sknshra
chr1:117944807-117957453	+	hsa_circ_0000117	12646	472	6	5	61	0.1	ENST00000356554.3	MAN1A2	ADA-SCID,chondrocytes,cortex,decidua,EPC,MSC_047,muscle,placenta,PMN2,right_atrium,thrombocytes,vena_cava,WAS2	Hs68_rep1_ctrl,Hs68_rep1_RNase,Hs68_rep2_ctrl,Hs68_rep2_RNase,cd_19,HEK293
chr1:117944807-117963271	+	hsa_circ_0000118	18464	553	28	5	8	3.5	ENST00000356554.3	MAN1A2	ADA-SCID,adipose,chondrocytes,cortex,decidua,EPC,HUAEC,LCL,MSC_047,muscle,placenta,PMN2,right_atrium,thrombocytes,umbcord,vena_cava,WAS2	cd_19,cd_34,HEK293,neutr
chr1:117944807-117984947	+	hsa_circ_0000119	40140	648	8	5	5	1.6	ENST00000356554.3	MAN1A2	ADA-SCID,chondrocytes,cortex,decidua,LCL,osteocytes,PMN2,thrombocytes,umbcord,vena_cava,WAS2	cd_19,HEK293,A549,Ag04450,Bj,Gm12878,Helas3,Hepg2,Huvec,K562,Nhek,Sknshra
chr1:155408117-155408859	-	hsa_circ_0000137	742	742	8	0	11	0.7	ENST00000368346.3	ASH1L	cortex,LCL,osteocytes,thrombocytes,vena_cava,WAS2	Hs68_rep1_ctrl,Hs68_rep1_RNase,Hs68_rep2_ctrl,Hs68_rep2_RNase,cd_19,Ag04450,Bj,Gm12878,K562
chr1:155695172-155695810	+	hsa_circ_0014614	638	202	2	6	0	0.3	NM_001199849	DAP3	cortex,decidua,thrombocytes,vena_cava,WAS2	A549,Ag04450,Bj,Gm12878,H1hesc,Helas3,Hepg2,Huvec,K562,Nhek,Sknshra
chr1:155823066-155823597	-	hsa_circ_0000139	531	531	2	2	3	0.7	ENST00000437809.1	GON4L	adipose,chondrocytes,cortex,fibroblasts,HUAEC,muscle,thrombocytes,vena_cava,WAS2	Hs68_rep1_ctrl,Hs68_rep1_RNase,Hs68_rep2_ctrl,Hs68_rep2_RNase,cd_34,HEK293,A549,Ag04450,Gm12878,H1hesc,K562,Nhek,Sknshra
chr1:169947225-170001116	-		53891	1146	4	0	8	0.5	ENST00000367765.1	KIFAP3	cortex,fibroblasts,right_atrium,thrombocytes,WAS2
chr1:203676136-203677232	+	hsa_circ_0007167	1096	458	2	14	9	0.1	ENST00000357681.5	ATP2B4	cortex,vena_cava	Hs68_rep1_ctrl,Hs68_rep1_RNase,Hs68_rep2_ctrl,Hs68_rep2_RNase,Ag04450,Bj,H1hesc,Helas3,Hepg2,Huvec,K562,Nhek,Sknshra
chr1:211192124-211192598	-	hsa_circ_0016348	474	474	2	14	0	0.1	NM_172362	KCNH1	cortex	A549,Bj,H1hesc
chr1:21295966-21329301	-	hsa_circ_0005604	33335	645	2	0	9	0.2	NM_001198803	EIF4G3	cortex	Hs68_rep1_ctrl,Hs68_rep1_RNase,Hs68_rep2_ctrl,Hs68_rep2_RNase,H1hesc,Hepg2,Nhek
chr1:227381486-227441856	-	hsa_circ_0016754	60370	421	2	9	13	0.2	ENST00000366769.3	CDC42BPA	cortex,thrombocytes,WAS2	Helas3,K562,Sknshra
chr1:240370098-240374535	+	hsa_circ_0005180	4437	2079	2	7	10	0.2	ENST00000319653.9	FMN2	cortex	Hs68_rep1_ctrl,Hs68_rep1_RNase,Hs68_rep2_ctrl,Hs68_rep2_RNase
chr1:240370098-240421332	+		51234	2167	2	7	9	0.2	ENST00000319653.9	FMN2	cortex
chr1:240370098-240458183	+	hsa_circ_0017184	88085	2229	2	7	8	0.2	ENST00000319653.9	FMN2	cortex	Bj,Sknshra
chr1:243468014-243542165	+	hsa_circ_0017237	74151	941	2	4	3	0.5	NM_006642	SDCCAG8	cortex	Ag04450,Huvec
chr1:247302017-247323115	-	hsa_circ_0002802	21098	18690	2	0	0	2	ENST00000340684.6	ZNF124	cortex	Hs68_rep1_RNase,Hs68_rep2_ctrl,Hs68_rep2_RNase
chr1:40654726-40668286	+	hsa_circ_0006373	13560	573	4	0	6	0.7	NM_012421	RLF	cortex,LCL,thrombocytes,vena_cava,WAS2	Hs68_rep1_ctrl,Hs68_rep1_RNase,Hs68_rep2_ctrl,Hs68_rep2_RNase
chr1:42041214-42050989	-	hsa_circ_0011950	9775	5728	3	0	0	3	NM_024503	HIVEP3	cortex	Hsmm,Mcf7
chr1:52293467-52299842	-	hsa_circ_0009076	6375	228	2	3	18	0.1	NM_002525	NRD1	cortex,fibroblasts,muscle,thrombocytes,umbcord,vena_cava	Hs68_rep1_ctrl,Hs68_rep1_RNase,Hs68_rep2_ctrl,Hs68_rep2_RNase,A549,Ag04450,Bj,Gm12878,H1hesc,Helas3,Hepg2,Huvec,K562,Nhek,Sknshra
chr1:59787207-59812070	+	hsa_circ_0000075	24863	479	2	0	5	0.4	NM_001113411	FGGY	cortex,LCL,WAS2	Hs68_rep1_ctrl,Hs68_rep1_RNase,Hs68_rep2_ctrl,Hs68_rep2_RNase,cd_19,neutr,A549,Ag04450,Bj,Gm12878,H1hesc,Helas3,Hepg2,K562,Sknshra
chr1:63269389-63286880	+	hsa_circ_0012823	17491	864	2	0	2	1	ENST00000317868.4	ATG4C	cortex,thrombocytes	K562
chr1:66378927-66384518	+	hsa_circ_0008433	5591	351	6	0	2	3	NM_001037341	PDE4B	cortex,osteocytes	Hs68_rep1_ctrl,Hs68_rep1_RNase,Hs68_rep2_ctrl,Hs68_rep2_RNase,Ag04450,Bj,K562,Sknshra
chr1:70518708-70573509	+		54801	510	2	6	4	0.3	ENST00000310961.5	LRRC7	cortex
chr1:70650467-70654956	-	hsa_circ_0006450	4489	386	3	4	2	0.8	NM_017768	LRRC40	cortex	Hs68_rep1_RNase,Hs68_rep2_ctrl,Hs68_rep2_RNase
chr1:76205664-76216231	+	hsa_circ_0008129	10567	477	3	12	7	0.2	ENST00000370841.4	ACADM	cortex,LCL,right_atrium,thrombocytes,WAS2	Hs68_rep1_RNase,Hs68_rep2_ctrl,Hs68_rep2_RNase
chr1:76211490-76216231	+	hsa_circ_0012964	4741	346	2	7	7	0.3	ENST00000370841.4	ACADM	cortex	Gm12878,K562,Nhek
chr1:7837219-7838229	+	hsa_circ_0006354	1010	211	2	2	0	1	NM_004781	VAMP3	adipose,chondrocytes,cortex,decidua,EPC,LCL,MSC_050,muscle,PMN2,right_atrium,thrombocytes,umbcord,vena_cava,VSMC,WAS2	Hs68_rep1_ctrl,Hs68_rep1_RNase,Hs68_rep2_ctrl,Hs68_rep2_RNase
chr1:8568685-8617582	-	hsa_circ_0005829	48897	357	2	3	6	0.3	NM_012102	RERE	cortex	Hs68_rep1_ctrl,Hs68_rep1_RNase,Hs68_rep2_RNase
chr1:8601272-8617582	-	hsa_circ_0002158	16310	308	4	3	2	1.3	NM_012102	RERE	ADA-SCID,cortex,thrombocytes,WAS2	Hs68_rep1_ctrl,Hs68_rep1_RNase,Hs68_rep2_ctrl,Hs68_rep2_RNase,A549,Ag04450,Gm12878,H1hesc,Helas3,Hepg2,Huvec,K562,Nhek,Sknshra
chr1:8601272-8674745	-	hsa_circ_0008501	73473	434	4	0	2	2	NM_012102	RERE	cortex,thrombocytes,vena_cava	Hs68_rep1_ctrl,Hs68_rep1_RNase,Hs68_rep2_ctrl,Hs68_rep2_RNase,A549,Ag04450,Bj,Gm12878,H1hesc,Helas3,Hepg2,Huvec,K562,Mcf7,Nhek,Sknshra
chr1:98144650-98165858	-		21208	1122	2	3	3	0.7	NM_000110	DPYD	cortex
chr20:30954186-30956926	+	hsa_circ_0001136	2740	195	2	0	0	2	NM_015338	ASXL1	ADA-SCID,adipose,chondrocytes,cortex,decidua,EPC,fibroblasts,HUAEC,HUVEC,LCL,MSC_047,MSC_050,muscle,osteocytes,PMN2,right_atrium,thrombocytes,umbcord,vena_cava,VSMC,WAS2	Hs68_rep1_ctrl,Hs68_rep1_RNase,Hs68_rep2_ctrl,Hs68_rep2_RNase,cd_19,HEK293,A549,Ag04450,Bj,Gm12878,H1hesc,Helas3,Hepg2,Hsmm,Huvec,K562,Mcf7,Nhek,Nhlf,Sknshra
chr20:50255881-50307358	-	hsa_circ_0002991	51477	1026	2	17	29	0.1	ENST00000338821.5	ATP9A	cortex	Hs68_rep1_ctrl,Hs68_rep1_RNase,Hs68_rep2_RNase,A549,Ag04450,Helas3,Hepg2,Mcf7
chr20:58426622-58436553	+		9931	9931	3	0	0	3	ENST00000459304.1	RNU7-141P	cortex
chr20:60714130-60716000	-	hsa_circ_0003456	1870	460	3	10	5	0.3	ENST00000484488.1	PSMA7	ADA-SCID,cortex,EPC,HUAEC,right_atrium,vena_cava	Hs68_rep1_ctrl,Hs68_rep1_RNase,Hs68_rep2_ctrl,Hs68_rep2_RNase
chr21:16386664-16415895	-	hsa_circ_0004771	29231	203	4	2	0	2	NM_003489	NRIP1	adipose,cortex,decidua,HUAEC,MSC_047,plasma,thrombocytes,vena_cava,WAS2	Hs68_rep1_ctrl,Hs68_rep1_RNase,Hs68_rep2_ctrl,Hs68_rep2_RNase,A549,Ag04450,Bj,Gm12878,H1hesc,Helas3,Hepg2,Huvec,K562,Mcf7,Nhek,Sknshra
chr21:22652897-22664561	+	hsa_circ_0061307	11664	564	2	13	21	0.1	ENST00000400546.1	NCAM2	cortex	K562
chr21:27326903-27354790	-		27887	597	2	56	70	0	NM_000484	APP	cortex
chr21:30693541-30702014	+	hsa_circ_0001181	8473	1836	2	0	0	2	ENST00000399921.1	BACH1	adipose,cortex,decidua,LCL,right_atrium,thrombocytes,vena_cava,VSMC,WAS2	HEK293,A549,Ag04450,Bj,Gm12878,H1hesc,Helas3,Hepg2,K562,Nhek,Nhlf,Sknshra
chr22:46085591-46136418	+	hsa_circ_0008199	50827	1057	2	3	21	0.1	NM_013236	ATXN10	cortex,EPC,fibroblasts,LCL,WAS2	Hs68_rep1_ctrl,Hs68_rep1_RNase,Hs68_rep2_ctrl,Hs68_rep2_RNase,A549,Ag04450,Bj,Gm12878,Helas3,K562
chr22:46096161-46136418	+	hsa_circ_0001246	40257	782	3	18	21	0.1	NM_013236	ATXN10	cortex,vena_cava,WAS2	Hs68_rep1_ctrl,Hs68_rep1_RNase,Hs68_rep2_ctrl,Hs68_rep2_RNase,HEK293,A549,Ag04450,Bj,Gm12878,H1hesc,Helas3,Hepg2,K562,Nhek,Sknshra
chr22:46125304-46136418	+	hsa_circ_0001247	11114	445	2	22	21	0.1	NM_013236	ATXN10	cortex,decidua,HUAEC,LCL,osteocytes,thrombocytes,vena_cava,VSMC,WAS2	Hs68_rep1_ctrl,Hs68_rep1_RNase,Hs68_rep2_ctrl,Hs68_rep2_RNase,cd_19,HEK293,A549,Ag04450,Bj,Gm12878,H1hesc,Helas3,Hepg2,K562,Nhek,Sknshra
chr22:50810448-50832564	+	hsa_circ_0001258	22116	374	2	0	5	0.4	NM_001242898	PPP6R2	cortex,thrombocytes,vena_cava	Hs68_rep1_ctrl,Hs68_rep1_RNase,Hs68_rep2_ctrl,Hs68_rep2_RNase,cd_19,cd_34,neutr,A549,Ag04450,Bj,Gm12878,H1hesc,Helas3,Huvec,K562,Nhek,Sknshra
chr2:107446521-107460490	-	hsa_circ_0055954	13969	1375	3	3	2	1	ENST00000409382.3	ST6GAL2	cortex	A549,H1hesc
chr2:113057425-113057606	+	hsa_circ_0001062	181	181	3	2	3	1	ENST00000409871.1	ZC3H6	adipose,cortex,decidua,muscle,PMN2,right_atrium,thrombocytes,umbcord,vena_cava,WAS2	cd_19
chr2:120885263-120932576	+	hsa_circ_0006834	47313	958	2	3	0	0.7	ENST00000263713.5	EPB41L5	cortex	Hs68_rep1_RNase,Hs68_rep2_ctrl,Hs68_rep2_RNase
chr2:120885263-120932580	+	hsa_circ_0008278	47317	962	2	3	0	0.7	ENST00000263713.5	EPB41L5	cortex,vena_cava,WAS2	Hs68_rep1_RNase,Hs68_rep2_ctrl,Hs68_rep2_RNase
chr2:159165944-159201830	-	hsa_circ_0056768	35886	963	2	0	0	2	ENST00000283233.5	CCDC148	cortex	Gm12878
chr2:162728802-162757521	+		28719	676	3	9	5	0.3	NM_001178015	SLC4A10	cortex
chr2:168920009-168931741	-	hsa_circ_0003279	11732	287	2	7	0	0.3	ENST00000355999.4	STK39	cortex	Hs68_rep1_ctrl,Hs68_rep1_RNase,Hs68_rep2_ctrl,Hs68_rep2_RNase
chr2:168920009-168986268	-	hsa_circ_0005882	66259	402	3	0	0	3	ENST00000355999.4	STK39	cortex,thrombocytes	Hs68_rep1_RNase,Hs68_rep2_ctrl,Hs68_rep2_RNase
chr2:175976295-175986268	-	hsa_circ_0007967	9973	726	2	0	2	1	ENST00000264110.2	ATF2	cortex	Hs68_rep1_RNase,Hs68_rep2_ctrl,Hs68_rep2_RNase,A549,Ag04450,Gm12878,H1hesc,Helas3,Hepg2,K562,Sknshra
chr2:177161587-177202305	+	hsa_circ_0006449	40718	665	2	0	0	2	NR_027850	MTX2	cortex	Hs68_rep1_RNase,Hs68_rep2_ctrl,Hs68_rep2_RNase
chr2:190656515-190682906	+	hsa_circ_0001083	26391	602	2	0	5	0.4	NM_000534	PMS1	chondrocytes,cortex,MSC_047,thrombocytes,VSMC	Hs68_rep1_ctrl,Hs68_rep1_RNase,Hs68_rep2_ctrl,Hs68_rep2_RNase,cd_19,HEK293,neutr,A549,Ag04450,Bj,K562,Nhek
chr2:197084762-197085665	-		903	262	2	5	2	0.4	ENST00000260983.2	HECW2	adipose,cortex
chr2:197653927-197657876	-	hsa_circ_0057602	3949	679	2	0	2	1	NM_012086	GTF3C3	cortex	Ag04450,Bj
chr2:200233327-200298237	-	hsa_circ_0003915	64910	531	5	0	0	5	ENST00000417098.1	SATB2	chondrocytes,cortex	Hs68_rep1_ctrl,Hs68_rep1_RNase,Hs68_rep2_ctrl,Hs68_rep2_RNase,A549,Ag04450,Bj,K562,Nhek
chr2:210597052-210597165	-		113	113	3	0	0	3	ENST00000360351.4	MAP2	cortex
chr2:221186821-221189955	+		3134	3134	2	0	0	2	ENST00000432993.1	AC114765.1	cortex
chr2:233612324-233626146	+	hsa_circ_0003341	13822	491	2	3	4	0.5	NM_015575	GIGYF2	cortex	Hs68_rep1_RNase,Hs68_rep2_ctrl,Hs68_rep2_RNase
chr2:239090705-239093928	-	hsa_circ_0001116	3223	411	2	2	0	1	ENST00000254654.3	ILKAP	cortex,osteocytes,PMN2,thrombocytes,vena_cava,WAS2	Hs68_rep1_RNase,Hs68_rep2_ctrl,Hs68_rep2_RNase,cd_19,cd_34,HEK293,neutr,A549,Ag04450,Bj,Gm12878,H1hesc,Helas3,Huvec,K562,Mcf7,Nhek,Sknshra
chr2:24357988-24369956	+	hsa_circ_0000982	11968	587	2	0	0	2	NM_001145710	LOC375190	adipose,chondrocytes,cortex,decidua,EPC,MSC_050,PMN2,right_atrium,thrombocytes,vena_cava,VSMC,WAS2	Hs68_rep1_RNase,Hs68_rep2_ctrl,Hs68_rep2_RNase,cd_19,cd_34,HEK293,neutr,Ag04450,Huvec,Sknshra
chr2:2840690-2842060	-		1370	228	5	0	0	5	TCONS_00003153	TCONS_00003153	cortex
chr2:29356520-29380213	+	hsa_circ_0006765	23693	1032	2	2	0	1	ENST00000320081.5	CLIP4	cortex	Hs68_rep1_ctrl,Hs68_rep1_RNase,Hs68_rep2_RNase,Nhek
chr2:39564060-39564722	-	hsa_circ_0054214	662	104	2	0	0	2	ENST00000263881.3	MAP4K3	cortex,thrombocytes	A549,Ag04450,Gm12878,K562
chr2:40655612-40657444	-	hsa_circ_0000994	1832	1832	8	2	8	1	ENST00000406785.1	SLC8A1	chondrocytes,cortex,decidua,fibroblasts,MSC_047,MSC_050,osteocytes,placenta,right_atrium,umbcord,vena_cava	cd_19,cd_34,A549,Ag04450,Bj,Gm12878,Hmec,Hsmm,Nhek,Sknshra
chr2:43625109-43712464	-		87355	483	2	0	0	2	NM_001083953	THADA	cortex
chr2:55209650-55214834	-	hsa_circ_0001006	5184	347	2	104	47	0	NM_020532	RTN4	adipose,chondrocytes,cortex,decidua,EPC,fibroblasts,HUAEC,LCL,MSC_047,MSC_050,thrombocytes,vena_cava,WAS2	Hs68_rep1_ctrl,Hs68_rep1_RNase,Hs68_rep2_ctrl,Hs68_rep2_RNase,cd_19,HEK293,A549,Ag04450,Bj,Gm12878,H1hesc,Helas3,Hepg2,Hmec,Hsmm,Huvec,K562,Mcf7,Nhek,Sknshra
chr2:61709514-61720188	-		10674	1727	2	4	16	0.1	ENST00000401558.2	XPO1	cortex
chr2:61749745-61761038	-	hsa_circ_0001017	11293	307	4	6	4	0.7	ENST00000401558.2	XPO1	ADA-SCID,adipose,cortex,decidua,HUAEC,LCL,MSC_047,MSC_050,muscle,osteocytes,PMN2,right_atrium,thrombocytes,vena_cava,VSMC,WAS2	Hs68_rep1_ctrl,Hs68_rep1_RNase,Hs68_rep2_ctrl,Hs68_rep2_RNase,cd_19,HEK293,neutr,A549,Ag04450,Bj,Gm12878,H1hesc,Helas3,Hepg2,Huvec,K562,Nhek,Sknshra
chr2:72945231-72960247	-	hsa_circ_0009043	15016	390	5	6	11	0.5	ENST00000272427.6	EXOC6B	ADA-SCID,adipose,cortex,decidua,muscle,placenta,PMN2,right_atrium,thrombocytes,umbcord,vena_cava,WAS2	Hs68_rep1_ctrl,Hs68_rep1_RNase,Hs68_rep2_ctrl,Hs68_rep2_RNase,A549,Ag04450,Gm12878,H1hesc,Nhek,Nhlf,Sknshra
chr2:9079949-9098771	-	hsa_circ_0000973	18822	3590	2	0	0	2	ENST00000305997.3	MBOAT2	cortex,PMN2,thrombocytes,umbcord	Hs68_rep1_ctrl,Hs68_rep1_RNase,Hs68_rep2_ctrl,Hs68_rep2_RNase,neutr
chr2:9083315-9098771	-	hsa_circ_0007334	15456	224	3	0	4	0.8	ENST00000305997.3	MBOAT2	cortex,decidua,HUAEC,MSC_047,muscle,PMN2,thrombocytes,VSMC,WAS2	Hs68_rep1_RNase,Hs68_rep2_ctrl,Hs68_rep2_RNase,A549,Ag04450,Bj,Gm12878,H1hesc,Helas3,Hepg2,Huvec,K562,Mcf7,Nhek,Nhlf,Sknshra
chr3:125032151-125050082	-	hsa_circ_0001333	17931	683	2	0	4	0.5	ENST00000485866.1	ZNF148	ADA-SCID,cortex,LCL,MSC_047,right_atrium,thrombocytes,vena_cava,WAS2	Hs68_rep1_ctrl,Hs68_rep1_RNase,Hs68_rep2_ctrl,Hs68_rep2_RNase,cd_19,A549,Ag04450,Bj,Gm12878,H1hesc,Helas3,Hepg2,Huvec,K562,Mcf7,Nhek,Sknshra
chr3:129546645-129551669	-	hsa_circ_0067323	5024	759	2	2	0	1	NM_001017395	TMCC1	cortex	A549,Ag04450,Bj,Gm12878,H1hesc,Helas3,Hepg2,Huvec,K562,Nhek,Sknshra
chr3:129599151-129599402	-	hsa_circ_0001340	251	251	5	0	2	2.5	NM_001017395	TMCC1	adipose,chondrocytes,cortex,EPC,fibroblasts,muscle,osteocytes,PMN2,thrombocytes,umbcord,vena_cava,WAS2	Hs68_rep1_ctrl,Hs68_rep1_RNase,Hs68_rep2_ctrl,Hs68_rep2_RNase,cd_34
chr3:138289159-138291774	-	hsa_circ_0004524	2615	470	3	0	0	3	ENST00000264982.3	CEP70	adipose,cortex,muscle,right_atrium,thrombocytes,vena_cava,WAS2	Hs68_rep1_ctrl,Hs68_rep1_RNase,Hs68_rep2_ctrl,Hs68_rep2_RNase,A549,Ag04450,Helas3,Nhek
chr3:142496473-142503882	+	hsa_circ_0067663	7409	665	2	6	0	0.3	ENST00000273482.6	TRPC1	cortex	Bj,Hsmm
chr3:150834124-150845771	+	hsa_circ_0067735	11647	457	3	0	3	1	ENST00000474524.1	MED12L	cortex,thrombocytes	H1hesc
chr3:157839891-157841780	+	hsa_circ_0001355	1889	322	2	0	0	2	ENST00000464171.1	RSRC1	adipose,chondrocytes,cortex,HUAEC,right_atrium,thrombocytes,umbcord,vena_cava,WAS2	Hs68_rep1_ctrl,Hs68_rep1_RNase,Hs68_rep2_ctrl,Hs68_rep2_RNase,cd_19,HEK293,A549,Ag04450,Gm12878,H1hesc,Helas3,Hepg2,K562,Sknshra
chr3:170906490-170912424	-	hsa_circ_0002387	5934	333	4	2	2	2	ENST00000436636.2	TNIK	ADA-SCID,cortex,LCL,right_atrium,thrombocytes,vena_cava,WAS2	Hs68_rep1_ctrl,Hs68_rep1_RNase,Hs68_rep2_ctrl,Hs68_rep2_RNase,Ag04450,Bj,Gm12878,H1hesc,Huvec,K562,Sknshra
chr3:183361267-183369064	+	hsa_circ_0001367	7797	1044	2	0	21	0.1	NM_017644	KLHL24	cortex,right_atrium	Hs68_rep1_RNase,Hs68_rep2_ctrl,Hs68_rep2_RNase,cd_19,A549,Ag04450,Bj,Gm12878,H1hesc,Helas3,K562,Mcf7,Sknshra
chr3:183361267-183390272	+	hsa_circ_0001368	29005	1726	7	0	3	2.3	NM_017644	KLHL24	cortex,right_atrium,vena_cava	cd_19,A549,Ag04450,Bj,Gm12878,H1hesc,Helas3,K562,Sknshra
chr3:183368083-183369064	+	hsa_circ_0001369	981	981	3	4	21	0.1	NM_017644	KLHL24	cortex	cd_19,Gm12878,H1hesc,Huvec,K562,Mcf7,Nhek,Sknshra
chr3:183368083-183390272	+	hsa_circ_0006667	22189	1663	2	4	3	0.5	NM_017644	KLHL24	cortex	Hs68_rep1_RNase,Hs68_rep2_ctrl,Hs68_rep2_RNase,A549,Ag04450,Gm12878,H1hesc,K562,Sknshra
chr3:18419661-18462483	-	hsa_circ_0064555	42822	1599	2	6	4	0.3	ENST00000338745.5	SATB1	cortex,vena_cava	Bj,H1hesc,Sknshra
chr3:194158039-194158163	-		124	124	2	0	4	0.5	ENST00000439040.1	ATP13A3	cortex
chr3:196118683-196129890	-	hsa_circ_0001380	11207	247	12	4	2	3	ENST00000296328.4	UBXN7	ADA-SCID,adipose,chondrocytes,cortex,decidua,EPC,fibroblasts,HUAEC,LCL,MSC_047,MSC_050,muscle,osteocytes,PMN2,right_atrium,thrombocytes,umbcord,vena_cava,VSMC,WAS2	Hs68_rep1_ctrl,Hs68_rep1_RNase,Hs68_rep2_ctrl,Hs68_rep2_RNase,cd_19,HEK293,neutr,A549,Ag04450,Bj,Gm12878,H1hesc,Helas3,Hepg2,Huvec,K562,Mcf7,Nhek,Sknshra
chr3:197592982-197598333	+	hsa_circ_0002319	5351	365	2	4	0	0.5	ENST00000438796.2	LRCH3	cortex,thrombocytes	Hs68_rep1_ctrl,Hs68_rep1_RNase,Hs68_rep2_ctrl,Hs68_rep2_RNase,A549,Ag04450,Bj,Gm12878,H1hesc,Helas3,Hepg2,Huvec,K562,Nhek,Nhlf,Sknshra
chr3:27420739-27465643	-	hsa_circ_0064615	44904	2548	11	0	5	2.2	ENST00000454389.1	SLC4A7	cortex,WAS2	A549,Ag04450,Bj
chr3:35721278-35732497	+	hsa_circ_0001281	11219	898	2	6	6	0.3	ENST00000187397.4	ARPP21	cortex	cd_19
chr3:37315026-37343823	+		28797	1138	2	2	9	0.2	NM_001172713	GOLGA4	cortex
chr3:55922416-55984588	-		62172	297	4	2	15	0.3	ENST00000288221.6	ERC2	cortex
chr3:56626997-56628056	+	hsa_circ_0001313	1059	468	2	0	0	2	NM_001141947	CCDC66	adipose,cortex,HUAEC,PMN2,right_atrium,thrombocytes	Hs68_rep1_ctrl,Hs68_rep1_RNase,Hs68_rep2_ctrl,Hs68_rep2_RNase,cd_19,cd_34,HEK293,neutr,A549,Ag04450,Bj,Gm12878,H1hesc,Helas3,Hepg2,K562,Nhek,Sknshra
chr3:56694758-56707753	-	hsa_circ_0001315	12995	1037	2	0	2	1	NM_001112736	FAM208A	cortex,LCL,right_atrium,thrombocytes,vena_cava,WAS2	Hs68_rep1_ctrl,Hs68_rep1_RNase,Hs68_rep2_ctrl,Hs68_rep2_RNase,cd_34,neutr,A549,Ag04450,Gm12878,H1hesc,K562
chr3:66293626-66313803	+	hsa_circ_0004113	20177	263	3	3	0	1	ENST00000536651.1	SLC25A26	cortex,thrombocytes,vena_cava	Hs68_rep1_RNase,Hs68_rep2_ctrl,Hs68_rep2_RNase,A549,Gm12878,H1hesc,K562,Sknshra
chr4:118974910-119036115	+		61205	1379	2	0	0	2	ENST00000296499.5	NDST3	cortex
chr4:119009193-119064839	+		55646	17537	3	2	2	1.5	ENST00000296499.5	NDST3	cortex
chr4:119026172-119064839	+		38667	558	2	10	2	0.2	ENST00000296499.5	NDST3	cortex,thrombocytes
chr4:140046317-140060651	-	hsa_circ_0001441	14334	489	3	0	0	3	ENST00000394235.2	ELF2	ADA-SCID,cortex,LCL,muscle,placenta,thrombocytes,vena_cava	Hs68_rep1_ctrl,Hs68_rep1_RNase,Hs68_rep2_ctrl,Hs68_rep2_RNase,cd_19,HEK293,neutr
chr4:144464661-144465125	+	hsa_circ_0001445	464	269	26	8	10	2.6	NM_003601	SMARCA5	ADA-SCID,adipose,chondrocytes,cortex,decidua,EPC,fibroblasts,HUAEC,LCL,MSC_047,MSC_050,muscle,osteocytes,placenta,plasma,PMN2,right_atrium,thrombocytes,umbcord,vena_cava,WAS2	cd_19,cd_34,HEK293,neutr
chr4:148778703-148803083	+	hsa_circ_0071106	24380	650	2	0	0	2	ENST00000336498.3	ARHGAP10	ADA-SCID,adipose,cortex,LCL,MSC_047,osteocytes,right_atrium,thrombocytes,vena_cava,WAS2	Ag04450,Bj,Gm12878,Sknshra
chr4:153332454-153333681	-	hsa_circ_0001451	1227	620	7	0	0	7	ENST00000603548.1	FBXW7	ADA-SCID,adipose,cortex,EPC,fibroblasts,HUAEC,LCL,muscle,osteocytes,PMN2,right_atrium,thrombocytes,umbcord,vena_cava,WAS2	Hs68_rep1_ctrl,Hs68_rep1_RNase,Hs68_rep2_ctrl,Hs68_rep2_RNase,cd_19,A549,Ag04450,Bj,Gm12878,H1hesc,Helas3,Hepg2,Hmec,Huvec,K562,Nhek,Sknshra
chr4:183522076-183575046	+		52970	600	2	2	4	0.5	ENST00000511685.1	TENM3	cortex
chr4:20706088-20715162	+		9074	625	2	3	2	0.7	ENST00000360916.5	PACRGL	cortex
chr4:3088665-3109150	+	hsa_circ_0001392	20485	484	4	0	13	0.3	NM_002111	HTT	ADA-SCID,adipose,cortex,decidua,HUAEC,LCL,muscle,right_atrium,thrombocytes,vena_cava,WAS2	Hs68_rep1_ctrl,Hs68_rep1_RNase,Hs68_rep2_ctrl,Hs68_rep2_RNase,cd_19
chr4:37633006-37640126	-	hsa_circ_0001400	7120	434	2	3	0	0.7	NM_001085400	RELL1	ADA-SCID,adipose,cortex,EPC,HUAEC,placenta,PMN2,right_atrium,WAS2	Hs68_rep1_ctrl,Hs68_rep1_RNase,Hs68_rep2_ctrl,Hs68_rep2_RNase,cd_19,cd_34,neutr,A549,Ag04450,Bj,Gm12878,H1hesc,Helas3,Hsmm,Huvec,K562,Nhek,Sknshra
chr4:39739039-39776553	+	hsa_circ_0002590	37514	336	4	8	12	0.3	ENST00000261427.5	UBE2K	adipose,chondrocytes,cortex,thrombocytes,vena_cava,WAS2	Hs68_rep1_ctrl,Hs68_rep1_RNase,Hs68_rep2_ctrl,Hs68_rep2_RNase,A549,Ag04450,Bj,Gm12878,H1hesc,Helas3,Hepg2,Huvec,K562,Nhek,Sknshra
chr4:54249939-54319300	+	hsa_circ_0069741	69361	1298	3	0	0	3	NM_001134937	FIP1L1	cortex	K562
chr4:56277780-56284152	+	hsa_circ_0001414	6372	585	5	0	7	0.7	NM_018475	TMEM165	ADA-SCID,adipose,chondrocytes,cortex,decidua,EPC,fibroblasts,HUAEC,HUVEC,MSC_047,MSC_050,muscle,osteocytes,thrombocytes,umbcord,vena_cava,VSMC,WAS2	cd_19,HEK293,A549,Ag04450,Bj,Gm12878,H1hesc,Helas3,Hepg2,Hsmm,Huvec,K562,Mcf7,Nhek,Nhlf,Sknshra
chr4:56319220-56322467	-	hsa_circ_0069789	3247	414	2	4	2	0.5	ENST00000309964.4	CLOCK	cortex	Ag04450,Bj,K562
chr4:62775277-62813994	+	hsa_circ_0069862	38717	918	3	15	10	0.2	ENST00000512091.1	LPHN3	cortex	H1hesc
chr4:75040222-75091111	+	hsa_circ_0069982	50889	662	2	0	2	1	NM_001144978	MTHFD2L	cortex,thrombocytes,vena_cava	A549,Ag04450,Bj,Gm12878,H1hesc,Helas3,Hepg2,Hmec,Huvec,K562,Mcf7,Nhek,Sknshra
chr4:91229394-91234198	+		4804	1550	2	0	0	2	NM_001145065	FAM190A	cortex
chr5:113740134-113740553	+		419	419	8	2	0	4	ENST00000512097.3	KCNN2	cortex,WAS2
chr5:118809602-118814716	+		5114	510	2	2	10	0.2	NM_001199291	HSD17B4	cortex
chr5:133638280-133648071	-		9791	927	2	0	0	2	ENST00000521118.1	CDKL3	cortex
chr5:137320945-137324004	-	hsa_circ_0001535	3059	331	5	0	9	0.6	NM_016603	FAM13B	adipose,cortex,decidua,HUAEC,MSC_050,muscle,PMN2,right_atrium,thrombocytes,vena_cava,WAS2	Hs68_rep1_ctrl,Hs68_rep1_RNase,Hs68_rep2_ctrl,Hs68_rep2_RNase,cd_19,HEK293,neutr,A549,Ag04450,Bj,Gm12878,H1hesc,Helas3,Hepg2,Hsmm,Huvec,K562,Mcf7,Nhek,Sknshra
chr5:142258938-142292858	+		33920	716	2	2	5	0.4	ENST00000378004.3	ARHGAP26	cortex
chr5:142434003-142437312	+	hsa_circ_0074371	3309	253	2	11	6	0.2	ENST00000378004.3	ARHGAP26	cortex,PMN2,right_atrium,thrombocytes,vena_cava,WAS2	A549,Bj,Gm12878,H1hesc,Helas3,Hepg2,Nhek,Sknshra
chr5:142434003-142500712	+		66709	413	2	11	5	0.2	ENST00000378004.3	ARHGAP26	cortex
chr5:155281558-155297434	+		15876	15876	3	0	0	3	ENST00000517913.1	SGCD	cortex,vena_cava
chr5:167915606-167921655	+	hsa_circ_0001550	6049	534	2	2	2	1	ENST00000231572.3	RARS	adipose,cortex,decidua,EPC,HUAEC,LCL,MSC_050,muscle,osteocytes,PMN2,right_atrium,thrombocytes,umbcord,vena_cava,VSMC,WAS2	Hs68_rep1_ctrl,Hs68_rep1_RNase,Hs68_rep2_ctrl,Hs68_rep2_RNase,cd_19,neutr,A549,Ag04450,Bj,Gm12878,Helas3,Huvec,K562,Nhek,Sknshra
chr5:176370335-176385155	-	hsa_circ_0001558	14820	397	5	0	2	2.5	NM_001199297	UIMC1	ADA-SCID,cortex,decidua,EPC,HUAEC,HUVEC,LCL,muscle,thrombocytes,vena_cava,WAS2	Hs68_rep1_ctrl,Hs68_rep1_RNase,Hs68_rep2_ctrl,Hs68_rep2_RNase,cd_19,HEK293,neutr,A549,Ag04450,Bj,Gm12878,H1hesc,Helas3,Hepg2,Huvec,K562,Mcf7,Nhek,Sknshra
chr5:32135677-32143986	-	hsa_circ_0001470	8309	247	2	2	9	0.2	ENST00000265070.6	GOLPH3	adipose,cortex,decidua,HUAEC,MSC_047,MSC_050,muscle,PMN2,right_atrium,thrombocytes,umbcord,VSMC,WAS2	HEK293
chr5:36953719-36986403	+	hsa_circ_0072162	32684	3200	2	0	4	0.5	ENST00000282516.8	NIPBL	adipose,cortex	Ag04450,Helas3,K562,Sknshra
chr5:38523520-38530768	-	hsa_circ_0072309	7248	580	7	3	2	2.3	NM_001127671	LIFR	adipose,cortex,MSC_050,muscle,placenta,right_atrium,umbcord,vena_cava	A549,Ag04450,H1hesc,Helas3,K562,Sknshra
chr5:38991050-39003724	-	hsa_circ_0006157	12674	388	2	3	3	0.7	ENST00000357387.3	RICTOR	cortex,decidua,LCL,thrombocytes	Hs68_rep1_ctrl,Hs68_rep1_RNase,Hs68_rep2_ctrl,Hs68_rep2_RNase,A549,Ag04450,Bj,Gm12878,H1hesc,Helas3,Huvec,K562,Sknshra
chr5:61681824-61681929	-		105	105	2	0	0	2	NM_001243952	KIF2A	cortex,thrombocytes
chr5:73925589-73925705	+		116	116	2	0	0	2	NM_003633	ENC1	cortex
chr5:74109664-74137504	-	hsa_circ_0007158	27840	673	2	0	5	0.4	ENST00000389156.4	FAM169A	cortex	Hs68_rep1_ctrl,Hs68_rep1_RNase,Hs68_rep2_RNase,A549,Gm12878,H1hesc,Helas3,Hepg2,Nhek
chr5:74130250-74137504	-	hsa_circ_0004405	7254	493	2	0	2	1	ENST00000389156.4	FAM169A	cortex,WAS2	Hs68_rep1_ctrl,Hs68_rep1_RNase,Hs68_rep2_ctrl,Hs68_rep2_RNase,Gm12878,H1hesc,Helas3,Hepg2
chr5:78692645-78752841	-	hsa_circ_0073128	60196	871	3	10	19	0.2	ENST00000334082.6	HOMER1	cortex	K562
chr5:78734832-78752841	-	hsa_circ_0006916	18009	522	9	10	8	0.9	ENST00000334082.6	HOMER1	cortex,decidua,vena_cava	Hs68_rep1_ctrl,Hs68_rep1_RNase,Hs68_rep2_ctrl,Hs68_rep2_RNase,A549,Ag04450,Bj,Gm12878,H1hesc,Helas3,Hepg2,K562,Mcf7,Nhek,Sknshra
chr5:78936673-78964851	+	hsa_circ_0002260	28178	743	2	2	5	0.4	ENST00000453514.1	PAPD4	cortex,thrombocytes	Hs68_rep1_ctrl,Hs68_rep1_RNase,Hs68_rep2_ctrl,Hs68_rep2_RNase,Bj,Hepg2,K562
chr5:79745409-79770649	+		25240	1358	2	2	3	0.7	NM_001105251	ZFYVE16	cortex
chr5:82832825-82838087	+	hsa_circ_0073237	5262	5262	3	0	0	3	ENST00000265077.3	VCAN	adipose,cortex	Ag04450,H1hesc
chr5:86627164-86633908	+	hsa_circ_0007507	6744	478	2	3	2	0.7	NM_002890	RASA1	cortex,thrombocytes	Hs68_rep1_RNase,Hs68_rep2_ctrl,Hs68_rep2_RNase,Ag04450,Sknshra
chr6:107824860-107827631	+	hsa_circ_0001633	2771	325	4	4	2	1	NM_018013	SOBP	cortex,umbcord	HEK293,A549,Ag04450,Bj,H1hesc,Helas3,Hepg2,Huvec,Sknshra
chr6:126434011-126496057	+		62046	62046	2	0	0	2	id_00964	id_00964	cortex
chr6:131247744-131277639	-	hsa_circ_0077837	29895	824	3	4	12	0.2	ENST00000337057.3	EPB41L2	adipose,chondrocytes,cortex,right_atrium,umbcord,vena_cava	Ag04450,Hsmm,Nhek
chr6:131276244-131277639	-	hsa_circ_0001640	1395	719	2	4	9	0.2	ENST00000337057.3	EPB41L2	adipose,cortex,muscle,right_atrium,vena_cava	cd_19,Ag04450,Gm12878,Helas3
chr6:13632601-13644961	-	hsa_circ_0001577	12360	1020	5	0	8	0.6	ENST00000011619.3	RANBP9	adipose,cortex,PMN2,thrombocytes	cd_19,HEK293,neutr,A549,Ag04450,Bj,H1hesc,Hepg2,K562,Nhek,Sknshra
chr6:13632601-13659064	-	hsa_circ_0075650	26463	1264	3	3	8	0.4	ENST00000011619.3	RANBP9	cortex	K562,Sknshra
chr6:136709530-136710655	-		1125	282	3	9	5	0.3	NM_003980	MAP7	cortex
chr6:151669845-151674887	+	hsa_circ_0078299	5042	5042	4	4	24	0.2	NM_005100	AKAP12	adipose,cortex	Sknshra
chr6:158733082-158735300	+		2218	2218	7	7	2	1	TCONS_00011401	TCONS_00011401	adipose,cortex,right_atrium,umbcord,vena_cava,VSMC,WAS2
chr6:163876310-163899928	+	hsa_circ_0005328	23618	260	2	15	31	0.1	NM_206855	QKI	cortex,LCL,right_atrium,thrombocytes,vena_cava	Hs68_rep1_ctrl,Hs68_rep1_RNase,Hs68_rep2_ctrl,Hs68_rep2_RNase,Ag04450,K562
chr6:168271062-168290006	+		18944	711	2	0	2	1	ENST00000366806.2	MLLT4	cortex
chr6:170846321-170858201	-	hsa_circ_0078784	11880	427	4	5	9	0.4	ENST00000262193.6	PSMB1	cortex,right_atrium	A549,Ag04450,H1hesc,Helas3,K562
chr6:18160113-18166609	+	hsa_circ_0001580	6496	430	2	0	2	1	ENST00000388870.2	KDM1B	cortex	Hs68_rep1_RNase,Hs68_rep2_ctrl,Hs68_rep2_RNase,cd_19,cd_34
chr6:20781375-20846409	+	hsa_circ_0008086	65034	225	3	0	3	1	ENST00000274695.4	CDKAL1	adipose,cortex,right_atrium,thrombocytes	Hs68_rep1_ctrl,Hs68_rep1_RNase,Hs68_rep2_RNase,Ag04450,Bj,Gm12878,Helas3,K562
chr6:4891946-4892613	+	hsa_circ_0008285	667	667	3	0	0	3	NM_004824	CDYL	ADA-SCID,adipose,chondrocytes,cortex,decidua,HUAEC,LCL,osteocytes,thrombocytes,umbcord,vena_cava,VSMC,WAS2	Hs68_rep1_ctrl,Hs68_rep1_RNase,Hs68_rep2_ctrl,Hs68_rep2_RNase,A549,Ag04450,Bj,Gm12878,H1hesc,Helas3,Hepg2,Hsmm,Huvec,K562,Mcf7,Nhek,Sknshra
chr6:54013853-54067031	+		53178	501	4	3	7	0.6	ENST00000514921.1	MLIP	cortex,right_atrium,vena_cava
chr6:55360216-55406938	-		46722	687	2	0	0	2	NM_019036	HMGCLL1	cortex
chr6:56915571-56920595	+		5024	3193	2	0	0	2	ENST00000370733.4	KIAA1586	cortex,right_atrium,thrombocytes,vena_cava
chr6:62362159-62390965	-		28806	415	2	3	0	0.7	ENST00000511849.2	RP1-240B8.3	cortex
chr6:62362159-62442669	-		80510	52119	2	0	0	2	ENST00000511849.2	RP1-240B8.3	cortex
chr6:6366587-6438965	-	hsa_circ_0075543	72378	566	2	0	0	2	ENST00000435641.1	LY86-AS1	cortex	Gm12878
chr6:69723929-69785930	+	hsa_circ_0076948	62001	551	4	11	0	0.4	ENST00000370598.1	BAI3	cortex	Sknshra
chr6:69943181-69949118	+	hsa_circ_0076952	5937	334	3	0	7	0.4	ENST00000370598.1	BAI3	cortex	H1hesc,K562,Sknshra
chr6:70447833-70500364	-		52531	567	2	5	4	0.4	NM_018368	LMBRD1	cortex,thrombocytes
chr6:73001636-73043538	+		41902	659	2	0	4	0.5	ENST00000538414.1	RIMS1	cortex
chr6:73005639-73043538	+		37899	546	4	0	4	1	ENST00000538414.1	RIMS1	cortex
chr6:73016960-73043538	+		26578	516	9	9	4	1	NM_014989	RIMS1	cortex
chr6:83667030-83754378	-	hsa_circ_0008236	87348	784	2	0	0	2	ENST00000369747.3	UBE3D	cortex	Hs68_rep1_ctrl,Hs68_rep1_RNase,Hs68_rep2_ctrl,Hs68_rep2_RNase,A549,Ag04450,Bj,H1hesc,Helas3,Hepg2,K562,Sknshra
chr6:87925620-87928449	+	hsa_circ_0004058	2829	370	3	0	11	0.3	ENST00000369577.3	ZNF292	ADA-SCID,cortex,decidua,EPC,HUAEC,LCL,muscle,right_atrium,thrombocytes,umbcord,vena_cava,VSMC,WAS2	Hs68_rep1_ctrl,Hs68_rep1_RNase,Hs68_rep2_ctrl,Hs68_rep2_RNase,A549,Ag04450,Bj,Gm12878,H1hesc,Helas3,K562,Nhek,Sknshra
chr7:111575594-111585853	-	hsa_circ_0005937	10259	365	2	6	14	0.1	NM_014705	DOCK4	adipose,cortex	Hs68_rep1_ctrl,Hs68_rep1_RNase,Hs68_rep2_RNase,H1hesc,Sknshra
chr7:111926927-111927129	+	hsa_circ_0001739	202	202	3	3	3	1	NM_021994	ZNF277	cortex,MSC_047,muscle,thrombocytes,WAS2	Hs68_rep1_RNase,Hs68_rep2_ctrl,Hs68_rep2_RNase,cd_34,A549,Ag04450,Bj,Gm12878,H1hesc,Helas3,Hepg2,Huvec,K562,Nhek,Sknshra
chr7:127013395-127017383	-	hsa_circ_0082096	3988	1837	2	2	0	1	ENST00000393313.1	ZNF800	chondrocytes,cortex,LCL	Ag04450,K562
chr7:140301202-140302342	-	hsa_circ_0002142	1140	1140	3	0	0	3	ENST00000275884.6	DENND2A	cortex	Hs68_rep1_ctrl,Hs68_rep1_RNase,Hs68_rep2_ctrl,Hs68_rep2_RNase
chr7:14613836-14712652	-		98816	738	8	19	9	0.4	ENST00000403951.2	DGKB	cortex
chr7:151478237-151483627	-		5390	352	2	0	2	1	NM_016203	PRKAG2	cortex
chr7:151946960-151948051	-	hsa_circ_0005823	1091	192	2	6	3	0.3	ENST00000355193.2	MLL3	cortex,PMN2,thrombocytes	Hs68_rep1_RNase,Hs68_rep2_ctrl,Hs68_rep2_RNase
chr7:156549086-156619438	-	hsa_circ_0003511	70352	578	2	0	5	0.4	ENST00000353442.4	LMBR1	cortex,thrombocytes	Hs68_rep1_RNase,Hs68_rep2_ctrl,Hs68_rep2_RNase,A549,Ag04450,H1hesc,Helas3,Hepg2,K562,Mcf7,Nhek,Sknshra
chr7:16298014-16317851	-	hsa_circ_0079480	19837	284	3	0	0	3	NM_001101426	ISPD	cortex,right_atrium,thrombocytes,vena_cava	Ag04450,Huvec,K562,Sknshra
chr7:22330793-22357656	-	hsa_circ_0001681	26863	516	3	0	7	0.4	NM_012294	RAPGEF5	cortex	cd_19,HEK293
chr7:23015828-23030758	-	hsa_circ_0005251	14930	654	2	0	2	1	NM_032581	FAM126A	cortex,muscle,WAS2	Hs68_rep1_ctrl,Hs68_rep1_RNase,Hs68_rep2_ctrl,Hs68_rep2_RNase,A549,Ag04450,Bj,Gm12878,H1hesc,Helas3,K562,Mcf7,Nhek
chr7:24663281-24708279	+		44998	1119	2	2	9	0.2	ENST00000396475.2	MPP6	cortex,HUAEC,WAS2
chr7:24663284-24708279	+	hsa_circ_0001686	44995	1116	2	4	9	0.2	ENST00000396475.2	MPP6	cortex,HUAEC,LCL,thrombocytes,WAS2	cd_19,HEK293,A549,Ag04450,Bj,Gm12878,H1hesc,Helas3,Hepg2,Hsmm,Huvec,K562,Nhek,Sknshra
chr7:27934838-28031600	-		96762	270	2	0	4	0.5	NM_175061	JAZF1	cortex
chr7:33185853-33217203	+	hsa_circ_0003162	31350	453	2	0	2	1	ENST00000242067.6	BBS9	chondrocytes,cortex,osteocytes,thrombocytes,vena_cava,WAS2	Hs68_rep1_ctrl,Hs68_rep1_RNase,Hs68_rep2_ctrl,Hs68_rep2_RNase,Ag04450,Bj,K562,Nhlf,Sknshra
chr7:65751497-65751696	+	hsa_circ_0006365	199	199	2	2	0	1	ENST00000304842.5	TPST1	adipose,chondrocytes,cortex,decidua,muscle,PMN2,thrombocytes,umbcord,vena_cava,WAS2	Hs68_rep1_RNase,Hs68_rep2_ctrl,Hs68_rep2_RNase,A549,Ag04450,Bj,Gm12878,H1hesc,Helas3,Hepg2,Huvec,K562,Nhek,Sknshra
chr7:7273933-7283381	+	hsa_circ_0001675	9448	1132	2	0	0	2	NM_020156	C1GALT1	cortex	cd_19
chr7:77469537-77558644	+		89107	1271	2	0	0	2	ENST00000422959.2	PHTF2	cortex
chr7:97820039-97823884	+	hsa_circ_0001725	3845	3109	2	2	5	0.4	ENST00000297293.5	LMTK2	cortex,EPC,right_atrium	Hs68_rep1_ctrl,Hs68_rep1_RNase,Hs68_rep2_ctrl,Hs68_rep2_RNase,cd_34
chr7:97820925-97823884	+	hsa_circ_0081207	2959	2959	2	8	5	0.2	ENST00000297293.5	LMTK2	cortex,HUAEC	A549,Ag04450,Bj,Gm12878,H1hesc,Helas3,Hepg2,K562,Mcf7,Nhek,Sknshra
chr8:10102613-10177499	+		74886	332	2	23	5	0.1	NM_001199729	MSRA	cortex
chr8:105080739-105161076	+	hsa_circ_0005114	80337	768	3	0	0	3	ENST00000436393.2	RIMS2	cortex	Hs68_rep1_ctrl,Hs68_rep1_RNase,Hs68_rep2_ctrl,Hs68_rep2_RNase,Ag04450,H1hesc,Mcf7,Sknshra
chr8:131164981-131181313	-	hsa_circ_0001824	16332	334	3	3	3	1	NM_001247996	ASAP1	adipose,cortex,decidua,EPC,HUAEC,thrombocytes	Hs68_rep1_ctrl,Hs68_rep1_RNase,Hs68_rep2_ctrl,Hs68_rep2_RNase,cd_19,neutr,A549,Ag04450,Bj,Gm12878,Helas3,K562,Sknshra
chr8:136554896-136619280	+		64384	683	3	22	2	0.1	ENST00000355849.5	KHDRBS3	cortex
chr8:141749116-141762415	-	hsa_circ_0003171	13299	493	5	17	7	0.3	ENST00000522684.1	PTK2	cortex,EPC,LCL,muscle,right_atrium,thrombocytes,vena_cava	Hs68_rep1_ctrl,Hs68_rep1_RNase,Hs68_rep2_ctrl,Hs68_rep2_RNase,A549,Bj,Gm12878,H1hesc,K562,Sknshra
chr8:141889569-141900868	-	hsa_circ_0006646	11299	394	2	5	9	0.2	ENST00000522684.1	PTK2	adipose,cortex,HUAEC,LCL,right_atrium,thrombocytes	Hs68_rep1_ctrl,Hs68_rep1_RNase,Hs68_rep2_ctrl,Hs68_rep2_RNase,A549,Ag04450,Bj,Gm12878,H1hesc,Helas3,Hepg2,Huvec,K562,Mcf7,Nhek,Nhlf,Sknshra
chr8:142264087-142264728	-	hsa_circ_0001829	641	641	4	0	0	4	ENST00000517878.1	SLC45A4	adipose,cortex,thrombocytes,vena_cava	cd_19,neutr
chr8:18622958-18662408	-	hsa_circ_0002111	39450	544	3	7	0	0.4	ENST00000440756.2	PSD3	chondrocytes,cortex,vena_cava	Hs68_rep1_ctrl,Hs68_rep1_RNase,Hs68_rep2_ctrl,Hs68_rep2_RNase,A549,Ag04450,Bj,H1hesc,Helas3,Hepg2,Hsmm,Huvec,Mcf7,Nhek,Sknshra
chr8:18656804-18662408	-	hsa_circ_0004458	5604	448	3	7	2	0.4	ENST00000327040.8	PSD3	cortex,EPC,thrombocytes,vena_cava	Hs68_rep1_ctrl,Hs68_rep1_RNase,Hs68_rep2_ctrl,Hs68_rep2_RNase,A549,Ag04450,Bj,H1hesc,Helas3,Hepg2,Hsmm,Huvec,K562,Mcf7,Nhek,Sknshra
chr8:37623043-37623873	+	hsa_circ_0001788	830	220	4	0	0	4	NM_007198	PROSC	ADA-SCID,adipose,cortex,decidua,EPC,HUAEC,muscle,PMN2,thrombocytes,vena_cava,WAS2	Hs68_rep1_ctrl,Hs68_rep1_RNase,Hs68_rep2_ctrl,Hs68_rep2_RNase,cd_19,HEK293
chr8:48308935-48320523	+	hsa_circ_0001798	11588	352	2	0	5	0.4	ENST00000297423.4	KIAA0146	adipose,cortex,PMN2,thrombocytes,vena_cava,WAS2	Hs68_rep1_ctrl,Hs68_rep1_RNase,Hs68_rep2_RNase,cd_19,HEK293,neutr,Helas3,K562,Nhek
chr8:62531536-62566219	-	hsa_circ_0084606	34683	654	2	0	0	2	NM_004318	ASPH	adipose,cortex,thrombocytes	A549,Ag04450,Bj,K562,Sknshra
chr8:71587052-71619388	+		32336	963	2	0	0	2	ENST00000520030.1	XKR9	cortex
chr8:90734242-90737869	-	hsa_circ_0008587	3627	604	2	0	0	2	ENST00000504145.1	RP11-37B2.1	cortex	Hs68_rep1_ctrl,Hs68_rep1_RNase,Hs68_rep2_ctrl,Hs68_rep2_RNase
chr9:103261046-103279053	+	hsa_circ_0004425	18007	364	2	0	4	0.5	ENST00000374879.4	TMEFF1	adipose,cortex,thrombocytes	Hs68_rep1_ctrl,Hs68_rep1_RNase,Hs68_rep2_RNase,Ag04450,H1hesc,Hepg2,K562,Sknshra
chr9:111819470-111870850	-	hsa_circ_0087927	51380	1275	2	0	9	0.2	NM_032012	C9orf5	cortex	A549,Bj
chr9:114289547-114296633	+		7086	849	4	25	21	0.2	NM_133464	ZNF483	cortex,vena_cava
chr9:114296018-114296633	+	hsa_circ_0001962	615	220	2	26	21	0.1	NM_133464	ZNF483	cortex	Hs68_rep1_RNase,Hs68_rep2_ctrl,Hs68_rep2_RNase
chr9:123593608-123595734	-	hsa_circ_0088300	2126	388	2	2	0	1	ENST00000210313.3	PSMD5	cortex	Ag04450,Gm12878,K562
chr9:124736287-124752049	-	hsa_circ_0088353	15762	788	2	2	2	1	NM_001139442	TTLL11	cortex	Ag04450
chr9:14146687-14179779	-	hsa_circ_0086376	33092	363	2	3	3	0.7	NM_001190737	NFIB	cortex,EPC,muscle,vena_cava	A549,H1hesc,Sknshra
chr9:20715320-20758190	+		42870	526	2	0	11	0.2	ENST00000380249.1	FOCAD	cortex
chr9:35546426-35548532	+	hsa_circ_0002702	2106	2106	3	7	2	0.4	NM_001135999	RUSC2	cortex	Hs68_rep1_ctrl,Hs68_rep1_RNase,Hs68_rep2_ctrl,Hs68_rep2_RNase,A549,Ag04450,Bj,H1hesc,Helas3,Hepg2,Hsmm,Huvec,K562,Nhek,Nhlf,Sknshra
chr9:37424841-37426651	+	hsa_circ_0001861	1810	321	3	4	6	0.5	ENST00000377824.3	GRHPR	cortex,fibroblasts,LCL,right_atrium,vena_cava,WAS2	Hs68_rep1_ctrl,Hs68_rep1_RNase,Hs68_rep2_ctrl,Hs68_rep2_RNase,cd_34,A549,Ag04450,Bj,Gm12878,H1hesc,Helas3,Hepg2,Hsmm,Huvec,K562,Mcf7,Nhek,Nhlf,Sknshra
chr9:6880011-6893232	+	hsa_circ_0001839	13221	292	7	0	0	7	NM_015061	KDM4C	ADA-SCID,cortex,decidua,LCL,thrombocytes,vena_cava,WAS2	Hs68_rep1_ctrl,Hs68_rep1_RNase,Hs68_rep2_ctrl,Hs68_rep2_RNase,cd_19,HEK293,A549,Ag04450,Bj,Gm12878,H1hesc,Helas3,Hepg2,K562,Nhek,Sknshra
chr9:87325551-87367000	+		41449	968	4	31	96	0	NM_001018065	NTRK2	cortex
chr9:88211276-88248289	-	hsa_circ_0007162	37013	1121	2	8	5	0.2	NM_015239	AGTPBP1	cortex,WAS2	Hs68_rep1_ctrl,Hs68_rep1_RNase,Hs68_rep2_ctrl,Hs68_rep2_RNase,Gm12878,Helas3
chr9:88957989-88961395	-		3406	566	2	2	0	1	ENST00000277141.6	ZCCHC6	cortex,thrombocytes
chr9:96233422-96261168	+	hsa_circ_0001875	27746	556	3	2	0	1.5	ENST00000277165.6	FAM120A	adipose,chondrocytes,cortex,PMN2,thrombocytes,vena_cava,WAS2	Hs68_rep1_ctrl,Hs68_rep1_RNase,Hs68_rep2_ctrl,Hs68_rep2_RNase,neutr,A549,Ag04450,Bj,Gm12878,H1hesc,Helas3,Hepg2,Huvec,K562,Mcf7,Nhek,Sknshra
chr9:99220660-99220823	+	hsa_circ_0009125	163	163	2	3	12	0.2	NM_014282	HABP4	ADA-SCID,adipose,cortex,thrombocytes,vena_cava,VSMC,WAS2	Hs68_rep1_RNase,Hs68_rep2_ctrl,Hs68_rep2_RNase,A549,Ag04450,Bj,H1hesc,Helas3,Nhek,Sknshra
chrX:128166326-128256170	-		89844	89844	3	0	0	3	id_01010	id_01010	cortex
chrX:139865339-139866824	+	hsa_circ_0001946	1485	1485	47	0	0	47	NM_004065	CDR1	adipose,chondrocytes,cortex,MSC_050,muscle,right_atrium,umbcord,vena_cava,VSMC	HEK293
chrX:14868626-14877456	-	hsa_circ_0006971	8830	545	2	0	0	2	ENST00000398334.1	FANCB	cortex,thrombocytes	Hs68_rep1_ctrl,Hs68_rep1_RNase,Hs68_rep2_ctrl,Hs68_rep2_RNase,Ag04450,Gm12878,K562,Sknshra
chrX:24190831-24197887	+	hsa_circ_0007108	7056	791	3	0	0	3	ENST00000540034.1	ZFX	cortex,osteocytes,vena_cava,WAS2	Hs68_rep1_ctrl,Hs68_rep1_RNase,Hs68_rep2_ctrl,Hs68_rep2_RNase,A549,Ag04450,Bj,Gm12878,H1hesc,Helas3,Hepg2,Hmec,Huvec,K562,Mcf7,Nhek,Sknshra
chrX:25295819-25296959	+		1140	1140	2	0	0	2	id_01006	id_01006	cortex
chrX:32305645-32366645	-		61000	965	2	0	0	2	NM_004010	DMD	cortex
chrX:53114834-53115032	+		198	198	2	0	0	2	NM_022117	TSPYL2	cortex
chrX:62917004-62944591	-	hsa_circ_0008423	27587	820	2	4	6	0.3	ENST00000495564.1	ARHGEF9	cortex	Hs68_rep1_RNase,Hs68_rep2_ctrl,Hs68_rep2_RNase

## Sheet: decidua
position	strand	circbase.ID	genomic_length	spliced_length	circ.reads	lin.reads_5prime	lin.reads_3prime	circ.lin_ratio	best_transcript	gene	samples	circbase.samples
chr10:102683731-102685776	+	hsa_circ_0006654	2045	1069	2	3	5	0.4	NM_018121	FAM178A	decidua,HUAEC,right_atrium,vena_cava	Hs68_rep1_ctrl,Hs68_rep1_RNase,Hs68_rep2_ctrl,Hs68_rep2_RNase,A549,Ag04450,Gm12878,H1hesc,Helas3,Hepg2,Huvec,K562,Sknshra
chr10:17746429-17747740	+	hsa_circ_0008311	1311	297	4	5	3	0.8	NM_003473	STAM	ADA-SCID,decidua,thrombocytes,vena_cava,WAS2	Hs68_rep1_ctrl,Hs68_rep1_RNase,Hs68_rep2_ctrl,Hs68_rep2_RNase,A549,Ag04450,Bj,Gm12878,H1hesc,Helas3,Hepg2,Huvec,K562,Nhek,Sknshra
chr10:31661946-31750166	+	hsa_circ_0000230	88220	662	2	0	9	0.2	ENST00000488625.2	ZEB1	ADA-SCID,decidua,HUAEC,LCL	Hs68_rep1_ctrl,Hs68_rep1_RNase,Hs68_rep2_ctrl,Hs68_rep2_RNase,cd_19,Ag04450,Gm12878,K562,Sknshra
chr10:7262372-7318951	-	hsa_circ_0017627	56579	558	2	22	2	0.1	NM_001029880	SFMBT2	decidua	Gm12878,Hepg2,K562,Sknshra
chr10:7262372-7327916	-	hsa_circ_0017628	65544	894	2	3	2	0.7	NM_001029880	SFMBT2	adipose,decidua	Ag04450,Gm12878,H1hesc,K562,Sknshra
chr10:7285519-7327916	-	hsa_circ_0017636	42397	684	7	3	4	1.8	NM_001029880	SFMBT2	decidua,WAS2	A549,Ag04450,Bj,Gm12878,H1hesc,Helas3,Hepg2,K562,Nhek,Sknshra
chr10:7318853-7327916	-	hsa_circ_0000211	9063	434	10	3	8	1.2	NM_001029880	SFMBT2	ADA-SCID,adipose,cortex,decidua,LCL,muscle,right_atrium,thrombocytes,umbcord,vena_cava,WAS2	HEK293,A549,Ag04450,Gm12878,H1hesc,Helas3,Hepg2,Huvec,K562,Nhek,Sknshra
chr10:74468040-74475660	+	hsa_circ_0000246	7620	7620	2	0	0	2	ENST00000536019.1	MCU	decidua,muscle,thrombocytes,vena_cava	Hs68_rep1_ctrl,Hs68_rep1_RNase,Hs68_rep2_ctrl,Hs68_rep2_RNase,cd_19
chr10:86198267-86237420	+	hsa_circ_0018998	39153	457	2	2	3	0.7	NM_018999	FAM190B	cortex,decidua,MSC_050,right_atrium,thrombocytes,vena_cava,VSMC,WAS2	K562
chr10:95140975-95148911	-	hsa_circ_0005898	7936	420	2	5	14	0.1	NM_013451	MYOF	decidua,HUAEC	Hs68_rep1_ctrl,Hs68_rep1_RNase,Hs68_rep2_ctrl,Hs68_rep2_RNase,A549,Ag04450,Bj,Helas3,Hepg2,Mcf7,Nhek
chr10:97915082-97920158	+		5076	4927	2	0	0	2	NM_014803	ZNF518A	decidua
chr10:99196173-99197507	-	hsa_circ_0005887	1334	271	2	0	0	2	NM_016046	EXOSC1	adipose,decidua,PMN2,right_atrium,thrombocytes,vena_cava,WAS2	Hs68_rep1_RNase,Hs68_rep2_ctrl,Hs68_rep2_RNase
chr11:106849344-106856857	-	hsa_circ_0008602	7513	184	2	0	2	1	ENST00000526355.1	GUCY1A2	adipose,decidua,right_atrium,umbcord,VSMC	Hs68_rep1_RNase,Hs68_rep2_ctrl,Hs68_rep2_RNase,A549,Bj,Gm12878,H1hesc,Sknshra
chr11:120276826-120278532	+	hsa_circ_0024604	1706	110	4	0	10	0.4	NM_015313	ARHGEF12	chondrocytes,decidua,HUVEC,thrombocytes	A549,Ag04450,Bj,Gm12878,H1hesc,Helas3,Hepg2,Huvec,K562,Nhek,Sknshra
chr11:18312988-18314523	-	hsa_circ_0000280	1535	656	2	3	0	0.7	NM_181507	HPS5	ADA-SCID,decidua,HUAEC,LCL,placenta,vena_cava,WAS2	Hs68_rep1_ctrl,Hs68_rep1_RNase,Hs68_rep2_ctrl,Hs68_rep2_RNase,neutr,A549,Ag04450,Bj,Gm12878,H1hesc,Helas3,Hsmm,K562,Nhek,Sknshra
chr11:33307958-33309057	+	hsa_circ_0000284	1099	1099	10	4	10	1	ENST00000303296.4	HIPK3	ADA-SCID,adipose,chondrocytes,cortex,decidua,EPC,fibroblasts,HUAEC,LCL,MSC_047,MSC_050,muscle,osteocytes,placenta,PMN2,right_atrium,thrombocytes,umbcord,vena_cava,VSMC,WAS2	Hs68_rep1_ctrl,Hs68_rep1_RNase,Hs68_rep2_ctrl,Hs68_rep2_RNase,cd_19,cd_34,HEK293,neutr,A549,Ag04450,Bj,Gm12878,H1hesc,Helas3,Hepg2,Hsmm,Huvec,K562,Mcf7,Nhek,Nhlf,Sknshra
chr11:62288355-62288535	-		180	180	2	0	0	2	NM_001620	AHNAK	decidua
chr11:65192362-65192464	+		102	102	2	0	0	2	ENST00000501122.2	NEAT1	decidua,EPC,placenta,WAS2
chr12:109046047-109048186	-	hsa_circ_0000437	2139	251	4	18	6	0.2	ENST00000261401.3	CORO1C	ADA-SCID,adipose,chondrocytes,decidua,EPC,fibroblasts,HUAEC,LCL,MSC_047,MSC_050,muscle,PMN2,right_atrium,thrombocytes,umbcord,vena_cava,VSMC,WAS2	cd_19,cd_34,HEK293,A549,Ag04450,Bj,Gm12878,H1hesc,Helas3,Hepg2,Hsmm,Huvec,K562,Mcf7,Nhek,Sknshra
chr12:109052513-109055934	-	hsa_circ_0007007	3421	312	2	19	23	0.1	ENST00000261401.3	CORO1C	decidua	Hs68_rep1_ctrl,Hs68_rep1_RNase,Hs68_rep2_ctrl,Hs68_rep2_RNase,A549,Ag04450,Bj,Gm12878,H1hesc,K562
chr12:116534473-116549317	-	hsa_circ_0000441	14844	169	2	7	17	0.1	ENST00000281928.3	MED13L	decidua,fibroblasts,MSC_047,muscle,PMN2,right_atrium,WAS2	Hs68_rep1_ctrl,Hs68_rep1_RNase,Hs68_rep2_ctrl,Hs68_rep2_RNase,neutr
chr12:121220457-121222396	-	hsa_circ_0003472	1939	312	3	0	0	3	ENST00000353487.2	SPPL3	decidua,PMN2,thrombocytes	Hs68_rep1_RNase,Hs68_rep2_ctrl,Hs68_rep2_RNase,A549,Ag04450,Bj,Gm12878,H1hesc,Helas3,Hepg2,Hsmm,Huvec,K562,Mcf7,Nhek,Nhlf,Sknshra
chr12:49523282-49580241	-		56959	55384	8	9	0	0.9	NM_006082	TUBA1B	ADA-SCID,adipose,chondrocytes,decidua,EPC,HUAEC,HUVEC,MSC_050,muscle,osteocytes,VSMC,WAS2
chr12:56997142-56999111	-	hsa_circ_0004843	1969	786	2	4	2	0.5	NM_013449	BAZ2A	decidua	Hs68_rep1_RNase,Hs68_rep2_ctrl,Hs68_rep2_RNase,Ag04450,Bj,H1hesc
chr12:70193988-70195501	+	hsa_circ_0000419	1513	242	3	0	0	3	ENST00000550536.1	RAB3IP	ADA-SCID,adipose,decidua,EPC,HUAEC,LCL,muscle,PMN2,right_atrium,thrombocytes,umbcord,vena_cava,VSMC,WAS2	Hs68_rep1_RNase,Hs68_rep2_ctrl,Hs68_rep2_RNase,neutr,A549,Ag04450,Bj,Gm12878,H1hesc,Helas3,Hepg2,Huvec,K562,Nhek,Sknshra
chr12:91501916-91502017	+		101	101	2	0	0	2	ENST00000266718.4	LUM	decidua
chr12:96692646-96694138	-	hsa_circ_0007881	1492	172	2	4	0	0.5	NM_001170464	CDK17	adipose,chondrocytes,decidua,PMN2,thrombocytes,WAS2	Hs68_rep1_ctrl,Hs68_rep1_RNase,Hs68_rep2_ctrl,Hs68_rep2_RNase,Ag04450,Huvec,K562
chr13:28748408-28752072	+	hsa_circ_0004372	3664	260	2	2	2	1	NM_175854	PAN3	decidua,PMN2,thrombocytes	Hs68_rep1_ctrl,Hs68_rep1_RNase,Hs68_rep2_ctrl,Hs68_rep2_RNase,A549,Ag04450,Bj,Gm12878,H1hesc,Helas3,Hepg2,K562,Nhek,Sknshra
chr13:33091993-33101669	-	hsa_circ_0000471	9676	438	8	2	0	4	ENST00000446957.2	N4BP2L2	ADA-SCID,adipose,cortex,decidua,EPC,fibroblasts,HUAEC,muscle,osteocytes,placenta,PMN2,right_atrium,thrombocytes,umbcord,vena_cava,VSMC,WAS2	Hs68_rep1_ctrl,Hs68_rep1_RNase,Hs68_rep2_ctrl,Hs68_rep2_RNase,cd_19,HEK293,neutr,A549,Ag04450,Bj,Gm12878,H1hesc,Helas3,Hepg2,Huvec,K562,Nhek,Sknshra
chr13:43528083-43544806	-	hsa_circ_0000479	16723	375	2	0	14	0.1	ENST00000313640.7	EPSTI1	decidua,thrombocytes,WAS2	Hs68_rep1_RNase,Hs68_rep2_ctrl,Hs68_rep2_RNase,cd_19
chr13:76287317-76335174	+	hsa_circ_0008259	47857	248	2	0	2	1	ENST00000357063.3	LMO7	decidua	Hs68_rep1_ctrl,Hs68_rep1_RNase,Hs68_rep2_ctrl,Hs68_rep2_RNase,Ag04450,Bj,Gm12878
chr14:20811305-20811436	-	hsa_circ_0000514	131	131	10	0	0	10	ENST00000554988.1	RPPH1	chondrocytes,cortex,decidua,EPC,fibroblasts,HUAEC,HUVEC,LCL,MSC_047,MSC_050,muscle,osteocytes,PMN2,right_atrium,thrombocytes,vena_cava,VSMC,WAS2	Hs68_rep1_ctrl,Hs68_rep1_RNase,Hs68_rep2_ctrl,Hs68_rep2_RNase,cd_19,cd_34,HEK293,neutr
chr14:21971315-21972024	-	hsa_circ_0000523	709	623	3	0	0	3	ENST00000298717.4	METTL3	adipose,decidua,WAS2	Hs68_rep1_ctrl,Hs68_rep1_RNase,Hs68_rep2_ctrl,Hs68_rep2_RNase,cd_19,cd_34,A549,Ag04450,Bj,Gm12878,H1hesc,Helas3,Hepg2,Hsmm,Huvec,K562,Mcf7,Nhek,Sknshra
chr14:23378691-23380612	-	hsa_circ_0000524	1921	189	4	0	2	2	NM_001077351	RBM23	ADA-SCID,adipose,decidua,LCL,muscle,PMN2,right_atrium,thrombocytes,vena_cava,VSMC,WAS2	Hs68_rep1_ctrl,Hs68_rep1_RNase,Hs68_rep2_ctrl,Hs68_rep2_RNase,cd_19,neutr,A549,Ag04450,Bj,Gm12878,H1hesc,Hepg2,Huvec,K562,Nhek,Sknshra
chr14:39623414-39627606	-	hsa_circ_0005836	4192	202	2	7	2	0.3	NM_001079537	TRAPPC6B	decidua,thrombocytes,vena_cava	Hs68_rep1_RNase,Hs68_rep2_ctrl,Hs68_rep2_RNase,Ag04450,Bj,Gm12878,Helas3,K562
chr14:50616725-50616948	-	hsa_circ_0007695	223	223	3	9	5	0.3	ENST00000216373.5	SOS2	adipose,decidua,PMN2,right_atrium,thrombocytes,vena_cava	Hs68_rep1_ctrl,Hs68_rep1_RNase,Hs68_rep2_ctrl,Hs68_rep2_RNase,A549,Ag04450,Gm12878,H1hesc,K562,Nhek,Sknshra
chr14:73614502-73614802	+	hsa_circ_0008521	300	210	2	0	4	0.5	NM_007318	PSEN1	cortex,decidua,muscle,right_atrium,thrombocytes,vena_cava,WAS2	Hs68_rep1_ctrl,Hs68_rep1_RNase,Hs68_rep2_ctrl,Hs68_rep2_RNase,A549,Ag04450,Bj,Gm12878,H1hesc,Helas3,Hepg2,Hsmm,Huvec,K562,Mcf7,Nhek,Nhlf,Sknshra
chr14:99723807-99724176	-	hsa_circ_0033144	369	369	2	0	0	2	NM_138576	BCL11B	decidua	A549,Gm12878,H1hesc,Nhek
chr14:99924615-99932150	-	hsa_circ_0000567	7535	683	4	0	0	4	NM_032233	SETD3	adipose,cortex,decidua,EPC,HUAEC,LCL,right_atrium,thrombocytes,umbcord,vena_cava,VSMC,WAS2	Hs68_rep1_ctrl,Hs68_rep1_RNase,Hs68_rep2_ctrl,Hs68_rep2_RNase,cd_19,cd_34,HEK293,A549,Ag04450,Bj,Gm12878,H1hesc,Helas3,Hepg2,Huvec,K562,Nhek,Sknshra
chr15:44046021-44048964	+	hsa_circ_0002151	2943	197	2	0	29	0.1	ENST00000300289.5	PDIA3	decidua,thrombocytes,WAS2	Hs68_rep1_RNase,Hs68_rep2_ctrl,Hs68_rep2_RNase,A549,Ag04450,Bj,Gm12878,H1hesc,Helas3,Hepg2,Huvec,K562,Nhek,Sknshra
chr15:62299506-62306191	-	hsa_circ_0000607	6685	606	3	7	5	0.4	NM_001018088	VPS13C	adipose,decidua,PMN2,right_atrium,thrombocytes,vena_cava	Hs68_rep1_ctrl,Hs68_rep1_RNase,Hs68_rep2_ctrl,Hs68_rep2_RNase,cd_19,HEK293,Ag04450,Gm12878,Helas3,Huvec,K562,Sknshra
chr15:64791491-64792365	+	hsa_circ_0000615	874	874	2	0	0	2	ENST00000416172.1	ZNF609	ADA-SCID,adipose,chondrocytes,cortex,decidua,EPC,HUAEC,LCL,MSC_047,muscle,right_atrium,vena_cava,WAS2	Hs68_rep1_ctrl,Hs68_rep1_RNase,Hs68_rep2_ctrl,Hs68_rep2_RNase,cd_19
chr15:65471271-65472542	-	hsa_circ_0004374	1271	279	2	0	5	0.4	ENST00000300107.3	CLPX	decidua,thrombocytes	Hs68_rep1_ctrl,Hs68_rep1_RNase,Hs68_rep2_ctrl,Hs68_rep2_RNase,A549,Ag04450,Gm12878,Hepg2,K562,Nhek
chr15:86207793-86236682	+		28889	665	2	9	13	0.2	NM_006738	AKAP13	decidua
chr15:89656955-89659752	+	hsa_circ_0007099	2797	300	3	3	9	0.3	NM_007011	ABHD2	ADA-SCID,decidua,PMN2,right_atrium,thrombocytes,vena_cava,WAS2	Hs68_rep1_ctrl,Hs68_rep1_RNase,Hs68_rep2_ctrl,Hs68_rep2_RNase,A549,Ag04450,Bj,Gm12878,H1hesc,Helas3,Hepg2,Hsmm,Huvec,K562,Mcf7,Nhek,Nhlf,Sknshra
chr16:4516153-4519466	-	hsa_circ_0007788	3313	489	2	2	2	1	ENST00000574733.1	NMRAL1	decidua,WAS2	Hs68_rep1_ctrl,Hs68_rep1_RNase,Hs68_rep2_ctrl,Hs68_rep2_RNase,A549,Ag04450,Bj,Gm12878,H1hesc,Helas3,Hepg2,Hmec,Huvec,K562,Mcf7,Nhek,Sknshra
chr16:53175090-53191453	+		16363	16363	2	0	16	0.1	ENST00000566029.1	CHD9	decidua,thrombocytes,vena_cava
chr16:68300495-68300624	+	hsa_circ_0039943	129	129	3	0	0	3	NM_001076785	SLC7A6	ADA-SCID,adipose,chondrocytes,decidua,fibroblasts,muscle,osteocytes,right_atrium,thrombocytes,vena_cava,WAS2	A549,Ag04450,Bj,Gm12878,Helas3,Hepg2,Hmec,Huvec,K562,Nhek,Sknshra
chr16:85667519-85667738	+	hsa_circ_0000722	219	219	5	0	2	2.5	ENST00000253458.7	GSE1	adipose,chondrocytes,decidua,LCL,muscle,osteocytes,placenta,PMN2,thrombocytes,umbcord,WAS2	Hs68_rep1_ctrl,Hs68_rep1_RNase,Hs68_rep2_ctrl,Hs68_rep2_RNase,cd_19,cd_34
chr17:45479497-45492285	+	hsa_circ_0000778	12788	549	2	0	0	2	NM_152347	C17orf57	adipose,cortex,decidua,osteocytes,right_atrium,thrombocytes,vena_cava,WAS2	cd_19
chr17:57808781-57816308	+	hsa_circ_0006508	7527	440	2	18	8	0.1	ENST00000262291.4	VMP1	cortex,decidua,EPC,HUAEC,osteocytes,PMN2,thrombocytes,vena_cava,WAS2	Hs68_rep1_ctrl,Hs68_rep1_RNase,Hs68_rep2_ctrl,Hs68_rep2_RNase,A549,Ag04450,Bj,Gm12878,H1hesc,Helas3,Hepg2,Huvec,K562,Mcf7,Nhek,Sknshra
chr18:9182379-9221997	+	hsa_circ_0000826	39618	994	5	4	5	1	NM_015208	ANKRD12	ADA-SCID,adipose,chondrocytes,cortex,decidua,EPC,fibroblasts,HUAEC,LCL,placenta,PMN2,right_atrium,thrombocytes,umbcord,vena_cava,VSMC,WAS2	cd_19,neutr,Ag04450,Bj,Gm12878,H1hesc,Helas3,Hepg2,Huvec,K562,Nhek,Sknshra
chr18:9195548-9221997	+	hsa_circ_0046843	26449	856	2	14	5	0.1	NM_015208	ANKRD12	adipose,cortex,decidua,right_atrium,thrombocytes,vena_cava,WAS2	Ag04450,Bj,Gm12878,H1hesc,K562,Nhek
chr19:11526612-11527733	-	hsa_circ_0006941	1121	490	2	2	3	0.7	NM_001161616	RGL3	decidua	Hs68_rep1_RNase,Hs68_rep2_ctrl,Hs68_rep2_RNase,H1hesc,Helas3,Hepg2,Sknshra
chr19:17212469-17213367	+	hsa_circ_0000907	898	898	2	14	8	0.1	ENST00000595618.1	MYO9B	ADA-SCID,decidua,LCL,VSMC,WAS2	Hs68_rep1_ctrl,Hs68_rep1_RNase,Hs68_rep2_ctrl,Hs68_rep2_RNase,cd_19,cd_34,A549,Ag04450,Bj,Gm12878,H1hesc,Helas3,Hepg2,Hmec,Hsmm,Huvec,K562,Mcf7,Nhek,Nhlf,Sknshra
chr19:23541231-23545527	-		4296	4296	3	0	0	3	ENST00000300619.7	ZNF91	ADA-SCID,adipose,chondrocytes,decidua,LCL,right_atrium,WAS2
chr19:34922765-34925873	+	hsa_circ_0008037	3108	237	2	7	6	0.3	ENST00000439527.2	UBA2	decidua,WAS2	Hs68_rep1_RNase,Hs68_rep2_ctrl,Hs68_rep2_RNase,A549,Ag04450,Bj,Gm12878,H1hesc,Helas3,Hepg2,Huvec,K562,Nhek,Sknshra
chr19:3660963-3661999	-	hsa_circ_0000871	1036	249	2	3	7	0.3	NM_012398	PIP5K1C	decidua,HUAEC,thrombocytes,WAS2	Hs68_rep1_ctrl,Hs68_rep1_RNase,Hs68_rep2_ctrl,Hs68_rep2_RNase,cd_34,A549,Ag04450,Bj,Gm12878,H1hesc,Helas3,Hepg2,Hsmm,Huvec,K562,Mcf7,Nhek,Sknshra
chr19:41242890-41243674	+	hsa_circ_0004321	784	174	2	6	3	0.3	ENST00000263370.2	ITPKC	adipose,decidua,HUAEC,muscle,vena_cava,WAS2	Hs68_rep1_RNase,Hs68_rep2_ctrl,Hs68_rep2_RNase
chr19:41754418-41754725	+	hsa_circ_0002882	307	174	3	41	42	0.1	NM_021913	AXL	decidua,EPC,HUAEC,vena_cava	Hs68_rep1_ctrl,Hs68_rep1_RNase,Hs68_rep2_ctrl,Hs68_rep2_RNase,A549,Ag04450,Bj,H1hesc,Helas3,Nhek,Sknshra
chr19:5604593-5604947	-	hsa_circ_0000880	354	263	2	3	3	0.7	ENST00000252542.4	SAFB2	decidua,vena_cava,WAS2	cd_19,cd_34
chr19:8520288-8528570	+	hsa_circ_0006382	8282	325	5	10	9	0.5	ENST00000348943.3	HNRNPM	ADA-SCID,adipose,decidua,LCL,PMN2,thrombocytes,WAS2	Hs68_rep1_ctrl,Hs68_rep1_RNase,Hs68_rep2_ctrl,Hs68_rep2_RNase,A549,Ag04450,Bj,Gm12878,H1hesc,Helas3,K562
chr1:1158623-1159348	-	hsa_circ_0000002	725	251	2	24	22	0.1	NM_016547	SDF4	adipose,chondrocytes,cortex,decidua,HUAEC,thrombocytes,WAS2	cd_19,A549,Ag04450,Bj,Gm12878,H1hesc,Helas3,Hepg2,Hsmm,Huvec,K562,Mcf7,Sknshra
chr1:117944807-117957453	+	hsa_circ_0000117	12646	472	3	13	24	0.1	ENST00000356554.3	MAN1A2	ADA-SCID,chondrocytes,cortex,decidua,EPC,MSC_047,muscle,placenta,PMN2,right_atrium,thrombocytes,vena_cava,WAS2	Hs68_rep1_ctrl,Hs68_rep1_RNase,Hs68_rep2_ctrl,Hs68_rep2_RNase,cd_19,HEK293
chr1:117944807-117963271	+	hsa_circ_0000118	18464	553	3	13	6	0.2	ENST00000356554.3	MAN1A2	ADA-SCID,adipose,chondrocytes,cortex,decidua,EPC,HUAEC,LCL,MSC_047,muscle,placenta,PMN2,right_atrium,thrombocytes,umbcord,vena_cava,WAS2	cd_19,cd_34,HEK293,neutr
chr1:117944807-117984947	+	hsa_circ_0000119	40140	648	2	13	5	0.2	ENST00000356554.3	MAN1A2	ADA-SCID,chondrocytes,cortex,decidua,LCL,osteocytes,PMN2,thrombocytes,umbcord,vena_cava,WAS2	cd_19,HEK293,A549,Ag04450,Bj,Gm12878,Helas3,Hepg2,Huvec,K562,Nhek,Sknshra
chr1:12061457-12062160	+	hsa_circ_0006470	703	344	2	11	3	0.2	NM_014874	MFN2	decidua,thrombocytes	Hs68_rep1_ctrl,Hs68_rep1_RNase,Hs68_rep2_ctrl,Hs68_rep2_RNase,Ag04450,Bj,Gm12878,H1hesc,Helas3,Hepg2,K562,Sknshra
chr1:155695172-155695810	+	hsa_circ_0014614	638	202	3	9	6	0.3	NM_001199849	DAP3	cortex,decidua,thrombocytes,vena_cava,WAS2	A549,Ag04450,Bj,Gm12878,H1hesc,Helas3,Hepg2,Huvec,K562,Nhek,Sknshra
chr1:1586822-1650894	-	hsa_circ_0000005	64072	62186	2	4	0	0.5	ENST00000407249.3	CDK11B	ADA-SCID,adipose,decidua,EPC,MSC_047,MSC_050,osteocytes,WAS2	cd_19,cd_34,HEK293,neutr
chr1:1735857-1737977	-	hsa_circ_0000007	2120	227	2	11	19	0.1	NM_002074	GNB1	decidua,thrombocytes	Hs68_rep1_RNase,Hs68_rep2_ctrl,Hs68_rep2_RNase,cd_19,A549,Ag04450,Bj,Gm12878,H1hesc,Helas3,Hepg2,Hmec,Hsmm,Huvec,K562,Mcf7,Nhek,Nhlf,Sknshra
chr1:202724398-202733273	-	hsa_circ_0004981	8875	827	2	0	2	1	ENST00000367265.3	KDM5B	decidua	Hs68_rep1_ctrl,Hs68_rep1_RNase,Hs68_rep2_RNase,Ag04450,Bj,H1hesc,Helas3,Hmec,K562,Mcf7,Sknshra
chr1:205585605-205593019	-	hsa_circ_0000175	7414	4577	2	0	0	2	NM_021795	ELK4	ADA-SCID,adipose,decidua,EPC,right_atrium,thrombocytes,vena_cava,WAS2	cd_19
chr1:211526580-211527809	+	hsa_circ_0007234	1229	277	2	0	2	1	ENST00000462410.1	TRAF5	decidua,WAS2	Hs68_rep1_RNase,Hs68_rep2_ctrl,Hs68_rep2_RNase,A549,Ag04450,Bj,Gm12878,H1hesc,Helas3,Hepg2,Huvec,K562,Mcf7,Nhek,Nhlf,Sknshra
chr1:213251037-213290752	+	hsa_circ_0004849	39715	331	2	0	4	0.5	ENST00000366960.3	RPS6KC1	decidua,thrombocytes	Hs68_rep1_ctrl,Hs68_rep1_RNase,Hs68_rep2_ctrl,Hs68_rep2_RNase,A549,Ag04450,K562
chr1:236969443-236979843	+	hsa_circ_0004039	10400	572	2	6	11	0.2	ENST00000418145.2	MTR	adipose,decidua,thrombocytes,WAS2	Hs68_rep1_RNase,Hs68_rep2_ctrl,Hs68_rep2_RNase,Ag04450,Gm12878,Hepg2,K562,Mcf7,Nhek
chr1:25666964-25669564	+	hsa_circ_0000032	2600	219	2	15	21	0.1	ENST00000374358.4	TMEM50A	decidua,muscle,PMN2,thrombocytes	Hs68_rep1_ctrl,Hs68_rep1_RNase,Hs68_rep2_ctrl,Hs68_rep2_RNase,cd_19,Helas3,K562
chr1:28785595-28793046	+	hsa_circ_0005406	7451	574	2	3	0	0.7	NM_001048183	PHACTR4	decidua,vena_cava	Hs68_rep1_ctrl,Hs68_rep1_RNase,Hs68_rep2_ctrl,Hs68_rep2_RNase
chr1:59805629-59844509	+	hsa_circ_0006633	38880	353	2	0	0	2	NM_001113411	FGGY	decidua,right_atrium,vena_cava	Hs68_rep1_ctrl,Hs68_rep1_RNase,Hs68_rep2_RNase,Ag04450,Gm12878,H1hesc,K562,Nhek
chr1:67356836-67371058	-	hsa_circ_0006677	14222	473	2	0	0	2	ENST00000371026.3	WDR78	adipose,decidua,muscle,right_atrium,thrombocytes,vena_cava	Hs68_rep1_ctrl,Hs68_rep1_RNase,Hs68_rep2_ctrl,Hs68_rep2_RNase,A549,Ag04450,Bj,Gm12878,H1hesc,K562,Nhek,Sknshra
chr1:7837219-7838229	+	hsa_circ_0006354	1010	211	4	21	2	0.2	NM_004781	VAMP3	adipose,chondrocytes,cortex,decidua,EPC,LCL,MSC_050,muscle,PMN2,right_atrium,thrombocytes,umbcord,vena_cava,VSMC,WAS2	Hs68_rep1_ctrl,Hs68_rep1_RNase,Hs68_rep2_ctrl,Hs68_rep2_RNase
chr1:89480229-89524726	-		44497	36810	5	0	0	5	ENST00000370481.4	GBP3	decidua
chr1:92327027-92327201	-	hsa_circ_0006622	174	174	2	0	0	2	NR_036634	TGFBR3	adipose,decidua,fibroblasts,osteocytes,vena_cava	Hs68_rep1_RNase,Hs68_rep2_ctrl,Hs68_rep2_RNase,Helas3
chr1:95609446-95616975	+	hsa_circ_0000095	7529	410	3	0	0	3	NM_001199679	TMEM56	decidua,right_atrium,thrombocytes,vena_cava	cd_19,neutr,A549,H1hesc,Helas3,K562,Sknshra
chr20:30954186-30956926	+	hsa_circ_0001136	2740	195	3	0	0	3	NM_015338	ASXL1	ADA-SCID,adipose,chondrocytes,cortex,decidua,EPC,fibroblasts,HUAEC,HUVEC,LCL,MSC_047,MSC_050,muscle,osteocytes,PMN2,right_atrium,thrombocytes,umbcord,vena_cava,VSMC,WAS2	Hs68_rep1_ctrl,Hs68_rep1_RNase,Hs68_rep2_ctrl,Hs68_rep2_RNase,cd_19,HEK293,A549,Ag04450,Bj,Gm12878,H1hesc,Helas3,Hepg2,Hsmm,Huvec,K562,Mcf7,Nhek,Nhlf,Sknshra
chr20:30954186-30959677	+	hsa_circ_0006922	5491	289	2	0	0	2	ENST00000542461.1	ASXL1	decidua,VSMC	Hs68_rep1_ctrl,Hs68_rep1_RNase,Hs68_rep2_ctrl,Hs68_rep2_RNase
chr20:57014000-57016139	+	hsa_circ_0001173	2139	258	4	5	8	0.5	NM_004738	VAPB	ADA-SCID,adipose,chondrocytes,decidua,MSC_050,muscle,osteocytes,PMN2,thrombocytes,umbcord,vena_cava,WAS2	Hs68_rep1_ctrl,Hs68_rep1_RNase,Hs68_rep2_ctrl,Hs68_rep2_RNase,cd_19,HEK293,A549,Ag04450,Bj,Gm12878,H1hesc,Helas3,Hepg2,Huvec,K562,Nhek,Sknshra
chr21:16386664-16415895	-	hsa_circ_0004771	29231	203	2	3	4	0.5	NM_003489	NRIP1	adipose,cortex,decidua,HUAEC,MSC_047,plasma,thrombocytes,vena_cava,WAS2	Hs68_rep1_ctrl,Hs68_rep1_RNase,Hs68_rep2_ctrl,Hs68_rep2_RNase,A549,Ag04450,Bj,Gm12878,H1hesc,Helas3,Hepg2,Huvec,K562,Mcf7,Nhek,Sknshra
chr21:17135209-17138460	+	hsa_circ_0001178	3251	223	3	3	12	0.2	ENST00000285681.2	USP25	adipose,chondrocytes,decidua,EPC,HUAEC,LCL,PMN2,thrombocytes,vena_cava,WAS2	Hs68_rep1_ctrl,Hs68_rep1_RNase,Hs68_rep2_ctrl,Hs68_rep2_RNase,cd_19,neutr,A549,Ag04450,Bj,Gm12878,H1hesc,Helas3,Hepg2,Hsmm,Huvec,K562,Sknshra
chr21:30693541-30702014	+	hsa_circ_0001181	8473	1836	2	0	7	0.3	ENST00000399921.1	BACH1	adipose,cortex,decidua,LCL,right_atrium,thrombocytes,vena_cava,VSMC,WAS2	HEK293,A549,Ag04450,Bj,Gm12878,H1hesc,Helas3,Hepg2,K562,Nhek,Nhlf,Sknshra
chr21:37619814-37620866	+	hsa_circ_0001187	1052	301	2	0	0	2	ENST00000399151.3	DOPEY2	adipose,decidua,PMN2,thrombocytes	cd_19,cd_34,neutr,Ag04450,Bj,Gm12878,H1hesc,Helas3,Hepg2,Hmec,Huvec,K562,Nhek,Sknshra
chr21:40590077-40590586	-	hsa_circ_0061721	509	277	2	0	6	0.3	NM_033656	BRWD1	decidua,thrombocytes	Ag04450,Bj,Gm12878,Helas3,Hepg2,K562,Sknshra
chr21:47768925-47769734	+	hsa_circ_0002903	809	312	2	0	0	2	NM_006031	PCNT	decidua,muscle,PMN2,thrombocytes,vena_cava,WAS2	Hs68_rep1_RNase,Hs68_rep2_ctrl,Hs68_rep2_RNase,Ag04450,Gm12878,K562
chr22:33255383-33255558	-		175	175	3	0	0	3	NM_001135774	SYN3	decidua
chr22:42912016-42973104	-	hsa_circ_0001242	61088	57654	3	0	0	3	NM_015703	RRP7A	decidua,EPC,osteocytes	cd_19,cd_34,HEK293
chr22:46125304-46136418	+	hsa_circ_0001247	11114	445	2	13	9	0.2	NM_013236	ATXN10	cortex,decidua,HUAEC,LCL,osteocytes,thrombocytes,vena_cava,VSMC,WAS2	Hs68_rep1_ctrl,Hs68_rep1_RNase,Hs68_rep2_ctrl,Hs68_rep2_RNase,cd_19,HEK293,A549,Ag04450,Bj,Gm12878,H1hesc,Helas3,Hepg2,K562,Nhek,Sknshra
chr2:113057425-113057606	+	hsa_circ_0001062	181	181	5	2	3	1.7	ENST00000409871.1	ZC3H6	adipose,cortex,decidua,muscle,PMN2,right_atrium,thrombocytes,umbcord,vena_cava,WAS2	cd_19
chr2:148653869-148657467	+	hsa_circ_0001073	3598	473	2	2	0	1	ENST00000241416.7	ACVR2A	adipose,decidua,MSC_047,osteocytes,thrombocytes,vena_cava	Hs68_rep1_ctrl,Hs68_rep1_RNase,Hs68_rep2_ctrl,Hs68_rep2_RNase,cd_19,cd_34,HEK293,A549,Ag04450,Bj,Gm12878,H1hesc,Helas3,Hepg2,Huvec,K562,Nhek,Sknshra
chr2:162036124-162061304	+	hsa_circ_0005227	25180	379	2	7	14	0.1	ENST00000402568.1	TANK	chondrocytes,decidua,thrombocytes	Hs68_rep1_ctrl,Hs68_rep1_RNase,Hs68_rep2_ctrl,Hs68_rep2_RNase,Ag04450,Bj,Gm12878,K562
chr2:170413696-170413807	-	hsa_circ_0056964	111	111	2	0	0	2	NM_024622	FASTKD1	decidua	K562
chr2:227729319-227732034	+	hsa_circ_0058493	2715	656	2	0	2	1	NM_001167608	RHBDD1	chondrocytes,decidua,fibroblasts,right_atrium,thrombocytes	A549,Ag04450,Bj,Gm12878,H1hesc,Helas3,Hepg2,Huvec,K562,Mcf7,Nhek,Nhlf,Sknshra
chr2:24357988-24369956	+	hsa_circ_0000982	11968	587	3	0	0	3	NM_001145710	LOC375190	adipose,chondrocytes,cortex,decidua,EPC,MSC_050,PMN2,right_atrium,thrombocytes,vena_cava,VSMC,WAS2	Hs68_rep1_RNase,Hs68_rep2_ctrl,Hs68_rep2_RNase,cd_19,cd_34,HEK293,neutr,Ag04450,Huvec,Sknshra
chr2:28210859-28248287	+		37428	290	2	4	19	0.1	NM_199193	BRE	decidua
chr2:40655612-40657444	-	hsa_circ_0000994	1832	1832	4	0	0	4	ENST00000406785.1	SLC8A1	chondrocytes,cortex,decidua,fibroblasts,MSC_047,MSC_050,osteocytes,placenta,right_atrium,umbcord,vena_cava	cd_19,cd_34,A549,Ag04450,Bj,Gm12878,Hmec,Hsmm,Nhek,Sknshra
chr2:55209650-55214834	-	hsa_circ_0001006	5184	347	3	2	20	0.2	NM_020532	RTN4	adipose,chondrocytes,cortex,decidua,EPC,fibroblasts,HUAEC,LCL,MSC_047,MSC_050,thrombocytes,vena_cava,WAS2	Hs68_rep1_ctrl,Hs68_rep1_RNase,Hs68_rep2_ctrl,Hs68_rep2_RNase,cd_19,HEK293,A549,Ag04450,Bj,Gm12878,H1hesc,Helas3,Hepg2,Hmec,Hsmm,Huvec,K562,Mcf7,Nhek,Sknshra
chr2:58449076-58459247	-	hsa_circ_0001009	10171	278	3	3	0	1	NM_001114636	FANCL	adipose,decidua,HUVEC,PMN2,right_atrium,thrombocytes,vena_cava,WAS2	Hs68_rep1_ctrl,Hs68_rep1_RNase,Hs68_rep2_ctrl,Hs68_rep2_RNase,cd_19,A549,Ag04450,Bj,Gm12878,H1hesc,Helas3,Hepg2,K562,Mcf7,Nhek,Sknshra
chr2:61749745-61753656	-	hsa_circ_0001016	3911	175	2	14	6	0.1	ENST00000401558.2	XPO1	ADA-SCID,adipose,decidua,EPC,HUAEC,LCL,thrombocytes,vena_cava,WAS2	Hs68_rep1_ctrl,Hs68_rep1_RNase,Hs68_rep2_ctrl,Hs68_rep2_RNase,cd_19,HEK293,neutr,A549,Ag04450,Bj,Gm12878,Helas3,Hepg2,K562,Nhek,Sknshra
chr2:61749745-61761038	-	hsa_circ_0001017	11293	307	5	6	6	0.8	ENST00000401558.2	XPO1	ADA-SCID,adipose,cortex,decidua,HUAEC,LCL,MSC_047,MSC_050,muscle,osteocytes,PMN2,right_atrium,thrombocytes,vena_cava,VSMC,WAS2	Hs68_rep1_ctrl,Hs68_rep1_RNase,Hs68_rep2_ctrl,Hs68_rep2_RNase,cd_19,HEK293,neutr,A549,Ag04450,Bj,Gm12878,H1hesc,Helas3,Hepg2,Huvec,K562,Nhek,Sknshra
chr2:63206322-63223901	+	hsa_circ_0005552	17579	751	2	8	2	0.2	ENST00000263991.5	EHBP1	decidua,thrombocytes	Hs68_rep1_ctrl,Hs68_rep1_RNase,Hs68_rep2_ctrl,Hs68_rep2_RNase,A549,Ag04450,Bj,H1hesc,Helas3,Hepg2,Sknshra
chr2:64083439-64085070	+	hsa_circ_0001020	1631	236	2	17	33	0.1	ENST00000337130.5	UGP2	chondrocytes,decidua,muscle,osteocytes,PMN2,thrombocytes,vena_cava	Hs68_rep1_ctrl,Hs68_rep1_RNase,Hs68_rep2_ctrl,Hs68_rep2_RNase,cd_19,neutr,A549,Gm12878,H1hesc,K562
chr2:72945231-72960247	-	hsa_circ_0009043	15016	390	3	3	14	0.2	ENST00000272427.6	EXOC6B	ADA-SCID,adipose,cortex,decidua,muscle,placenta,PMN2,right_atrium,thrombocytes,umbcord,vena_cava,WAS2	Hs68_rep1_ctrl,Hs68_rep1_RNase,Hs68_rep2_ctrl,Hs68_rep2_RNase,A549,Ag04450,Gm12878,H1hesc,Nhek,Nhlf,Sknshra
chr2:9083315-9098771	-	hsa_circ_0007334	15456	224	5	0	3	1.7	ENST00000305997.3	MBOAT2	cortex,decidua,HUAEC,MSC_047,muscle,PMN2,thrombocytes,VSMC,WAS2	Hs68_rep1_RNase,Hs68_rep2_ctrl,Hs68_rep2_RNase,A549,Ag04450,Bj,Gm12878,H1hesc,Helas3,Hepg2,Huvec,K562,Mcf7,Nhek,Nhlf,Sknshra
chr3:100469321-100469427	+		106	106	2	0	0	2	ENST00000471714.1	ABI3BP	decidua
chr3:110830876-110866331	+		35455	1130	4	0	0	4	NM_001243288	PVRL3	decidua,EPC
chr3:169694733-169706147	+	hsa_circ_0001358	11414	585	3	27	21	0.1	ENST00000337002.4	SEC62	decidua,thrombocytes,WAS2	cd_19,A549,Ag04450,Bj,Gm12878,H1hesc,Helas3,Hepg2,Huvec,Nhek,Sknshra
chr3:171965322-171969331	+	hsa_circ_0006156	4009	526	3	12	7	0.2	ENST00000336824.4	FNDC3B	ADA-SCID,adipose,chondrocytes,decidua,fibroblasts,HUAEC,LCL,muscle,osteocytes,placenta,PMN2,right_atrium,thrombocytes,umbcord,vena_cava,VSMC,WAS2	Hs68_rep1_ctrl,Hs68_rep1_RNase,Hs68_rep2_ctrl,Hs68_rep2_RNase,Ag04450,H1hesc,Helas3,Hepg2,Hsmm,Huvec,K562,Nhek,Sknshra
chr3:171969049-171979873	+		10824	10824	2	6	0	0.3	ENST00000336824.4	FNDC3B	decidua,HUAEC
chr3:196118683-196129890	-	hsa_circ_0001380	11207	247	8	0	4	2	ENST00000296328.4	UBXN7	ADA-SCID,adipose,chondrocytes,cortex,decidua,EPC,fibroblasts,HUAEC,LCL,MSC_047,MSC_050,muscle,osteocytes,PMN2,right_atrium,thrombocytes,umbcord,vena_cava,VSMC,WAS2	Hs68_rep1_ctrl,Hs68_rep1_RNase,Hs68_rep2_ctrl,Hs68_rep2_RNase,cd_19,HEK293,neutr,A549,Ag04450,Bj,Gm12878,H1hesc,Helas3,Hepg2,Huvec,K562,Mcf7,Nhek,Sknshra
chr3:197541778-197547301	+	hsa_circ_0002266	5523	378	3	0	4	0.8	ENST00000438796.2	LRCH3	decidua,thrombocytes	Hs68_rep1_ctrl,Hs68_rep1_RNase,Hs68_rep2_ctrl,Hs68_rep2_RNase,A549,Ag04450,Gm12878,H1hesc,Huvec,K562,Nhek,Sknshra
chr3:5215701-5216099	+	hsa_circ_0001263	398	139	2	0	0	2	ENST00000256496.3	ARL8B	decidua,thrombocytes,vena_cava	cd_19,neutr,K562
chr4:108603170-108615162	-	hsa_circ_0005965	11992	494	2	5	2	0.4	ENST00000265174.4	PAPSS1	ADA-SCID,decidua,LCL,WAS2	Hs68_rep1_ctrl,Hs68_rep1_RNase,Hs68_rep2_ctrl,Hs68_rep2_RNase,Ag04450,Bj,Gm12878,Helas3,Hsmm,Huvec,K562,Mcf7,Nhek
chr4:129913321-129925031	-	hsa_circ_0001439	11710	396	2	0	0	2	ENST00000281142.5	SCLT1	ADA-SCID,adipose,chondrocytes,decidua,EPC,LCL,MSC_047,muscle,thrombocytes,umbcord,vena_cava,WAS2	Hs68_rep1_ctrl,Hs68_rep1_RNase,Hs68_rep2_ctrl,Hs68_rep2_RNase,cd_19,neutr,Ag04450,Bj,Gm12878,H1hesc,Helas3,Hepg2,K562,Nhek,Sknshra
chr4:129919028-129925031	-	hsa_circ_0008426	6003	325	2	0	3	0.7	ENST00000281142.5	SCLT1	decidua,thrombocytes	Hs68_rep1_RNase,Hs68_rep2_ctrl,Hs68_rep2_RNase,Ag04450,Gm12878,H1hesc
chr4:144464661-144465125	+	hsa_circ_0001445	464	269	6	20	17	0.3	NM_003601	SMARCA5	ADA-SCID,adipose,chondrocytes,cortex,decidua,EPC,fibroblasts,HUAEC,LCL,MSC_047,MSC_050,muscle,osteocytes,placenta,plasma,PMN2,right_atrium,thrombocytes,umbcord,vena_cava,WAS2	cd_19,cd_34,HEK293,neutr
chr4:159538282-159549861	+		11579	219	2	8	6	0.2	NM_001253732	RXFP1	decidua
chr4:1902352-1920350	+	hsa_circ_0004156	17998	1439	2	0	3	0.7	ENST00000503128.1	WHSC1	decidua,right_atrium	Hs68_rep1_ctrl,Hs68_rep1_RNase,Hs68_rep2_ctrl,Hs68_rep2_RNase,Ag04450,Bj,H1hesc,Helas3,Hepg2,K562
chr4:3088665-3109150	+	hsa_circ_0001392	20485	484	2	0	9	0.2	NM_002111	HTT	ADA-SCID,adipose,cortex,decidua,HUAEC,LCL,muscle,right_atrium,thrombocytes,vena_cava,WAS2	Hs68_rep1_ctrl,Hs68_rep1_RNase,Hs68_rep2_ctrl,Hs68_rep2_RNase,cd_19
chr4:56277780-56284152	+	hsa_circ_0001414	6372	585	2	5	21	0.1	NM_018475	TMEM165	ADA-SCID,adipose,chondrocytes,cortex,decidua,EPC,fibroblasts,HUAEC,HUVEC,MSC_047,MSC_050,muscle,osteocytes,thrombocytes,umbcord,vena_cava,VSMC,WAS2	cd_19,HEK293,A549,Ag04450,Bj,Gm12878,H1hesc,Helas3,Hepg2,Hsmm,Huvec,K562,Mcf7,Nhek,Nhlf,Sknshra
chr4:77055327-77065626	-	hsa_circ_0070039	10299	643	3	0	3	1	ENST00000264883.3	NUP54	decidua,EPC,LCL,right_atrium,WAS2	A549,Ag04450,Bj,Gm12878,H1hesc,Helas3,Hepg2,Huvec,K562,Nhek,Sknshra
chr4:88116475-88116842	-	hsa_circ_0002538	367	367	2	0	0	2	ENST00000273963.5	KLHL8	adipose,decidua,HUAEC,osteocytes,PMN2,right_atrium,thrombocytes,WAS2	Hs68_rep1_RNase,Hs68_rep2_ctrl,Hs68_rep2_RNase,A549,Ag04450,Gm12878,H1hesc,Helas3,K562,Nhek,Sknshra
chr5:127782173-127866386	-		84213	615	4	10	15	0.3	ENST00000508053.1	FBN2	decidua
chr5:132227855-132228810	-	hsa_circ_0001529	955	330	2	11	7	0.2	NM_014423	AFF4	adipose,decidua,PMN2,thrombocytes,WAS2	Hs68_rep1_ctrl,Hs68_rep1_RNase,Hs68_rep2_ctrl,Hs68_rep2_RNase,cd_19,HEK293,neutr,Ag04450,Gm12878,H1hesc,K562
chr5:137320945-137324004	-	hsa_circ_0001535	3059	331	2	0	4	0.5	NM_016603	FAM13B	adipose,cortex,decidua,HUAEC,MSC_050,muscle,PMN2,right_atrium,thrombocytes,vena_cava,WAS2	Hs68_rep1_ctrl,Hs68_rep1_RNase,Hs68_rep2_ctrl,Hs68_rep2_RNase,cd_19,HEK293,neutr,A549,Ag04450,Bj,Gm12878,H1hesc,Helas3,Hepg2,Hsmm,Huvec,K562,Mcf7,Nhek,Sknshra
chr5:142416760-142437312	+	hsa_circ_0074368	20552	394	2	2	2	1	ENST00000378004.3	ARHGAP26	decidua,thrombocytes,vena_cava	A549,Bj,H1hesc,Helas3,Sknshra
chr5:167915606-167921655	+	hsa_circ_0001550	6049	534	6	7	8	0.8	ENST00000231572.3	RARS	adipose,cortex,decidua,EPC,HUAEC,LCL,MSC_050,muscle,osteocytes,PMN2,right_atrium,thrombocytes,umbcord,vena_cava,VSMC,WAS2	Hs68_rep1_ctrl,Hs68_rep1_RNase,Hs68_rep2_ctrl,Hs68_rep2_RNase,cd_19,neutr,A549,Ag04450,Bj,Gm12878,Helas3,Huvec,K562,Nhek,Sknshra
chr5:176370335-176385155	-	hsa_circ_0001558	14820	397	2	0	0	2	NM_001199297	UIMC1	ADA-SCID,cortex,decidua,EPC,HUAEC,HUVEC,LCL,muscle,thrombocytes,vena_cava,WAS2	Hs68_rep1_ctrl,Hs68_rep1_RNase,Hs68_rep2_ctrl,Hs68_rep2_RNase,cd_19,HEK293,neutr,A549,Ag04450,Bj,Gm12878,H1hesc,Helas3,Hepg2,Huvec,K562,Mcf7,Nhek,Sknshra
chr5:32135677-32143986	-	hsa_circ_0001470	8309	247	5	7	19	0.3	ENST00000265070.6	GOLPH3	adipose,cortex,decidua,HUAEC,MSC_047,MSC_050,muscle,PMN2,right_atrium,thrombocytes,umbcord,VSMC,WAS2	HEK293
chr5:38991050-39003724	-	hsa_circ_0006157	12674	388	3	2	4	0.8	ENST00000357387.3	RICTOR	cortex,decidua,LCL,thrombocytes	Hs68_rep1_ctrl,Hs68_rep1_RNase,Hs68_rep2_ctrl,Hs68_rep2_RNase,A549,Ag04450,Bj,Gm12878,H1hesc,Helas3,Huvec,K562,Sknshra
chr5:38991050-39021238	-	hsa_circ_0006308	30188	486	2	3	4	0.5	ENST00000357387.3	RICTOR	decidua,HUAEC,vena_cava,WAS2	Hs68_rep1_ctrl,Hs68_rep1_RNase,Hs68_rep2_ctrl,Hs68_rep2_RNase,A549,Ag04450,Bj,Gm12878,H1hesc,K562,Nhek
chr5:65349233-65350779	+	hsa_circ_0072732	1546	1546	2	25	14	0.1	ENST00000284037.5	ERBB2IP	decidua,EPC,fibroblasts,osteocytes,thrombocytes,VSMC,WAS2	Gm12878
chr5:72370568-72373320	+	hsa_circ_0002490	2752	268	6	0	0	6	ENST00000430046.2	FCHO2	adipose,decidua,EPC,muscle,osteocytes,PMN2,right_atrium,thrombocytes,umbcord,vena_cava,VSMC	Hs68_rep1_ctrl,Hs68_rep1_RNase,Hs68_rep2_ctrl,Hs68_rep2_RNase,A549,Ag04450,Bj,Gm12878,H1hesc,Helas3,Hepg2,Hsmm,Huvec,K562,Mcf7,Nhek,Sknshra
chr5:76758919-76760634	-	hsa_circ_0001498	1715	181	2	6	3	0.3	ENST00000296679.4	WDR41	ADA-SCID,decidua,fibroblasts,muscle,PMN2,right_atrium,thrombocytes,umbcord,vena_cava,VSMC,WAS2	Hs68_rep1_RNase,Hs68_rep2_ctrl,Hs68_rep2_RNase,cd_19,A549,Ag04450,Bj,Helas3,K562,Sknshra
chr5:78734832-78752841	-	hsa_circ_0006916	18009	522	5	4	5	1	ENST00000334082.6	HOMER1	cortex,decidua,vena_cava	Hs68_rep1_ctrl,Hs68_rep1_RNase,Hs68_rep2_ctrl,Hs68_rep2_RNase,A549,Ag04450,Bj,Gm12878,H1hesc,Helas3,Hepg2,K562,Mcf7,Nhek,Sknshra
chr5:80063751-80088663	+	hsa_circ_0073177	24912	759	2	2	0	1	NM_002439	MSH3	decidua	Ag04450,H1hesc,K562,Nhek
chr5:95091099-95099324	+	hsa_circ_0007444	8225	479	3	2	14	0.2	NM_014899	RHOBTB3	ADA-SCID,adipose,decidua,fibroblasts,HUAEC,LCL,muscle,osteocytes,placenta,right_atrium,thrombocytes,vena_cava,VSMC,WAS2	Hs68_rep1_ctrl,Hs68_rep1_RNase,Hs68_rep2_ctrl,Hs68_rep2_RNase
chr6:18236682-18258636	-	hsa_circ_0075796	21954	902	2	6	10	0.2	ENST00000397239.3	DEK	ADA-SCID,adipose,chondrocytes,decidua,fibroblasts,LCL,muscle,plasma,PMN2,right_atrium,thrombocytes,vena_cava,WAS2	K562
chr6:4891946-4892613	+	hsa_circ_0008285	667	667	3	0	0	3	NM_004824	CDYL	ADA-SCID,adipose,chondrocytes,cortex,decidua,HUAEC,LCL,osteocytes,thrombocytes,umbcord,vena_cava,VSMC,WAS2	Hs68_rep1_ctrl,Hs68_rep1_RNase,Hs68_rep2_ctrl,Hs68_rep2_RNase,A549,Ag04450,Bj,Gm12878,H1hesc,Helas3,Hepg2,Hsmm,Huvec,K562,Mcf7,Nhek,Sknshra
chr6:87925620-87928449	+	hsa_circ_0004058	2829	370	2	0	3	0.7	ENST00000369577.3	ZNF292	ADA-SCID,cortex,decidua,EPC,HUAEC,LCL,muscle,right_atrium,thrombocytes,umbcord,vena_cava,VSMC,WAS2	Hs68_rep1_ctrl,Hs68_rep1_RNase,Hs68_rep2_ctrl,Hs68_rep2_RNase,A549,Ag04450,Bj,Gm12878,H1hesc,Helas3,K562,Nhek,Sknshra
chr7:152007050-152012423	-	hsa_circ_0001769	5373	460	2	10	7	0.2	ENST00000355193.2	MLL3	ADA-SCID,decidua,placenta,thrombocytes,vena_cava,WAS2	Hs68_rep1_ctrl,Hs68_rep1_RNase,Hs68_rep2_ctrl,Hs68_rep2_RNase,HEK293,neutr
chr7:158552176-158557544	-	hsa_circ_0001776	5368	495	6	3	9	0.7	ENST00000251527.5	ESYT2	ADA-SCID,adipose,chondrocytes,decidua,EPC,fibroblasts,HUAEC,LCL,MSC_047,muscle,osteocytes,placenta,right_atrium,thrombocytes,umbcord,vena_cava,VSMC,WAS2	Hs68_rep1_ctrl,Hs68_rep1_RNase,Hs68_rep2_ctrl,Hs68_rep2_RNase,cd_19,cd_34,neutr,A549,Ag04450,Bj,Gm12878,Helas3,Hepg2,Huvec,K562,Mcf7,Nhek,Sknshra
chr7:27824781-27825108	+	hsa_circ_0079668	327	240	2	23	24	0.1	NM_006024	TAX1BP1	adipose,decidua,muscle,PMN2,thrombocytes	Huvec,K562
chr7:48541721-48542148	+	hsa_circ_0001707	427	427	2	0	0	2	ENST00000435803.1	ABCA13	decidua,PMN2	neutr
chr7:56049902-56051561	+	hsa_circ_0001709	1659	212	3	0	0	3	NM_001483	GBAS	decidua,LCL,muscle,thrombocytes,vena_cava,WAS2	Hs68_rep1_ctrl,Hs68_rep1_RNase,Hs68_rep2_ctrl,Hs68_rep2_RNase,cd_34
chr7:65751497-65751696	+	hsa_circ_0006365	199	199	2	25	8	0.1	ENST00000304842.5	TPST1	adipose,chondrocytes,cortex,decidua,muscle,PMN2,thrombocytes,umbcord,vena_cava,WAS2	Hs68_rep1_RNase,Hs68_rep2_ctrl,Hs68_rep2_RNase,A549,Ag04450,Bj,Gm12878,H1hesc,Helas3,Hepg2,Huvec,K562,Nhek,Sknshra
chr7:83739785-83823984	-	hsa_circ_0004363	84199	535	2	5	20	0.1	ENST00000436949.1	SEMA3A	decidua	Hs68_rep1_ctrl,Hs68_rep1_RNase,Hs68_rep2_RNase
chr7:99090662-99092254	-	hsa_circ_0001726	1592	1592	2	0	0	2	NM_032164	ZNF394	ADA-SCID,decidua,HUAEC,LCL,WAS2	Hs68_rep1_ctrl,Hs68_rep1_RNase,Hs68_rep2_ctrl,Hs68_rep2_RNase,cd_19,cd_34
chr7:99952765-99953427	+	hsa_circ_0005925	662	662	2	2	0	1	NR_036569	PILRB	adipose,decidua,thrombocytes,umbcord,WAS2	Hs68_rep1_ctrl,Hs68_rep1_RNase,Hs68_rep2_ctrl,Hs68_rep2_RNase
chr8:131164981-131181313	-	hsa_circ_0001824	16332	334	2	4	6	0.3	NM_001247996	ASAP1	adipose,cortex,decidua,EPC,HUAEC,thrombocytes	Hs68_rep1_ctrl,Hs68_rep1_RNase,Hs68_rep2_ctrl,Hs68_rep2_RNase,cd_19,neutr,A549,Ag04450,Bj,Gm12878,Helas3,K562,Sknshra
chr8:131164981-131193126	-	hsa_circ_0008934	28145	550	2	4	6	0.3	NM_001247996	ASAP1	adipose,chondrocytes,decidua,EPC,HUAEC,muscle,PMN2,thrombocytes,umbcord,vena_cava,WAS2	Hs68_rep1_ctrl,Hs68_rep1_RNase,Hs68_rep2_ctrl,Hs68_rep2_RNase,A549,Ag04450,Bj,Gm12878,Helas3,Huvec,K562,Mcf7,Sknshra
chr8:141828375-141900868	-	hsa_circ_0005982	72493	899	2	2	6	0.3	ENST00000522684.1	PTK2	adipose,decidua,EPC,right_atrium,vena_cava	Hs68_rep1_ctrl,Hs68_rep1_RNase,Hs68_rep2_ctrl,Hs68_rep2_RNase,A549,Ag04450,Bj,H1hesc,Helas3,Hepg2,K562,Mcf7,Nhek,Sknshra
chr8:37623043-37623873	+	hsa_circ_0001788	830	220	3	0	0	3	NM_007198	PROSC	ADA-SCID,adipose,cortex,decidua,EPC,HUAEC,muscle,PMN2,thrombocytes,vena_cava,WAS2	Hs68_rep1_ctrl,Hs68_rep1_RNase,Hs68_rep2_ctrl,Hs68_rep2_RNase,cd_19,HEK293
chr8:42761315-42798588	+	hsa_circ_0084143	37273	343	2	3	4	0.5	NM_032410	HOOK3	decidua,thrombocytes,vena_cava	A549,Ag04450,Bj,Hepg2,Huvec,K562,Nhek,Sknshra
chr8:42924697-42927450	+	hsa_circ_0005847	2753	232	2	2	0	1	ENST00000529687.1	FNTA	decidua,thrombocytes	Hs68_rep1_RNase,Hs68_rep2_ctrl,Hs68_rep2_RNase,A549,Bj,Gm12878,H1hesc,Helas3,Hepg2,Huvec,K562,Nhek,Sknshra
chr8:48866179-48869991	-	hsa_circ_0084464	3812	567	2	0	5	0.4	NM_006904	PRKDC	decidua	A549,Ag04450,Bj,Gm12878,H1hesc,Helas3,Hepg2,K562,Nhek,Sknshra
chr8:52773404-52773806	-	hsa_circ_0001801	402	402	3	3	14	0.2	ENST00000360540.5	PCMTD1	adipose,decidua,EPC,muscle,PMN2,right_atrium,thrombocytes,umbcord,vena_cava,WAS2	cd_19,cd_34,HEK293,neutr,A549,Ag04450,Bj,Gm12878,H1hesc,Helas3,Hepg2,Hsmm,Huvec,K562,Mcf7,Sknshra
chr8:95549330-95550574	-	hsa_circ_0006896	1244	136	2	0	5	0.4	ENST00000297591.5	KIAA1429	adipose,decidua,thrombocytes,vena_cava,WAS2	Hs68_rep1_ctrl,Hs68_rep1_RNase,Hs68_rep2_ctrl,Hs68_rep2_RNase,A549,Ag04450,Bj,Gm12878,H1hesc,Helas3,Hepg2,Huvec,K562,Mcf7,Nhek,Sknshra
chr8:99718694-99719539	-	hsa_circ_0004592	845	333	4	2	2	2	ENST00000523601.1	STK3	adipose,decidua,fibroblasts,LCL,muscle,thrombocytes,WAS2	Hs68_rep1_ctrl,Hs68_rep1_RNase,Hs68_rep2_ctrl,Hs68_rep2_RNase,Ag04450,Bj,Gm12878,H1hesc,Helas3,K562,Mcf7,Nhek,Sknshra
chr9:113734352-113735838	-	hsa_circ_0087960	1486	226	2	2	9	0.2	ENST00000374431.3	LPAR1	adipose,chondrocytes,decidua,EPC,MSC_050,muscle,osteocytes,right_atrium,thrombocytes,vena_cava,VSMC	A549,Ag04450,Bj,Gm12878,H1hesc,Hsmm,Huvec,Nhek,Nhlf,Sknshra
chr9:138773478-138774924	-	hsa_circ_0001900	1446	425	2	0	3	0.7	ENST00000389532.4	CAMSAP1	adipose,decidua,EPC,HUAEC,LCL,MSC_047,muscle,right_atrium,umbcord,vena_cava,VSMC,WAS2	Hs68_rep1_ctrl,Hs68_rep1_RNase,Hs68_rep2_ctrl,Hs68_rep2_RNase,cd_19,cd_34,HEK293,A549,Ag04450,Bj,Gm12878,H1hesc,Helas3,Hepg2,Hmec,Hsmm,Huvec,K562,Mcf7,Nhek,Nhlf,Sknshra
chr9:16727794-16738483	-	hsa_circ_0008732	10689	327	2	0	0	2	NM_017637	BNC2	adipose,chondrocytes,decidua,EPC,MSC_047,muscle,osteocytes,VSMC	Hs68_rep1_ctrl,Hs68_rep1_RNase,Hs68_rep2_ctrl,Hs68_rep2_RNase,A549,Ag04450,Bj,Gm12878,H1hesc,Helas3,Huvec,Sknshra
chr9:33971648-33973235	-	hsa_circ_0001851	1587	159	4	2	0	2	ENST00000379238.1	UBAP2	ADA-SCID,adipose,chondrocytes,decidua,EPC,fibroblasts,LCL,osteocytes,PMN2,right_atrium,thrombocytes,umbcord,vena_cava,VSMC,WAS2	Hs68_rep1_ctrl,Hs68_rep1_RNase,Hs68_rep2_ctrl,Hs68_rep2_RNase,cd_19,A549,Ag04450,Bj,Gm12878,Helas3,Hepg2,Huvec,K562,Nhek,Sknshra
chr9:6880011-6893232	+	hsa_circ_0001839	13221	292	5	0	3	1.7	NM_015061	KDM4C	ADA-SCID,cortex,decidua,LCL,thrombocytes,vena_cava,WAS2	Hs68_rep1_ctrl,Hs68_rep1_RNase,Hs68_rep2_ctrl,Hs68_rep2_RNase,cd_19,HEK293,A549,Ag04450,Bj,Gm12878,H1hesc,Helas3,Hepg2,K562,Nhek,Sknshra
chr9:86293355-86301070	-	hsa_circ_0087357	7715	690	2	8	8	0.2	NM_013438	UBQLN1	adipose,chondrocytes,decidua,LCL,MSC_047,thrombocytes,vena_cava,WAS2	A549,Ag04450,Bj,Gm12878,H1hesc,Helas3,Huvec,K562,Sknshra
chrX:149983334-149984551	-	hsa_circ_0004369	1217	159	2	0	0	2	NM_001242614	CD99L2	decidua	Hs68_rep1_RNase,Hs68_rep2_ctrl,Hs68_rep2_RNase,A549,Ag04450,Bj,Gm12878,H1hesc,Helas3,Hepg2,K562,Nhek,Sknshra

## Sheet: EPC
position	strand	circbase.ID	genomic_length	spliced_length	circ.reads	lin.reads_5prime	lin.reads_3prime	circ.lin_ratio	best_transcript	gene	samples	circbase.samples
chr10:106019333-106022835	+	hsa_circ_0009067	3502	322	2	47	50	0	NM_001191003	GSTO1	EPC	Hs68_rep1_RNase,Hs68_rep2_ctrl,Hs68_rep2_RNase
chr10:15858833-15889942	-	hsa_circ_0000219	31109	788	2	2	4	0.5	ENST00000277632.3	FAM188A	ADA-SCID,adipose,cortex,EPC,LCL,muscle,PMN2,right_atrium,thrombocytes,vena_cava,WAS2	Hs68_rep1_ctrl,Hs68_rep1_RNase,Hs68_rep2_ctrl,Hs68_rep2_RNase,cd_19,A549,Ag04450,Bj,Gm12878,H1hesc,Helas3,Huvec,K562,Nhek,Sknshra
chr10:73580038-73581722	-		1684	144	4	0	0	4	ENST00000394936.3	PSAP	adipose,EPC,muscle,osteocytes,PMN2,right_atrium,WAS2
chr10:86177526-86185649	+	hsa_circ_0006956	8123	254	2	0	5	0.4	NM_018999	FAM190B	adipose,EPC,muscle,thrombocytes,umbcord,vena_cava	Hs68_rep1_RNase,Hs68_rep2_ctrl,Hs68_rep2_RNase,A549,Ag04450,Bj,Gm12878,H1hesc,Helas3,Hepg2,Huvec,K562,Nhek,Sknshra
chr10:94653105-94669388	+	hsa_circ_0019171	16283	562	2	2	7	0.3	NM_019053	EXOC6	EPC,thrombocytes	Bj,K562
chr11:118656760-118657227	-	hsa_circ_0004293	467	467	2	6	7	0.3	NM_004397	DDX6	EPC,thrombocytes	Hs68_rep1_ctrl,Hs68_rep1_RNase,Hs68_rep2_ctrl,Hs68_rep2_RNase,Ag04450,Bj,Gm12878,H1hesc,K562,Sknshra
chr11:33307958-33309057	+	hsa_circ_0000284	1099	1099	12	2	3	4	ENST00000303296.4	HIPK3	ADA-SCID,adipose,chondrocytes,cortex,decidua,EPC,fibroblasts,HUAEC,LCL,MSC_047,MSC_050,muscle,osteocytes,placenta,PMN2,right_atrium,thrombocytes,umbcord,vena_cava,VSMC,WAS2	Hs68_rep1_ctrl,Hs68_rep1_RNase,Hs68_rep2_ctrl,Hs68_rep2_RNase,cd_19,cd_34,HEK293,neutr,A549,Ag04450,Bj,Gm12878,H1hesc,Helas3,Hepg2,Hsmm,Huvec,K562,Mcf7,Nhek,Nhlf,Sknshra
chr11:62288654-62288766	-		112	112	3	0	0	3	NM_001620	AHNAK	EPC
chr11:65192362-65192464	+		102	102	2	0	0	2	ENST00000501122.2	NEAT1	decidua,EPC,placenta,WAS2
chr11:65267236-65267452	-		216	216	2	0	0	2	TCONS_00019666	TCONS_00019666	adipose,EPC,osteocytes,VSMC
chr12:109046047-109048186	-	hsa_circ_0000437	2139	251	3	39	26	0.1	ENST00000261401.3	CORO1C	ADA-SCID,adipose,chondrocytes,decidua,EPC,fibroblasts,HUAEC,LCL,MSC_047,MSC_050,muscle,PMN2,right_atrium,thrombocytes,umbcord,vena_cava,VSMC,WAS2	cd_19,cd_34,HEK293,A549,Ag04450,Bj,Gm12878,H1hesc,Helas3,Hepg2,Hsmm,Huvec,K562,Mcf7,Nhek,Sknshra
chr12:116668337-116675510	-	hsa_circ_0000443	7173	7173	3	2	0	1.5	ENST00000281928.3	MED13L	adipose,cortex,EPC,fibroblasts,HUAEC,osteocytes,PMN2,right_atrium,thrombocytes,vena_cava,VSMC,WAS2	Hs68_rep1_ctrl,Hs68_rep1_RNase,Hs68_rep2_ctrl,Hs68_rep2_RNase,cd_19,neutr
chr12:32751430-32764217	+	hsa_circ_0025843	12787	838	3	2	0	1.5	ENST00000266482.3	FGD4	adipose,EPC,HUAEC,PMN2,thrombocytes,vena_cava	Ag04450,Sknshra
chr12:49523282-49580241	-		56959	55384	26	22	0	1.2	NM_006082	TUBA1B	ADA-SCID,adipose,chondrocytes,decidua,EPC,HUAEC,HUVEC,MSC_050,muscle,osteocytes,VSMC,WAS2
chr12:66597490-66622150	+	hsa_circ_0005505	24660	754	2	0	0	2	ENST00000261233.4	IRAK3	adipose,EPC,thrombocytes	Hs68_rep1_ctrl,Hs68_rep1_RNase,Hs68_rep2_ctrl,Hs68_rep2_RNase
chr12:70193988-70195501	+	hsa_circ_0000419	1513	242	3	0	0	3	ENST00000550536.1	RAB3IP	ADA-SCID,adipose,decidua,EPC,HUAEC,LCL,muscle,PMN2,right_atrium,thrombocytes,umbcord,vena_cava,VSMC,WAS2	Hs68_rep1_RNase,Hs68_rep2_ctrl,Hs68_rep2_RNase,neutr,A549,Ag04450,Bj,Gm12878,H1hesc,Helas3,Hepg2,Huvec,K562,Nhek,Sknshra
chr13:33091993-33101669	-	hsa_circ_0000471	9676	438	3	0	0	3	ENST00000446957.2	N4BP2L2	ADA-SCID,adipose,cortex,decidua,EPC,fibroblasts,HUAEC,muscle,osteocytes,placenta,PMN2,right_atrium,thrombocytes,umbcord,vena_cava,VSMC,WAS2	Hs68_rep1_ctrl,Hs68_rep1_RNase,Hs68_rep2_ctrl,Hs68_rep2_RNase,cd_19,HEK293,neutr,A549,Ag04450,Bj,Gm12878,H1hesc,Helas3,Hepg2,Huvec,K562,Nhek,Sknshra
chr13:52971366-52972329	-	hsa_circ_0008776	963	963	2	4	5	0.4	NM_018676	THSD1	adipose,EPC	Hs68_rep1_RNase,Hs68_rep2_ctrl,Hs68_rep2_RNase,Ag04450,Bj,H1hesc,Hsmm,Huvec,Nhek,Sknshra
chr13:96409897-96416207	+		6310	682	3	9	8	0.3	NM_006260	DNAJC3	cortex,EPC,HUVEC,PMN2,thrombocytes
chr14:102506572-102507010	+	hsa_circ_0002398	438	251	2	33	26	0.1	NM_001376	DYNC1H1	adipose,EPC,fibroblasts,HUAEC,muscle,vena_cava,WAS2	Hs68_rep1_ctrl,Hs68_rep1_RNase,Hs68_rep2_ctrl,Hs68_rep2_RNase
chr14:20811305-20811436	-	hsa_circ_0000514	131	131	10	0	0	10	ENST00000554988.1	RPPH1	chondrocytes,cortex,decidua,EPC,fibroblasts,HUAEC,HUVEC,LCL,MSC_047,MSC_050,muscle,osteocytes,PMN2,right_atrium,thrombocytes,vena_cava,VSMC,WAS2	Hs68_rep1_ctrl,Hs68_rep1_RNase,Hs68_rep2_ctrl,Hs68_rep2_RNase,cd_19,cd_34,HEK293,neutr
chr14:35438375-35441270	-	hsa_circ_0008568	2895	261	2	0	0	2	ENST00000554945.1	RP11-85K15.2	EPC,thrombocytes	Hs68_rep1_RNase,Hs68_rep2_ctrl,Hs68_rep2_RNase
chr14:91947919-91957146	-	hsa_circ_0032965	9227	773	2	4	3	0.5	ENST00000554684.1	SMEK1	EPC,thrombocytes	A549,Ag04450,Nhek,Sknshra
chr14:93760203-93762503	-	hsa_circ_0000563	2300	1268	2	0	5	0.4	NM_001002860	BTBD7	EPC	cd_19,HEK293,A549,Ag04450,Bj,Gm12878,H1hesc,Helas3,Hepg2,Hsmm,Huvec,K562,Nhek,Sknshra
chr14:99924615-99932150	-	hsa_circ_0000567	7535	683	3	5	8	0.4	NM_032233	SETD3	adipose,cortex,decidua,EPC,HUAEC,LCL,right_atrium,thrombocytes,umbcord,vena_cava,VSMC,WAS2	Hs68_rep1_ctrl,Hs68_rep1_RNase,Hs68_rep2_ctrl,Hs68_rep2_RNase,cd_19,cd_34,HEK293,A549,Ag04450,Bj,Gm12878,H1hesc,Helas3,Hepg2,Huvec,K562,Nhek,Sknshra
chr15:39885597-39885710	+		113	113	4	1153	0	0	ENST00000260356.5	THBS1	EPC,HUAEC,MSC_050
chr15:59204761-59205895	-	hsa_circ_0003713	1134	246	2	8	0	0.2	ENST00000380516.2	SLTM	adipose,EPC,thrombocytes	Hs68_rep1_ctrl,Hs68_rep1_RNase,Hs68_rep2_ctrl,Hs68_rep2_RNase,A549,Ag04450
chr15:64791491-64792365	+	hsa_circ_0000615	874	874	3	2	4	0.8	ENST00000416172.1	ZNF609	ADA-SCID,adipose,chondrocytes,cortex,decidua,EPC,HUAEC,LCL,MSC_047,muscle,right_atrium,vena_cava,WAS2	Hs68_rep1_ctrl,Hs68_rep1_RNase,Hs68_rep2_ctrl,Hs68_rep2_RNase,cd_19
chr15:85607600-85610435	+	hsa_circ_0036610	2835	248	2	0	2	1	ENST00000310298.4	PDE8A	EPC	A549,Ag04450,Gm12878,H1hesc,Helas3,Hepg2,Huvec,K562,Mcf7,Nhek,Sknshra
chr15:90982563-90986710	+	hsa_circ_0000651	4147	446	2	32	23	0.1	ENST00000268182.5	IQGAP1	EPC,PMN2,WAS2	Hs68_rep1_ctrl,Hs68_rep1_RNase,Hs68_rep2_ctrl,Hs68_rep2_RNase,cd_19,neutr,A549,Ag04450,Gm12878,H1hesc,Helas3,K562,Sknshra
chr16:68155889-68157024	+	hsa_circ_0005615	1135	1135	3	3	3	1	NM_004555	NFATC3	adipose,EPC,LCL,thrombocytes,WAS2	Hs68_rep1_ctrl,Hs68_rep1_RNase,Hs68_rep2_ctrl,Hs68_rep2_RNase,A549,Ag04450,Bj,Gm12878,H1hesc,Helas3,Hepg2,Hsmm,Huvec,K562,Mcf7,Nhek,Nhlf,Sknshra
chr16:68155889-68160513	+	hsa_circ_0000711	4624	1298	2	3	4	0.5	NM_004555	NFATC3	ADA-SCID,adipose,chondrocytes,EPC,LCL,MSC_047,right_atrium,thrombocytes,vena_cava,VSMC,WAS2	Hs68_rep1_ctrl,Hs68_rep1_RNase,Hs68_rep2_ctrl,Hs68_rep2_RNase,cd_19,cd_34,HEK293,neutr,A549,Ag04450,Bj,Gm12878,H1hesc,Helas3,Hepg2,Hmec,Hsmm,Huvec,K562,Mcf7,Nhek,Nhlf,Sknshra
chr16:69404385-69406258	-		1873	234	2	3	2	0.7	ENST00000254942.3	TERF2	ADA-SCID,EPC,LCL,thrombocytes
chr16:80718434-80719026	-	hsa_circ_0004087	592	592	9	5	7	1.3	ENST00000299564.8	CDYL2	chondrocytes,cortex,EPC,HUAEC,placenta,WAS2	Hs68_rep1_ctrl,Hs68_rep1_RNase,Hs68_rep2_ctrl,Hs68_rep2_RNase
chr17:45479500-45492285	+		12785	546	2	0	0	2	NM_152347	C17orf57	EPC
chr17:45695715-45696530	+	hsa_circ_0004622	815	264	2	6	4	0.3	ENST00000322157.4	NPEPPS	EPC,fibroblasts,thrombocytes	Hs68_rep1_ctrl,Hs68_rep1_RNase,Hs68_rep2_ctrl,Hs68_rep2_RNase,A549,Ag04450,Gm12878,H1hesc,Huvec,K562,Nhek,Sknshra
chr17:57808781-57816308	+	hsa_circ_0006508	7527	440	2	15	9	0.1	ENST00000262291.4	VMP1	cortex,decidua,EPC,HUAEC,osteocytes,PMN2,thrombocytes,vena_cava,WAS2	Hs68_rep1_ctrl,Hs68_rep1_RNase,Hs68_rep2_ctrl,Hs68_rep2_RNase,A549,Ag04450,Bj,Gm12878,H1hesc,Helas3,Hepg2,Huvec,K562,Mcf7,Nhek,Sknshra
chr17:62579578-62582288	-	hsa_circ_0045322	2710	169	2	14	16	0.1	NM_022739	SMURF2	EPC	A549,Ag04450,Bj,Gm12878,H1hesc,Helas3,K562,Nhek,Sknshra
chr17:74308950-74309972	-	hsa_circ_0004241	1022	218	2	9	3	0.2	ENST00000446526.3	PRPSAP1	EPC	Hs68_rep1_ctrl,Hs68_rep1_RNase,Hs68_rep2_ctrl,Hs68_rep2_RNase,A549,Ag04450,Bj,Gm12878,H1hesc,Helas3,Hepg2,Huvec,K562,Sknshra
chr18:19345732-19359646	+	hsa_circ_0000835	13914	679	4	5	8	0.5	ENST00000261537.6	MIB1	ADA-SCID,cortex,EPC,HUAEC,LCL,right_atrium,vena_cava,WAS2	Hs68_rep1_ctrl,Hs68_rep1_RNase,Hs68_rep2_ctrl,Hs68_rep2_RNase,cd_19,HEK293,A549,Ag04450,Bj,Gm12878,H1hesc,Helas3,Hepg2,Huvec,K562,Mcf7,Nhek,Sknshra
chr18:8718421-8720494	+	hsa_circ_0000825	2073	384	4	2	8	0.5	ENST00000359865.3	SOGA2	EPC,fibroblasts,HUAEC,VSMC	Hs68_rep1_ctrl,Hs68_rep1_RNase,Hs68_rep2_ctrl,Hs68_rep2_RNase,cd_34,A549,Ag04450,Bj,H1hesc,K562
chr18:9182379-9221997	+	hsa_circ_0000826	39618	994	5	5	0	1	NM_015208	ANKRD12	ADA-SCID,adipose,chondrocytes,cortex,decidua,EPC,fibroblasts,HUAEC,LCL,placenta,PMN2,right_atrium,thrombocytes,umbcord,vena_cava,VSMC,WAS2	cd_19,neutr,Ag04450,Bj,Gm12878,H1hesc,Helas3,Hepg2,Huvec,K562,Nhek,Sknshra
chr19:41754418-41754725	+	hsa_circ_0002882	307	174	4	63	88	0	NM_021913	AXL	decidua,EPC,HUAEC,vena_cava	Hs68_rep1_ctrl,Hs68_rep1_RNase,Hs68_rep2_ctrl,Hs68_rep2_RNase,A549,Ag04450,Bj,H1hesc,Helas3,Nhek,Sknshra
chr1:117944807-117957453	+	hsa_circ_0000117	12646	472	2	0	6	0.3	ENST00000356554.3	MAN1A2	ADA-SCID,chondrocytes,cortex,decidua,EPC,MSC_047,muscle,placenta,PMN2,right_atrium,thrombocytes,vena_cava,WAS2	Hs68_rep1_ctrl,Hs68_rep1_RNase,Hs68_rep2_ctrl,Hs68_rep2_RNase,cd_19,HEK293
chr1:117944807-117963271	+	hsa_circ_0000118	18464	553	2	0	4	0.5	ENST00000356554.3	MAN1A2	ADA-SCID,adipose,chondrocytes,cortex,decidua,EPC,HUAEC,LCL,MSC_047,muscle,placenta,PMN2,right_atrium,thrombocytes,umbcord,vena_cava,WAS2	cd_19,cd_34,HEK293,neutr
chr1:1586822-1650894	-	hsa_circ_0000005	64072	62186	3	3	0	1	ENST00000407249.3	CDK11B	ADA-SCID,adipose,decidua,EPC,MSC_047,MSC_050,osteocytes,WAS2	cd_19,cd_34,HEK293,neutr
chr1:1601102-1666274	-	hsa_circ_0000006	65172	43786	6	0	0	6	ENST00000378662.1	SLC35E2B	adipose,EPC,osteocytes,WAS2	cd_19,HEK293,neutr
chr1:179087721-179091002	-		3281	536	2	10	6	0.2	NM_007314	ABL2	EPC
chr1:179100445-179102509	-	hsa_circ_0004996	2064	234	2	4	6	0.3	NM_007314	ABL2	adipose,chondrocytes,EPC,HUAEC,muscle,thrombocytes,vena_cava	Hs68_rep1_ctrl,Hs68_rep1_RNase,Hs68_rep2_ctrl,Hs68_rep2_RNase,A549,Ag04450,Bj,Gm12878,H1hesc,Helas3,Hmec,Hsmm,Huvec,K562,Mcf7,Nhek,Sknshra
chr1:205585605-205593019	-	hsa_circ_0000175	7414	4577	3	0	0	3	NM_021795	ELK4	ADA-SCID,adipose,decidua,EPC,right_atrium,thrombocytes,vena_cava,WAS2	cd_19
chr1:22178580-22179325	-		745	279	6	19	32	0.2	ENST00000374695.3	HSPG2	EPC
chr1:26772806-26774151	+	hsa_circ_0000034	1345	219	2	7	4	0.3	NM_024887	DHDDS	EPC	Hs68_rep1_ctrl,Hs68_rep1_RNase,Hs68_rep2_ctrl,Hs68_rep2_RNase,cd_34,neutr,A549,Ag04450,Bj,Gm12878,H1hesc,Helas3,Hepg2,Huvec,K562,Nhek,Sknshra
chr1:33413822-33415375	-	hsa_circ_0000048	1553	351	2	4	5	0.4	ENST00000373456.7	RNF19B	EPC,MSC_047,thrombocytes,WAS2	Hs68_rep1_ctrl,Hs68_rep1_RNase,Hs68_rep2_ctrl,Hs68_rep2_RNase,cd_19,neutr,A549,Ag04450,Bj,Gm12878,H1hesc,Helas3,Hepg2,Hmec,Hsmm,Huvec,K562,Mcf7,Nhek,Sknshra
chr1:35846859-35855699	+	hsa_circ_0011542	8840	1406	4	7	3	0.6	NM_005095	ZMYM4	EPC	A549,Ag04450,Bj,Gm12878,H1hesc,Helas3,Hepg2,Hsmm,Huvec,K562,Nhek,Sknshra
chr1:41536266-41541123	-	hsa_circ_0000061	4857	360	2	4	3	0.5	NM_001172218	SCMH1	adipose,EPC,muscle,right_atrium,thrombocytes,vena_cava,WAS2	Hs68_rep1_ctrl,Hs68_rep1_RNase,Hs68_rep2_ctrl,Hs68_rep2_RNase,cd_19,cd_34,HEK293,A549,Ag04450,Bj,Gm12878,H1hesc,Helas3,Hepg2,Huvec,K562,Mcf7,Nhek,Sknshra
chr1:44773981-44804994	-	hsa_circ_0007693	31013	547	2	6	5	0.3	NM_024066	ERI3	EPC,LCL	Hs68_rep1_ctrl,Hs68_rep1_RNase,Hs68_rep2_ctrl,Hs68_rep2_RNase,A549,Ag04450,Bj,Gm12878,H1hesc,Helas3,Hepg2,Huvec,K562,Mcf7,Nhek,Nhlf,Sknshra
chr1:7837219-7838229	+	hsa_circ_0006354	1010	211	2	32	4	0.1	NM_004781	VAMP3	adipose,chondrocytes,cortex,decidua,EPC,LCL,MSC_050,muscle,PMN2,right_atrium,thrombocytes,umbcord,vena_cava,VSMC,WAS2	Hs68_rep1_ctrl,Hs68_rep1_RNase,Hs68_rep2_ctrl,Hs68_rep2_RNase
chr1:94360169-94367225	-	hsa_circ_0003513	7056	463	2	4	32	0.1	ENST00000370238.3	GCLM	EPC,thrombocytes	Hs68_rep1_ctrl,Hs68_rep1_RNase,Hs68_rep2_ctrl,Hs68_rep2_RNase,A549,Ag04450,Bj,Gm12878,H1hesc,Helas3,Huvec,K562,Nhek
chr1:94685813-94697199	-	hsa_circ_0003310	11386	372	2	15	40	0	NM_004815	ARHGAP29	EPC	Hs68_rep1_ctrl,Hs68_rep1_RNase,Hs68_rep2_ctrl,Hs68_rep2_RNase,Huvec,Nhek
chr20:30954186-30956926	+	hsa_circ_0001136	2740	195	10	0	8	1.2	NM_015338	ASXL1	ADA-SCID,adipose,chondrocytes,cortex,decidua,EPC,fibroblasts,HUAEC,HUVEC,LCL,MSC_047,MSC_050,muscle,osteocytes,PMN2,right_atrium,thrombocytes,umbcord,vena_cava,VSMC,WAS2	Hs68_rep1_ctrl,Hs68_rep1_RNase,Hs68_rep2_ctrl,Hs68_rep2_RNase,cd_19,HEK293,A549,Ag04450,Bj,Gm12878,H1hesc,Helas3,Hepg2,Hsmm,Huvec,K562,Mcf7,Nhek,Nhlf,Sknshra
chr20:32617574-32619410	+		1836	1836	3	0	29	0.1	NM_016732	RALY	EPC,thrombocytes,WAS2
chr20:33961986-33971936	-	hsa_circ_0060067	9950	277	2	9	3	0.2	ENST00000397554.1	UQCC	EPC	Gm12878,H1hesc,K562
chr20:60714130-60716000	-	hsa_circ_0003456	1870	460	2	68	61	0	ENST00000484488.1	PSMA7	ADA-SCID,cortex,EPC,HUAEC,right_atrium,vena_cava	Hs68_rep1_ctrl,Hs68_rep1_RNase,Hs68_rep2_ctrl,Hs68_rep2_RNase
chr21:17135209-17138460	+	hsa_circ_0001178	3251	223	2	0	7	0.3	ENST00000285681.2	USP25	adipose,chondrocytes,decidua,EPC,HUAEC,LCL,PMN2,thrombocytes,vena_cava,WAS2	Hs68_rep1_ctrl,Hs68_rep1_RNase,Hs68_rep2_ctrl,Hs68_rep2_RNase,cd_19,neutr,A549,Ag04450,Bj,Gm12878,H1hesc,Helas3,Hepg2,Hsmm,Huvec,K562,Sknshra
chr21:46548316-46554747	+	hsa_circ_0005037	6431	506	3	0	0	3	ENST00000460734.1	ADARB1	EPC,muscle	Hs68_rep1_ctrl,Hs68_rep1_RNase,Hs68_rep2_ctrl,Hs68_rep2_RNase,A549,Ag04450,Bj,Gm12878,H1hesc,Helas3,Hepg2,Hsmm,Huvec,K562,Mcf7,Nhek,Sknshra
chr22:18077294-18082861	-		5567	252	2	0	8	0.2	NM_001696	ATP6V1E1	EPC
chr22:42912016-42973104	-	hsa_circ_0001242	61088	57654	7	0	0	7	NM_015703	RRP7A	decidua,EPC,osteocytes	cd_19,cd_34,HEK293
chr22:45726483-45728591	+	hsa_circ_0001245	2108	415	2	0	0	2	ENST00000216214.3	FAM118A	EPC	Hs68_rep1_RNase,Hs68_rep2_ctrl,Hs68_rep2_RNase,cd_19,cd_34,A549,Ag04450,Bj,Gm12878,H1hesc,Helas3,Huvec,K562,Mcf7,Nhek
chr22:46085591-46136418	+	hsa_circ_0008199	50827	1057	2	8	17	0.1	NM_013236	ATXN10	cortex,EPC,fibroblasts,LCL,WAS2	Hs68_rep1_ctrl,Hs68_rep1_RNase,Hs68_rep2_ctrl,Hs68_rep2_RNase,A549,Ag04450,Bj,Gm12878,Helas3,K562
chr2:201721404-201721708	-	hsa_circ_0004001	304	225	2	2	6	0.3	NR_027856	CLK1	EPC,muscle,placenta,thrombocytes,vena_cava	Hs68_rep1_ctrl,Hs68_rep1_RNase,Hs68_rep2_ctrl,Hs68_rep2_RNase,Gm12878,H1hesc,Helas3,K562,Nhek,Sknshra
chr2:201994451-202014558	+	hsa_circ_0002860	20107	930	2	16	7	0.1	NM_001127183	CFLAR	EPC	Hs68_rep1_RNase,Hs68_rep2_ctrl,Hs68_rep2_RNase
chr2:202010100-202014558	+	hsa_circ_0001092	4458	187	3	4	7	0.4	NM_001202519	CFLAR	adipose,chondrocytes,EPC,LCL,muscle,PMN2,right_atrium,thrombocytes,vena_cava,WAS2	Hs68_rep1_ctrl,Hs68_rep1_RNase,Hs68_rep2_ctrl,Hs68_rep2_RNase,cd_34,A549,Ag04450,Bj,Gm12878,Hepg2,Huvec,K562,Nhek,Sknshra
chr2:203329531-203332412	+	hsa_circ_0003218	2881	342	4	9	10	0.4	NM_001204	BMPR2	adipose,EPC,thrombocytes,VSMC	Hs68_rep1_ctrl,Hs68_rep1_RNase,Hs68_rep2_ctrl,Hs68_rep2_RNase,A549,Ag04450,Bj,Gm12878,H1hesc,Helas3,Hepg2,Hsmm,Huvec,K562,Nhek,Sknshra
chr2:20507738-20527139	-	hsa_circ_0052867	19401	901	2	7	6	0.3	ENST00000403432.1	PUM2	EPC	A549,Ag04450,Bj,Gm12878,H1hesc,Helas3,Hepg2,Huvec,K562,Mcf7,Nhek,Sknshra
chr2:211018218-211019335	-	hsa_circ_0008459	1117	1117	2	0	0	2	NM_152519	C2orf67	adipose,EPC,HUAEC,WAS2	Hs68_rep1_ctrl,Hs68_rep1_RNase,Hs68_rep2_ctrl,Hs68_rep2_RNase,Ag04450,Bj,Gm12878,H1hesc,Helas3,Huvec,K562,Mcf7,Nhek,Sknshra
chr2:216286813-216286915	-		102	102	2	0	723	0	ENST00000354785.4	FN1	EPC,fibroblasts,HUAEC,MSC_047,MSC_050,placenta,VSMC
chr2:233684536-233684695	+		159	159	2	7	12	0.2	NM_015575	GIGYF2	EPC
chr2:24357988-24369956	+	hsa_circ_0000982	11968	587	2	0	0	2	NM_001145710	LOC375190	adipose,chondrocytes,cortex,decidua,EPC,MSC_050,PMN2,right_atrium,thrombocytes,vena_cava,VSMC,WAS2	Hs68_rep1_RNase,Hs68_rep2_ctrl,Hs68_rep2_RNase,cd_19,cd_34,HEK293,neutr,Ag04450,Huvec,Sknshra
chr2:33525517-33526711	+	hsa_circ_0002247	1194	246	3	109	69	0	ENST00000404816.2	LTBP1	EPC,thrombocytes	Hs68_rep1_RNase,Hs68_rep2_ctrl,Hs68_rep2_RNase,Ag04450,Bj,K562,Nhlf,Sknshra
chr2:36623756-36669878	+	hsa_circ_0002346	46122	538	5	62	91	0.1	ENST00000280527.2	CRIM1	adipose,EPC,HUAEC,vena_cava	Hs68_rep1_ctrl,Hs68_rep1_RNase,Hs68_rep2_ctrl,Hs68_rep2_RNase,A549,Ag04450,Bj,Gm12878,H1hesc,Helas3,Hepg2,Hmec,Hsmm,Huvec,Mcf7,Nhek,Nhlf,Sknshra
chr2:36668400-36669878	+	hsa_circ_0007386	1478	364	2	100	91	0	ENST00000280527.2	CRIM1	chondrocytes,EPC,HUAEC,VSMC	Hs68_rep1_ctrl,Hs68_rep1_RNase,Hs68_rep2_ctrl,Hs68_rep2_RNase,A549,Ag04450,Bj,Gm12878,H1hesc,Helas3,Hepg2,Hmec,Hsmm,Huvec,K562,Mcf7,Nhek,Nhlf,Sknshra
chr2:37543379-37544322	-	hsa_circ_0000992	943	943	2	2	5	0.4	ENST00000379066.1	PRKD3	adipose,EPC,HUAEC,muscle,osteocytes,thrombocytes,WAS2	cd_19,HEK293
chr2:55209650-55214834	-	hsa_circ_0001006	5184	347	7	12	35	0.2	NM_020532	RTN4	adipose,chondrocytes,cortex,decidua,EPC,fibroblasts,HUAEC,LCL,MSC_047,MSC_050,thrombocytes,vena_cava,WAS2	Hs68_rep1_ctrl,Hs68_rep1_RNase,Hs68_rep2_ctrl,Hs68_rep2_RNase,cd_19,HEK293,A549,Ag04450,Bj,Gm12878,H1hesc,Helas3,Hepg2,Hmec,Hsmm,Huvec,K562,Mcf7,Nhek,Sknshra
chr2:56104880-56105000	-	hsa_circ_0054656	120	120	3	524	610	0	NM_001039348	EFEMP1	EPC,fibroblasts,HUAEC,HUVEC,muscle	Ag04450,Bj,Helas3,Hsmm,Huvec,Nhek,Nhlf
chr2:56108746-56108869	-		123	123	3	663	551	0	NM_001039348	EFEMP1	EPC
chr2:61749745-61753656	-	hsa_circ_0001016	3911	175	4	18	7	0.2	ENST00000401558.2	XPO1	ADA-SCID,adipose,decidua,EPC,HUAEC,LCL,thrombocytes,vena_cava,WAS2	Hs68_rep1_ctrl,Hs68_rep1_RNase,Hs68_rep2_ctrl,Hs68_rep2_RNase,cd_19,HEK293,neutr,A549,Ag04450,Bj,Gm12878,Helas3,Hepg2,K562,Nhek,Sknshra
chr2:74383544-74399879	-		16335	9195	2	9	0	0.2	ENST00000409969.2	MOB1A	EPC
chr2:85554123-85554249	+		126	126	2	0	0	2	ENST00000377386.3	TGOLN2	EPC
chr3:104536316-104548557	-	hsa_circ_0007124	12241	12241	3	0	4	0.8	TCONS_00006568	TCONS_00006568	EPC	Hs68_rep1_ctrl,Hs68_rep1_RNase,Hs68_rep2_RNase
chr3:110830876-110866331	+		35455	1130	2	2	6	0.3	NM_001243288	PVRL3	decidua,EPC
chr3:111632165-111639266	+	hsa_circ_0001326	7101	666	4	9	19	0.2	ENST00000431670.2	PHLDB2	EPC,fibroblasts,HUAEC,placenta,vena_cava	Hs68_rep1_ctrl,Hs68_rep1_RNase,Hs68_rep2_ctrl,Hs68_rep2_RNase,cd_19,Ag04450,Bj,Hepg2,Nhek,Sknshra
chr3:119222378-119232566	+	hsa_circ_0066875	10188	236	2	13	17	0.1	ENST00000494664.1	TIMMDC1	EPC,vena_cava	A549,Ag04450,Bj,Gm12878,H1hesc,Helas3,Hepg2,Huvec,K562,Nhek,Sknshra
chr3:129599151-129599402	-	hsa_circ_0001340	251	251	3	0	0	3	NM_001017395	TMCC1	adipose,chondrocytes,cortex,EPC,fibroblasts,muscle,osteocytes,PMN2,thrombocytes,umbcord,vena_cava,WAS2	Hs68_rep1_ctrl,Hs68_rep1_RNase,Hs68_rep2_ctrl,Hs68_rep2_RNase,cd_34
chr3:145838898-145842016	-		3118	229	10	9	32	0.3	NM_182943	PLOD2	adipose,chondrocytes,EPC,fibroblasts,HUAEC,MSC_047,MSC_050,osteocytes,right_atrium,thrombocytes,vena_cava,VSMC
chr3:149563797-149639014	+	hsa_circ_0001346	75217	716	3	2	0	1.5	NM_007282	RNF13	adipose,EPC	Hs68_rep1_ctrl,Hs68_rep1_RNase,Hs68_rep2_ctrl,Hs68_rep2_RNase,cd_19,cd_34,A549,Ag04450,Bj,Gm12878,H1hesc,Helas3,Hepg2,Huvec,K562,Mcf7,Nhek,Sknshra
chr3:196118683-196129890	-	hsa_circ_0001380	11207	247	5	4	7	0.7	ENST00000296328.4	UBXN7	ADA-SCID,adipose,chondrocytes,cortex,decidua,EPC,fibroblasts,HUAEC,LCL,MSC_047,MSC_050,muscle,osteocytes,PMN2,right_atrium,thrombocytes,umbcord,vena_cava,VSMC,WAS2	Hs68_rep1_ctrl,Hs68_rep1_RNase,Hs68_rep2_ctrl,Hs68_rep2_RNase,cd_19,HEK293,neutr,A549,Ag04450,Bj,Gm12878,H1hesc,Helas3,Hepg2,Huvec,K562,Mcf7,Nhek,Sknshra
chr3:196842797-196846401	-	hsa_circ_0001383	3604	278	3	7	11	0.3	NM_004087	DLG1	EPC,HUAEC,thrombocytes,WAS2	Hs68_rep1_RNase,Hs68_rep2_ctrl,Hs68_rep2_RNase,cd_19,A549,Ag04450,Bj,Gm12878,H1hesc,Helas3,Hepg2,K562,Nhek,Sknshra
chr3:43341245-43345284	+	hsa_circ_0004089	4039	757	3	5	21	0.1	NM_017719	SNRK	adipose,EPC,thrombocytes,vena_cava	Hs68_rep1_RNase,Hs68_rep2_ctrl,Hs68_rep2_RNase,A549,Ag04450,Bj,Gm12878,Huvec,K562
chr3:49372452-49373029	-	hsa_circ_0001301	577	577	2	10	0	0.2	NM_003363	USP4	adipose,EPC,LCL,PMN2,thrombocytes	Hs68_rep1_ctrl,Hs68_rep1_RNase,Hs68_rep2_ctrl,Hs68_rep2_RNase,cd_19,neutr
chr3:49397638-49397802	+		164	164	3	0	0	3	ENST00000418115.1	RHOA	EPC,thrombocytes,WAS2
chr4:10099334-10105610	-	hsa_circ_0003550	6276	420	3	94	99	0	NM_017491	WDR1	adipose,EPC,thrombocytes,vena_cava,WAS2	Hs68_rep1_ctrl,Hs68_rep1_RNase,Hs68_rep2_ctrl,Hs68_rep2_RNase
chr4:106613132-106614643	-	hsa_circ_0070573	1511	348	2	9	4	0.2	ENST00000451321.2	INTS12	EPC	Gm12878,K562
chr4:108603170-108622441	-	hsa_circ_0006935	19271	609	2	10	15	0.1	ENST00000265174.4	PAPSS1	EPC,WAS2	Hs68_rep1_ctrl,Hs68_rep1_RNase,Hs68_rep2_ctrl,Hs68_rep2_RNase,Ag04450,Bj,Gm12878,H1hesc,Hepg2,K562,Mcf7,Sknshra
chr4:129913321-129925031	-	hsa_circ_0001439	11710	396	2	0	0	2	ENST00000281142.5	SCLT1	ADA-SCID,adipose,chondrocytes,decidua,EPC,LCL,MSC_047,muscle,thrombocytes,umbcord,vena_cava,WAS2	Hs68_rep1_ctrl,Hs68_rep1_RNase,Hs68_rep2_ctrl,Hs68_rep2_RNase,cd_19,neutr,Ag04450,Bj,Gm12878,H1hesc,Helas3,Hepg2,K562,Nhek,Sknshra
chr4:144464661-144465125	+	hsa_circ_0001445	464	269	5	5	5	1	NM_003601	SMARCA5	ADA-SCID,adipose,chondrocytes,cortex,decidua,EPC,fibroblasts,HUAEC,LCL,MSC_047,MSC_050,muscle,osteocytes,placenta,plasma,PMN2,right_atrium,thrombocytes,umbcord,vena_cava,WAS2	cd_19,cd_34,HEK293,neutr
chr4:153332454-153333681	-	hsa_circ_0001451	1227	620	3	0	0	3	ENST00000603548.1	FBXW7	ADA-SCID,adipose,cortex,EPC,fibroblasts,HUAEC,LCL,muscle,osteocytes,PMN2,right_atrium,thrombocytes,umbcord,vena_cava,WAS2	Hs68_rep1_ctrl,Hs68_rep1_RNase,Hs68_rep2_ctrl,Hs68_rep2_RNase,cd_19,A549,Ag04450,Bj,Gm12878,H1hesc,Helas3,Hepg2,Hmec,Huvec,K562,Nhek,Sknshra
chr4:162376155-162421286	-	hsa_circ_0071361	45131	502	2	10	8	0.2	ENST00000306100.5	FSTL5	EPC	Gm12878,Huvec
chr4:37633006-37640126	-	hsa_circ_0001400	7120	434	5	10	17	0.3	NM_001085400	RELL1	ADA-SCID,adipose,cortex,EPC,HUAEC,placenta,PMN2,right_atrium,WAS2	Hs68_rep1_ctrl,Hs68_rep1_RNase,Hs68_rep2_ctrl,Hs68_rep2_RNase,cd_19,cd_34,neutr,A549,Ag04450,Bj,Gm12878,H1hesc,Helas3,Hsmm,Huvec,K562,Nhek,Sknshra
chr4:40936472-40947087	-	hsa_circ_0008453	10615	416	2	4	10	0.2	NM_001166050	APBB2	adipose,EPC	Hs68_rep1_RNase,Hs68_rep2_ctrl,Hs68_rep2_RNase,Ag04450,Bj,Gm12878,H1hesc,Helas3,Hepg2,Hsmm,Huvec,Mcf7,Nhek,Sknshra
chr4:56277780-56284152	+	hsa_circ_0001414	6372	585	3	9	28	0.1	NM_018475	TMEM165	ADA-SCID,adipose,chondrocytes,cortex,decidua,EPC,fibroblasts,HUAEC,HUVEC,MSC_047,MSC_050,muscle,osteocytes,thrombocytes,umbcord,vena_cava,VSMC,WAS2	cd_19,HEK293,A549,Ag04450,Bj,Gm12878,H1hesc,Helas3,Hepg2,Hsmm,Huvec,K562,Mcf7,Nhek,Nhlf,Sknshra
chr4:73956383-73958017	-	hsa_circ_0007883	1634	1634	3	0	5	0.6	ENST00000358602.4	ANKRD17	ADA-SCID,EPC,umbcord,WAS2	Hs68_rep1_ctrl,Hs68_rep1_RNase,Hs68_rep2_ctrl,Hs68_rep2_RNase,A549,Ag04450,Bj,Gm12878,H1hesc,Helas3,Hepg2,Huvec,K562,Nhek,Sknshra
chr4:77055327-77065626	-	hsa_circ_0070039	10299	643	2	4	9	0.2	ENST00000264883.3	NUP54	decidua,EPC,LCL,right_atrium,WAS2	A549,Ag04450,Bj,Gm12878,H1hesc,Helas3,Hepg2,Huvec,K562,Nhek,Sknshra
chr4:7870348-7873807	-	hsa_circ_0069152	3459	227	4	13	12	0.3	NM_001134647	AFAP1	EPC,MSC_047	A549,Ag04450,Bj,H1hesc,Helas3,Hepg2,Huvec,Mcf7,Nhek,Nhlf,Sknshra
chr4:87967317-87968746	+	hsa_circ_0001423	1429	1021	2	9	0	0.2	ENST00000307808.6	AFF1	ADA-SCID,adipose,chondrocytes,EPC,LCL,placenta,right_atrium,thrombocytes,umbcord,vena_cava,WAS2	Hs68_rep1_ctrl,Hs68_rep1_RNase,Hs68_rep2_ctrl,Hs68_rep2_RNase,HEK293,A549,Ag04450,Bj,Gm12878,H1hesc,Helas3,Hepg2,Huvec,K562,Nhek,Sknshra
chr5:167915606-167921655	+	hsa_circ_0001550	6049	534	6	9	13	0.5	ENST00000231572.3	RARS	adipose,cortex,decidua,EPC,HUAEC,LCL,MSC_050,muscle,osteocytes,PMN2,right_atrium,thrombocytes,umbcord,vena_cava,VSMC,WAS2	Hs68_rep1_ctrl,Hs68_rep1_RNase,Hs68_rep2_ctrl,Hs68_rep2_RNase,cd_19,neutr,A549,Ag04450,Bj,Gm12878,Helas3,Huvec,K562,Nhek,Sknshra
chr5:176370335-176385155	-	hsa_circ_0001558	14820	397	2	0	4	0.5	NM_001199297	UIMC1	ADA-SCID,cortex,decidua,EPC,HUAEC,HUVEC,LCL,muscle,thrombocytes,vena_cava,WAS2	Hs68_rep1_ctrl,Hs68_rep1_RNase,Hs68_rep2_ctrl,Hs68_rep2_RNase,cd_19,HEK293,neutr,A549,Ag04450,Bj,Gm12878,H1hesc,Helas3,Hepg2,Huvec,K562,Mcf7,Nhek,Sknshra
chr5:179146668-179146782	+	hsa_circ_0075303	114	114	2	107	85	0	NM_001746	CANX	EPC,HUAEC,WAS2	A549,Ag04450,Bj,Gm12878,Hepg2,Hmec,K562,Nhek,Sknshra
chr5:179688683-179707608	-	hsa_circ_0001566	18925	497	2	0	0	2	ENST00000452135.2	MAPK9	EPC,LCL	Hs68_rep1_ctrl,Hs68_rep1_RNase,Hs68_rep2_ctrl,Hs68_rep2_RNase,cd_19,A549,Ag04450,Bj,Gm12878,H1hesc,Helas3,Hepg2,Huvec,K562,Mcf7,Nhek,Sknshra
chr5:37243114-37247847	-	hsa_circ_0008755	4733	724	2	0	0	2	ENST00000274258.7	C5orf42	EPC	Hs68_rep1_ctrl,Hs68_rep1_RNase,Hs68_rep2_ctrl,Hs68_rep2_RNase
chr5:64556426-64587297	-	hsa_circ_0004418	30871	460	2	0	2	1	NM_197941	ADAMTS6	EPC	Hs68_rep1_ctrl,Hs68_rep1_RNase,Hs68_rep2_ctrl,Hs68_rep2_RNase,Ag04450,Bj,Huvec
chr5:64747301-64769779	-	hsa_circ_0072688	22478	1352	7	3	0	2.3	NM_197941	ADAMTS6	chondrocytes,EPC,HUAEC,HUVEC,MSC_047,thrombocytes,VSMC,WAS2	Ag04450,Bj,Gm12878,H1hesc,Helas3,Hepg2,Hmec,Huvec,K562,Mcf7,Nhek,Nhlf,Sknshra
chr5:65349233-65350779	+	hsa_circ_0072732	1546	1546	2	0	6	0.3	ENST00000284037.5	ERBB2IP	decidua,EPC,fibroblasts,osteocytes,thrombocytes,VSMC,WAS2	Gm12878
chr5:67522117-67522837	+	hsa_circ_0006411	720	720	2	0	2	1	ENST00000521381.1	PIK3R1	EPC,vena_cava	Hs68_rep1_ctrl,Hs68_rep1_RNase,Hs68_rep2_ctrl,Hs68_rep2_RNase
chr5:68470703-68471364	+	hsa_circ_0001495	661	378	2	12	15	0.1	ENST00000256442.5	CCNB1	EPC,thrombocytes,WAS2	Hs68_rep1_ctrl,Hs68_rep1_RNase,Hs68_rep2_ctrl,Hs68_rep2_RNase,cd_19,A549,Ag04450,Bj,Gm12878,H1hesc,Helas3,Hepg2,Hmec,Huvec,K562,Mcf7,Nhek,Sknshra
chr5:72370568-72373320	+	hsa_circ_0002490	2752	268	6	3	0	2	ENST00000430046.2	FCHO2	adipose,decidua,EPC,muscle,osteocytes,PMN2,right_atrium,thrombocytes,umbcord,vena_cava,VSMC	Hs68_rep1_ctrl,Hs68_rep1_RNase,Hs68_rep2_ctrl,Hs68_rep2_RNase,A549,Ag04450,Bj,Gm12878,H1hesc,Helas3,Hepg2,Hsmm,Huvec,K562,Mcf7,Nhek,Sknshra
chr6:13579682-13584457	+	hsa_circ_0007218	4775	309	2	0	0	2	NM_012241	SIRT5	adipose,EPC,PMN2,thrombocytes	Hs68_rep1_RNase,Hs68_rep2_ctrl,Hs68_rep2_RNase,A549,Ag04450,Bj,Gm12878,H1hesc,Helas3,Hepg2,K562,Mcf7,Nhek,Sknshra
chr6:158703294-158735300	+		32006	2334	2	0	0	2	TCONS_00011401	TCONS_00011401	adipose,EPC,vena_cava
chr6:26373124-26446213	+		73089	70795	3	0	0	3	NM_001197247	BTN3A2	EPC,WAS2
chr6:87925620-87928449	+	hsa_circ_0004058	2829	370	3	0	0	3	ENST00000369577.3	ZNF292	ADA-SCID,cortex,decidua,EPC,HUAEC,LCL,muscle,right_atrium,thrombocytes,umbcord,vena_cava,VSMC,WAS2	Hs68_rep1_ctrl,Hs68_rep1_RNase,Hs68_rep2_ctrl,Hs68_rep2_RNase,A549,Ag04450,Bj,Gm12878,H1hesc,Helas3,K562,Nhek,Sknshra
chr7:100410368-100410830	-	hsa_circ_0001730	462	362	3	34	12	0.1	NM_004444	EPHB4	EPC,HUAEC	Hs68_rep1_ctrl,Hs68_rep1_RNase,Hs68_rep2_ctrl,Hs68_rep2_RNase,cd_19,HEK293,neutr,A549,Ag04450,Bj,Gm12878,H1hesc,Helas3,Hepg2,Hmec,Hsmm,Huvec,K562,Mcf7,Nhek,Nhlf,Sknshra
chr7:100773763-100773883	+		120	120	2	0	0	2	ENST00000223095.4	SERPINE1	EPC
chr7:139415730-139416814	-	hsa_circ_0001756	1084	1084	2	2	8	0.2	NM_022740	HIPK2	adipose,chondrocytes,EPC,right_atrium,thrombocytes	Hs68_rep1_ctrl,Hs68_rep1_RNase,Hs68_rep2_ctrl,Hs68_rep2_RNase,HEK293,neutr,A549,Ag04450,Bj,Gm12878,H1hesc,Helas3,Hepg2,Hsmm,Huvec,K562,Mcf7,Nhek,Nhlf,Sknshra
chr7:148543561-148544397	-	hsa_circ_0006357	836	253	2	0	2	1	NM_004456	EZH2	EPC,MSC_047,thrombocytes	Hs68_rep1_ctrl,Hs68_rep1_RNase,Hs68_rep2_ctrl,Hs68_rep2_RNase,A549,Ag04450,Bj,Gm12878,H1hesc,K562,Nhek,Sknshra
chr7:156619298-156629579	-	hsa_circ_0005939	10281	253	2	2	3	0.7	ENST00000353442.4	LMBR1	EPC,HUAEC,thrombocytes,vena_cava,WAS2	Hs68_rep1_ctrl,Hs68_rep1_RNase,Hs68_rep2_ctrl,Hs68_rep2_RNase,A549,Ag04450,Bj,Gm12878,H1hesc,Helas3,Hepg2,Huvec,K562,Mcf7,Nhek,Sknshra
chr7:158552176-158557544	-	hsa_circ_0001776	5368	495	3	14	14	0.2	ENST00000251527.5	ESYT2	ADA-SCID,adipose,chondrocytes,decidua,EPC,fibroblasts,HUAEC,LCL,MSC_047,muscle,osteocytes,placenta,right_atrium,thrombocytes,umbcord,vena_cava,VSMC,WAS2	Hs68_rep1_ctrl,Hs68_rep1_RNase,Hs68_rep2_ctrl,Hs68_rep2_RNase,cd_19,cd_34,neutr,A549,Ag04450,Bj,Gm12878,Helas3,Hepg2,Huvec,K562,Mcf7,Nhek,Sknshra
chr7:24663284-24690331	+	hsa_circ_0001685	27047	653	2	0	3	0.7	ENST00000396475.2	MPP6	ADA-SCID,adipose,EPC,thrombocytes	Hs68_rep1_ctrl,Hs68_rep1_RNase,Hs68_rep2_ctrl,Hs68_rep2_RNase,cd_34,A549,Ag04450,Bj,Gm12878,H1hesc,Hepg2,K562,Nhek,Sknshra
chr7:6505750-6505876	-		126	126	3	0	0	3	ENST00000258739.4	KDELR2	EPC
chr7:8257934-8275635	-	hsa_circ_0079422	17701	658	2	4	8	0.2	ENST00000402384.3	ICA1	EPC,right_atrium,vena_cava	H1hesc,Huvec,K562,Sknshra
chr7:97820039-97823884	+	hsa_circ_0001725	3845	3109	2	2	0	1	ENST00000297293.5	LMTK2	cortex,EPC,right_atrium	Hs68_rep1_ctrl,Hs68_rep1_RNase,Hs68_rep2_ctrl,Hs68_rep2_RNase,cd_34
chr7:99621041-99621930	+	hsa_circ_0001727	889	668	4	8	7	0.5	ENST00000324306.6	ZKSCAN1	adipose,EPC,HUAEC,LCL,thrombocytes,WAS2	Hs68_rep1_ctrl,Hs68_rep1_RNase,Hs68_rep2_ctrl,Hs68_rep2_RNase,cd_19,cd_34,HEK293,A549,Ag04450,Bj,Gm12878,H1hesc,Helas3,Hepg2,Hsmm,Huvec,K562,Mcf7,Nhek,Nhlf,Sknshra
chr8:131164981-131181313	-	hsa_circ_0001824	16332	334	2	9	15	0.1	NM_001247996	ASAP1	adipose,cortex,decidua,EPC,HUAEC,thrombocytes	Hs68_rep1_ctrl,Hs68_rep1_RNase,Hs68_rep2_ctrl,Hs68_rep2_RNase,cd_19,neutr,A549,Ag04450,Bj,Gm12878,Helas3,K562,Sknshra
chr8:131164981-131193126	-	hsa_circ_0008934	28145	550	2	4	15	0.1	NM_001247996	ASAP1	adipose,chondrocytes,decidua,EPC,HUAEC,muscle,PMN2,thrombocytes,umbcord,vena_cava,WAS2	Hs68_rep1_ctrl,Hs68_rep1_RNase,Hs68_rep2_ctrl,Hs68_rep2_RNase,A549,Ag04450,Bj,Gm12878,Helas3,Huvec,K562,Mcf7,Sknshra
chr8:131370262-131374017	-	hsa_circ_0085616	3755	229	3	2	16	0.2	NM_001247996	ASAP1	EPC,HUAEC,HUVEC,MSC_047,osteocytes,WAS2	A549,Ag04450,Bj,H1hesc,Helas3,Hepg2,Hsmm,Huvec,Nhek,Nhlf,Sknshra
chr8:141749116-141762415	-	hsa_circ_0003171	13299	493	2	16	10	0.1	ENST00000522684.1	PTK2	cortex,EPC,LCL,muscle,right_atrium,thrombocytes,vena_cava	Hs68_rep1_ctrl,Hs68_rep1_RNase,Hs68_rep2_ctrl,Hs68_rep2_RNase,A549,Bj,Gm12878,H1hesc,K562,Sknshra
chr8:141828375-141900868	-	hsa_circ_0005982	72493	899	2	7	17	0.1	ENST00000522684.1	PTK2	adipose,decidua,EPC,right_atrium,vena_cava	Hs68_rep1_ctrl,Hs68_rep1_RNase,Hs68_rep2_ctrl,Hs68_rep2_RNase,A549,Ag04450,Bj,H1hesc,Helas3,Hepg2,K562,Mcf7,Nhek,Sknshra
chr8:141856358-141900868	-	hsa_circ_0003221	44510	625	2	7	3	0.3	ENST00000522684.1	PTK2	EPC,thrombocytes,vena_cava	Hs68_rep1_ctrl,Hs68_rep1_RNase,Hs68_rep2_ctrl,Hs68_rep2_RNase,A549,Ag04450,Bj,H1hesc,Hsmm,K562,Sknshra
chr8:141874410-141900868	-	hsa_circ_0002483	26458	482	2	7	39	0.1	ENST00000522684.1	PTK2	adipose,EPC,HUAEC,MSC_047,muscle,thrombocytes,vena_cava	Hs68_rep1_ctrl,Hs68_rep1_RNase,Hs68_rep2_ctrl,Hs68_rep2_RNase,A549,Ag04450,Bj,H1hesc,Helas3,Hepg2,Huvec,K562,Mcf7,Nhek,Sknshra
chr8:18656804-18662408	-	hsa_circ_0004458	5604	448	2	0	2	1	ENST00000327040.8	PSD3	cortex,EPC,thrombocytes,vena_cava	Hs68_rep1_ctrl,Hs68_rep1_RNase,Hs68_rep2_ctrl,Hs68_rep2_RNase,A549,Ag04450,Bj,H1hesc,Helas3,Hepg2,Hsmm,Huvec,K562,Mcf7,Nhek,Sknshra
chr8:37623043-37623873	+	hsa_circ_0001788	830	220	2	6	6	0.3	NM_007198	PROSC	ADA-SCID,adipose,cortex,decidua,EPC,HUAEC,muscle,PMN2,thrombocytes,vena_cava,WAS2	Hs68_rep1_ctrl,Hs68_rep1_RNase,Hs68_rep2_ctrl,Hs68_rep2_RNase,cd_19,HEK293
chr8:52773404-52773806	-	hsa_circ_0001801	402	402	2	5	8	0.2	ENST00000360540.5	PCMTD1	adipose,decidua,EPC,muscle,PMN2,right_atrium,thrombocytes,umbcord,vena_cava,WAS2	cd_19,cd_34,HEK293,neutr,A549,Ag04450,Bj,Gm12878,H1hesc,Helas3,Hepg2,Hsmm,Huvec,K562,Mcf7,Sknshra
chr8:59851860-59872567	-	hsa_circ_0006786	20707	309	2	7	8	0.2	ENST00000361421.1	TOX	EPC	Hs68_rep1_ctrl,Hs68_rep1_RNase,Hs68_rep2_RNase
chr9:113734352-113735838	-	hsa_circ_0087960	1486	226	4	0	8	0.5	ENST00000374431.3	LPAR1	adipose,chondrocytes,decidua,EPC,MSC_050,muscle,osteocytes,right_atrium,thrombocytes,vena_cava,VSMC	A549,Ag04450,Bj,Gm12878,H1hesc,Hsmm,Huvec,Nhek,Nhlf,Sknshra
chr9:138773478-138774924	-	hsa_circ_0001900	1446	425	7	0	6	1.2	ENST00000389532.4	CAMSAP1	adipose,decidua,EPC,HUAEC,LCL,MSC_047,muscle,right_atrium,umbcord,vena_cava,VSMC,WAS2	Hs68_rep1_ctrl,Hs68_rep1_RNase,Hs68_rep2_ctrl,Hs68_rep2_RNase,cd_19,cd_34,HEK293,A549,Ag04450,Bj,Gm12878,H1hesc,Helas3,Hepg2,Hmec,Hsmm,Huvec,K562,Mcf7,Nhek,Nhlf,Sknshra
chr9:14146687-14179779	-	hsa_circ_0086376	33092	363	2	9	7	0.2	NM_001190737	NFIB	cortex,EPC,muscle,vena_cava	A549,H1hesc,Sknshra
chr9:14639893-14680160	-	hsa_circ_0008952	40267	796	2	0	0	2	NM_178566	ZDHHC21	EPC,LCL,right_atrium,thrombocytes,vena_cava,WAS2	Hs68_rep1_ctrl,Hs68_rep1_RNase,Hs68_rep2_ctrl,Hs68_rep2_RNase
chr9:16727794-16738483	-	hsa_circ_0008732	10689	327	2	0	0	2	NM_017637	BNC2	adipose,chondrocytes,decidua,EPC,MSC_047,muscle,osteocytes,VSMC	Hs68_rep1_ctrl,Hs68_rep1_RNase,Hs68_rep2_ctrl,Hs68_rep2_RNase,A549,Ag04450,Bj,Gm12878,H1hesc,Helas3,Huvec,Sknshra
chr9:33971648-33973235	-	hsa_circ_0001851	1587	159	2	3	3	0.7	ENST00000379238.1	UBAP2	ADA-SCID,adipose,chondrocytes,decidua,EPC,fibroblasts,LCL,osteocytes,PMN2,right_atrium,thrombocytes,umbcord,vena_cava,VSMC,WAS2	Hs68_rep1_ctrl,Hs68_rep1_RNase,Hs68_rep2_ctrl,Hs68_rep2_RNase,cd_19,A549,Ag04450,Bj,Gm12878,Helas3,Hepg2,Huvec,K562,Nhek,Sknshra
chr9:33986757-34017187	-	hsa_circ_0086735	30430	561	2	0	3	0.7	ENST00000379238.1	UBAP2	ADA-SCID,adipose,EPC,HUAEC,thrombocytes,WAS2	A549,Ag04450,Hepg2,Huvec,K562,Sknshra
chr9:96233422-96238620	+	hsa_circ_0008193	5198	330	3	15	26	0.1	ENST00000277165.6	FAM120A	adipose,EPC,LCL,thrombocytes,vena_cava,WAS2	Hs68_rep1_ctrl,Hs68_rep1_RNase,Hs68_rep2_ctrl,Hs68_rep2_RNase,A549,Ag04450,Bj,Gm12878,H1hesc,Helas3,Hepg2,Huvec,K562,Mcf7,Nhek,Sknshra

## Sheet: fibroblasts
position	strand	circbase.ID	genomic_length	spliced_length	circ.reads	lin.reads_5prime	lin.reads_3prime	circ.lin_ratio	best_transcript	gene	samples	circbase.samples
chr10:105382226-105420872	-	hsa_circ_0005620	38646	330	2	3	8	0.2	ENST00000369774.4	SH3PXD2A	adipose,fibroblasts,MSC_047,osteocytes,umbcord,VSMC	Hs68_rep1_ctrl,Hs68_rep1_RNase,Hs68_rep2_ctrl,Hs68_rep2_RNase,Ag04450,Bj,Helas3,Hepg2,Hsmm,Nhek
chr10:119245463-119245989	-		526	526	3	0	0	3	ENST00000424371.2	EMX2OS	fibroblasts
chr10:4872866-4951798	+		78932	63000	3	0	0	3	ENST00000298375.7	AKR1E2	fibroblasts
chr10:69714351-69773943	-	hsa_circ_0018478	59592	1453	2	6	4	0.3	NM_022079	HERC4	fibroblasts	A549,Ag04450,Sknshra
chr11:33307958-33309057	+	hsa_circ_0000284	1099	1099	14	3	5	2.8	ENST00000303296.4	HIPK3	ADA-SCID,adipose,chondrocytes,cortex,decidua,EPC,fibroblasts,HUAEC,LCL,MSC_047,MSC_050,muscle,osteocytes,placenta,PMN2,right_atrium,thrombocytes,umbcord,vena_cava,VSMC,WAS2	Hs68_rep1_ctrl,Hs68_rep1_RNase,Hs68_rep2_ctrl,Hs68_rep2_RNase,cd_19,cd_34,HEK293,neutr,A549,Ag04450,Bj,Gm12878,H1hesc,Helas3,Hepg2,Hsmm,Huvec,K562,Mcf7,Nhek,Nhlf,Sknshra
chr11:62290574-62290796	-		222	222	2	0	0	2	NM_001620	AHNAK	fibroblasts
chr11:65266604-65266776	+		172	172	3	0	0	3	ENST00000534336.1	MALAT1	fibroblasts,VSMC
chr11:65266644-65266756	+		112	112	14	0	0	14	ENST00000534336.1	MALAT1	ADA-SCID,fibroblasts,PMN2,VSMC
chr11:65267678-65267795	+		117	117	3	0	0	3	ENST00000534336.1	MALAT1	fibroblasts,HUAEC,LCL,PMN2,WAS2
chr11:65267946-65268121	+		175	86	3	0	0	3	TCONS_l2_00004578	TCONS_l2_00004578	fibroblasts
chr11:65267990-65268121	+		131	42	2	0	0	2	TCONS_l2_00004578	TCONS_l2_00004578	ADA-SCID,fibroblasts,MSC_047,PMN2
chr11:65269241-65269431	+		190	190	5	0	0	5	ENST00000534336.1	MALAT1	fibroblasts,MSC_047,WAS2
chr12:109046047-109048186	-	hsa_circ_0000437	2139	251	5	14	8	0.4	ENST00000261401.3	CORO1C	ADA-SCID,adipose,chondrocytes,decidua,EPC,fibroblasts,HUAEC,LCL,MSC_047,MSC_050,muscle,PMN2,right_atrium,thrombocytes,umbcord,vena_cava,VSMC,WAS2	cd_19,cd_34,HEK293,A549,Ag04450,Bj,Gm12878,H1hesc,Helas3,Hepg2,Hsmm,Huvec,K562,Mcf7,Nhek,Sknshra
chr12:116534473-116549317	-	hsa_circ_0000441	14844	169	2	2	4	0.5	ENST00000281928.3	MED13L	decidua,fibroblasts,MSC_047,muscle,PMN2,right_atrium,WAS2	Hs68_rep1_ctrl,Hs68_rep1_RNase,Hs68_rep2_ctrl,Hs68_rep2_RNase,neutr
chr12:116668337-116675510	-	hsa_circ_0000443	7173	7173	3	3	0	1	ENST00000281928.3	MED13L	adipose,cortex,EPC,fibroblasts,HUAEC,osteocytes,PMN2,right_atrium,thrombocytes,vena_cava,VSMC,WAS2	Hs68_rep1_ctrl,Hs68_rep1_RNase,Hs68_rep2_ctrl,Hs68_rep2_RNase,cd_19,neutr
chr13:102220090-102227829	+		7739	161	2	0	0	2	NM_004791	ITGBL1	fibroblasts
chr13:33091993-33101669	-	hsa_circ_0000471	9676	438	3	7	0	0.4	ENST00000446957.2	N4BP2L2	ADA-SCID,adipose,cortex,decidua,EPC,fibroblasts,HUAEC,muscle,osteocytes,placenta,PMN2,right_atrium,thrombocytes,umbcord,vena_cava,VSMC,WAS2	Hs68_rep1_ctrl,Hs68_rep1_RNase,Hs68_rep2_ctrl,Hs68_rep2_RNase,cd_19,HEK293,neutr,A549,Ag04450,Bj,Gm12878,H1hesc,Helas3,Hepg2,Huvec,K562,Nhek,Sknshra
chr13:61013821-61034674	+	hsa_circ_0004245	20853	312	2	0	2	1	NM_001146070	TDRD3	fibroblasts,right_atrium,thrombocytes	Hs68_rep1_ctrl,Hs68_rep1_RNase,Hs68_rep2_ctrl,Hs68_rep2_RNase,A549,Ag04450,Gm12878,H1hesc,K562,Mcf7,Nhek,Sknshra
chr14:102506572-102507010	+	hsa_circ_0002398	438	251	2	10	12	0.2	NM_001376	DYNC1H1	adipose,EPC,fibroblasts,HUAEC,muscle,vena_cava,WAS2	Hs68_rep1_ctrl,Hs68_rep1_RNase,Hs68_rep2_ctrl,Hs68_rep2_RNase
chr14:20811305-20811436	-	hsa_circ_0000514	131	131	4	0	0	4	ENST00000554988.1	RPPH1	chondrocytes,cortex,decidua,EPC,fibroblasts,HUAEC,HUVEC,LCL,MSC_047,MSC_050,muscle,osteocytes,PMN2,right_atrium,thrombocytes,vena_cava,VSMC,WAS2	Hs68_rep1_ctrl,Hs68_rep1_RNase,Hs68_rep2_ctrl,Hs68_rep2_RNase,cd_19,cd_34,HEK293,neutr
chr14:20811382-20811529	-		147	147	3	0	0	3	ENST00000554988.1	RPPH1	ADA-SCID,fibroblasts,osteocytes
chr14:20811436-20811559	-	hsa_circ_0000520	123	123	2	0	0	2	ENST00000554988.1	RPPH1	fibroblasts,osteocytes	Hs68_rep1_ctrl,Hs68_rep1_RNase,Hs68_rep2_ctrl,Hs68_rep2_RNase,cd_19,neutr
chr14:62188226-62188541	+	hsa_circ_0007976	315	231	2	34	118	0	NM_001530	HIF1A	fibroblasts,thrombocytes,WAS2	Hs68_rep1_RNase,Hs68_rep2_ctrl,Hs68_rep2_RNase,A549,Ag04450,Bj,Gm12878,H1hesc,Helas3,Huvec,K562,Nhek,Sknshra
chr15:39887958-39888080	-		122	122	2	0	0	2	ENST00000260356.5	THBS1	chondrocytes,fibroblasts,HUAEC
chr15:39888601-39888725	-		124	124	2	0	0	2	ENST00000260356.5	THBS1	fibroblasts
chr15:48736737-48736857	-		120	120	2	91	113	0	ENST00000316623.5	FBN1	fibroblasts
chr15:81082876-81086880	+	hsa_circ_0002568	4004	4004	2	56	0	0	ENST00000394685.3	KIAA1199	fibroblasts	Hs68_rep1_RNase,Hs68_rep2_ctrl,Hs68_rep2_RNase
chr15:81104961-81105200	+		239	239	2	0	0	2	ENST00000394685.3	KIAA1199	fibroblasts
chr16:16235029-16236799	+		1770	1770	2	2	0	1	ENST00000399408.2	ABCC1	fibroblasts
chr16:68300495-68300624	+	hsa_circ_0039943	129	129	2	0	3	0.7	NM_001076785	SLC7A6	ADA-SCID,adipose,chondrocytes,decidua,fibroblasts,muscle,osteocytes,right_atrium,thrombocytes,vena_cava,WAS2	A549,Ag04450,Bj,Gm12878,Helas3,Hepg2,Hmec,Huvec,K562,Nhek,Sknshra
chr16:77204726-77225530	+		20804	20587	3	0	3	1	ENST00000248248.3	MON1B	fibroblasts
chr17:45695715-45696530	+	hsa_circ_0004622	815	264	2	0	3	0.7	ENST00000322157.4	NPEPPS	EPC,fibroblasts,thrombocytes	Hs68_rep1_ctrl,Hs68_rep1_RNase,Hs68_rep2_ctrl,Hs68_rep2_RNase,A549,Ag04450,Gm12878,H1hesc,Huvec,K562,Nhek,Sknshra
chr17:65941524-65972074	+	hsa_circ_0000799	30550	2026	3	0	3	1	ENST00000321892.4	BPTF	ADA-SCID,adipose,cortex,fibroblasts,HUAEC,LCL,right_atrium,thrombocytes,umbcord,WAS2	cd_34,HEK293,neutr,A549,Ag04450,Bj,Gm12878,H1hesc,Helas3,Hepg2,Huvec,K562,Mcf7,Nhek,Sknshra
chr17:75398140-75398785	+	hsa_circ_0005320	645	645	2	13	5	0.2	NM_006640	SEPT9	ADA-SCID,fibroblasts,WAS2	Hs68_rep1_ctrl,Hs68_rep1_RNase,Hs68_rep2_ctrl,Hs68_rep2_RNase,A549,Ag04450,Bj,Gm12878,H1hesc,Helas3,Hepg2,Hmec,Hsmm,K562,Mcf7,Nhek,Nhlf,Sknshra
chr18:12999419-13019205	+	hsa_circ_0000831	19786	1054	2	0	0	2	NM_032142	CEP192	fibroblasts,LCL,vena_cava,WAS2	Hs68_rep1_ctrl,Hs68_rep1_RNase,Hs68_rep2_ctrl,Hs68_rep2_RNase,cd_19,HEK293
chr18:8718421-8720494	+	hsa_circ_0000825	2073	384	3	13	18	0.2	ENST00000359865.3	SOGA2	EPC,fibroblasts,HUAEC,VSMC	Hs68_rep1_ctrl,Hs68_rep1_RNase,Hs68_rep2_ctrl,Hs68_rep2_RNase,cd_34,A549,Ag04450,Bj,H1hesc,K562
chr18:9182379-9221997	+	hsa_circ_0000826	39618	994	2	2	4	0.5	NM_015208	ANKRD12	ADA-SCID,adipose,chondrocytes,cortex,decidua,EPC,fibroblasts,HUAEC,LCL,placenta,PMN2,right_atrium,thrombocytes,umbcord,vena_cava,VSMC,WAS2	cd_19,neutr,Ag04450,Bj,Gm12878,H1hesc,Helas3,Hepg2,Huvec,K562,Nhek,Sknshra
chr19:45766370-45766625	+	hsa_circ_0000940	255	103	2	3	0	0.7	NM_031417	MARK4	fibroblasts,MSC_047,thrombocytes,WAS2	cd_19,cd_34,A549,Ag04450,Bj,Gm12878,Helas3,K562,Nhek
chr1:155823066-155823597	-	hsa_circ_0000139	531	531	2	4	5	0.4	ENST00000437809.1	GON4L	adipose,chondrocytes,cortex,fibroblasts,HUAEC,muscle,thrombocytes,vena_cava,WAS2	Hs68_rep1_ctrl,Hs68_rep1_RNase,Hs68_rep2_ctrl,Hs68_rep2_RNase,cd_34,HEK293,A549,Ag04450,Gm12878,H1hesc,K562,Nhek,Sknshra
chr1:169947225-170001116	-		53891	1146	2	0	0	2	ENST00000367765.1	KIFAP3	cortex,fibroblasts,right_atrium,thrombocytes,WAS2
chr1:28833892-28833993	-		101	101	3	0	0	3	ENST00000437681.1	SNHG3	ADA-SCID,fibroblasts,HUAEC,LCL
chr1:52293467-52299842	-	hsa_circ_0009076	6375	228	2	7	4	0.3	NM_002525	NRD1	cortex,fibroblasts,muscle,thrombocytes,umbcord,vena_cava	Hs68_rep1_ctrl,Hs68_rep1_RNase,Hs68_rep2_ctrl,Hs68_rep2_RNase,A549,Ag04450,Bj,Gm12878,H1hesc,Helas3,Hepg2,Huvec,K562,Nhek,Sknshra
chr1:52489162-52494302	-		5140	281	2	0	4	0.5	ENST00000371626.4	TXNDC12	fibroblasts
chr1:54507435-54509171	+		1736	1736	2	0	0	2	ENST00000371344.1	TMEM59	fibroblasts
chr1:92327027-92327201	-	hsa_circ_0006622	174	174	4	17	5	0.2	NR_036634	TGFBR3	adipose,decidua,fibroblasts,osteocytes,vena_cava	Hs68_rep1_RNase,Hs68_rep2_ctrl,Hs68_rep2_RNase,Helas3
chr20:30954186-30956926	+	hsa_circ_0001136	2740	195	8	4	2	2	NM_015338	ASXL1	ADA-SCID,adipose,chondrocytes,cortex,decidua,EPC,fibroblasts,HUAEC,HUVEC,LCL,MSC_047,MSC_050,muscle,osteocytes,PMN2,right_atrium,thrombocytes,umbcord,vena_cava,VSMC,WAS2	Hs68_rep1_ctrl,Hs68_rep1_RNase,Hs68_rep2_ctrl,Hs68_rep2_RNase,cd_19,HEK293,A549,Ag04450,Bj,Gm12878,H1hesc,Helas3,Hepg2,Hsmm,Huvec,K562,Mcf7,Nhek,Nhlf,Sknshra
chr21:46269853-46269958	-		105	105	2	0	0	2	NM_004339	PTTG1IP	fibroblasts
chr22:41734316-41735195	+	hsa_circ_0007382	879	234	2	0	7	0.3	ENST00000352645.4	ZC3H7B	fibroblasts	Hs68_rep1_ctrl,Hs68_rep1_RNase,Hs68_rep2_RNase
chr22:46085591-46136418	+	hsa_circ_0008199	50827	1057	2	2	4	0.5	NM_013236	ATXN10	cortex,EPC,fibroblasts,LCL,WAS2	Hs68_rep1_ctrl,Hs68_rep1_RNase,Hs68_rep2_ctrl,Hs68_rep2_RNase,A549,Ag04450,Bj,Gm12878,Helas3,K562
chr2:144966169-144969146	-	hsa_circ_0001072	2977	267	2	0	3	0.7	ENST00000409214.1	GTDC1	fibroblasts,thrombocytes	Hs68_rep1_ctrl,Hs68_rep1_RNase,Hs68_rep2_ctrl,Hs68_rep2_RNase,cd_19,cd_34,A549,Ag04450,Bj,Gm12878,H1hesc,Helas3,Hepg2,Huvec,K562,Nhek,Sknshra
chr2:191765289-191789319	+	hsa_circ_0001085	24030	643	2	35	10	0.1	ENST00000320717.3	GLS	fibroblasts,LCL,MSC_050,osteocytes,right_atrium,thrombocytes,vena_cava,VSMC,WAS2	cd_19,cd_34,neutr,Ag04450,Bj,Gm12878,K562,Nhek
chr2:205581835-205582068	-		233	233	2	0	0	2	ENST00000406610.2	PARD3B	fibroblasts
chr2:214174782-214239843	+	hsa_circ_0058040	65061	663	2	0	0	2	ENST00000331683.5	SPAG16	fibroblasts,MSC_050	A549,Ag04450,Gm12878,Sknshra
chr2:216238044-216256537	-	hsa_circ_0058092	18493	2178	4	1065	866	0	ENST00000354785.4	FN1	fibroblasts,MSC_047,VSMC	Ag04450,Nhek
chr2:216245533-216245669	-		136	136	2	0	167	0	ENST00000354785.4	FN1	fibroblasts,MSC_047,VSMC
chr2:216261859-216262519	-		660	204	2	0	690	0	ENST00000354785.4	FN1	fibroblasts
chr2:216273020-216273134	-		114	114	3	0	833	0	ENST00000354785.4	FN1	fibroblasts
chr2:216286813-216286915	-		102	102	4	0	1338	0	ENST00000354785.4	FN1	EPC,fibroblasts,HUAEC,MSC_047,MSC_050,placenta,VSMC
chr2:216293012-216295523	+		2511	2511	3	0	0	3	ENST00000354785.4	FN1	fibroblasts
chr2:224840198-224840400	-		202	202	2	0	0	2	ENST00000409840.3	SERPINE2	fibroblasts
chr2:224862831-224866639	-	hsa_circ_0001103	3808	509	4	272	287	0	ENST00000409840.3	SERPINE2	fibroblasts	Hs68_rep1_ctrl,Hs68_rep1_RNase,Hs68_rep2_ctrl,Hs68_rep2_RNase,cd_19,A549,Ag04450,Bj,Nhek,Sknshra
chr2:227729319-227732034	+	hsa_circ_0058493	2715	656	4	0	2	2	NM_001167608	RHBDD1	chondrocytes,decidua,fibroblasts,right_atrium,thrombocytes	A549,Ag04450,Bj,Gm12878,H1hesc,Helas3,Hepg2,Huvec,K562,Mcf7,Nhek,Nhlf,Sknshra
chr2:231307651-231314970	+	hsa_circ_0003922	7319	713	2	6	6	0.3	NM_001080391	SP100	adipose,fibroblasts,LCL,thrombocytes,WAS2	Hs68_rep1_ctrl,Hs68_rep1_RNase,Hs68_rep2_ctrl,Hs68_rep2_RNase,A549,Ag04450,Bj,Gm12878,Huvec,K562,Nhek,Sknshra
chr2:238285710-238285871	-		161	161	4	0	0	4	ENST00000295550.4	COL6A3	fibroblasts,osteocytes
chr2:239758811-239758967	+		156	156	2	0	0	2	NM_057179	TWIST2	fibroblasts
chr2:40655612-40657444	-	hsa_circ_0000994	1832	1832	7	0	0	7	ENST00000406785.1	SLC8A1	chondrocytes,cortex,decidua,fibroblasts,MSC_047,MSC_050,osteocytes,placenta,right_atrium,umbcord,vena_cava	cd_19,cd_34,A549,Ag04450,Bj,Gm12878,Hmec,Hsmm,Nhek,Sknshra
chr2:44436348-44436466	+	hsa_circ_0054406	118	118	2	2	2	1	ENST00000378551.2	PPM1B	fibroblasts,thrombocytes	A549,Ag04450,Gm12878,H1hesc,Huvec,K562
chr2:55209650-55214834	-	hsa_circ_0001006	5184	347	2	3	10	0.2	NM_020532	RTN4	adipose,chondrocytes,cortex,decidua,EPC,fibroblasts,HUAEC,LCL,MSC_047,MSC_050,thrombocytes,vena_cava,WAS2	Hs68_rep1_ctrl,Hs68_rep1_RNase,Hs68_rep2_ctrl,Hs68_rep2_RNase,cd_19,HEK293,A549,Ag04450,Bj,Gm12878,H1hesc,Helas3,Hepg2,Hmec,Hsmm,Huvec,K562,Mcf7,Nhek,Sknshra
chr2:56104880-56105000	-	hsa_circ_0054656	120	120	4	86	123	0	NM_001039348	EFEMP1	EPC,fibroblasts,HUAEC,HUVEC,muscle	Ag04450,Bj,Helas3,Hsmm,Huvec,Nhek,Nhlf
chr2:56110943-56111057	-		114	114	2	0	0	2	NM_001039348	EFEMP1	fibroblasts
chr3:111632165-111639266	+	hsa_circ_0001326	7101	666	2	0	8	0.2	ENST00000431670.2	PHLDB2	EPC,fibroblasts,HUAEC,placenta,vena_cava	Hs68_rep1_ctrl,Hs68_rep1_RNase,Hs68_rep2_ctrl,Hs68_rep2_RNase,cd_19,Ag04450,Bj,Hepg2,Nhek,Sknshra
chr3:120115370-120115500	+		130	130	2	0	0	2	ENST00000295633.3	FSTL1	fibroblasts
chr3:129599151-129599402	-	hsa_circ_0001340	251	251	2	0	0	2	NM_001017395	TMCC1	adipose,chondrocytes,cortex,EPC,fibroblasts,muscle,osteocytes,PMN2,thrombocytes,umbcord,vena_cava,WAS2	Hs68_rep1_ctrl,Hs68_rep1_RNase,Hs68_rep2_ctrl,Hs68_rep2_RNase,cd_34
chr3:129599151-129599405	-		254	254	2	0	0	2	NM_001017395	TMCC1	fibroblasts,muscle,right_atrium,thrombocytes
chr3:145838898-145842016	-		3118	229	3	7	12	0.2	NM_182943	PLOD2	adipose,chondrocytes,EPC,fibroblasts,HUAEC,MSC_047,MSC_050,osteocytes,right_atrium,thrombocytes,vena_cava,VSMC
chr3:171965322-171969331	+	hsa_circ_0006156	4009	526	2	6	13	0.2	ENST00000336824.4	FNDC3B	ADA-SCID,adipose,chondrocytes,decidua,fibroblasts,HUAEC,LCL,muscle,osteocytes,placenta,PMN2,right_atrium,thrombocytes,umbcord,vena_cava,VSMC,WAS2	Hs68_rep1_ctrl,Hs68_rep1_RNase,Hs68_rep2_ctrl,Hs68_rep2_RNase,Ag04450,H1hesc,Helas3,Hepg2,Hsmm,Huvec,K562,Nhek,Sknshra
chr3:196118683-196129890	-	hsa_circ_0001380	11207	247	3	0	2	1.5	ENST00000296328.4	UBXN7	ADA-SCID,adipose,chondrocytes,cortex,decidua,EPC,fibroblasts,HUAEC,LCL,MSC_047,MSC_050,muscle,osteocytes,PMN2,right_atrium,thrombocytes,umbcord,vena_cava,VSMC,WAS2	Hs68_rep1_ctrl,Hs68_rep1_RNase,Hs68_rep2_ctrl,Hs68_rep2_RNase,cd_19,HEK293,neutr,A549,Ag04450,Bj,Gm12878,H1hesc,Helas3,Hepg2,Huvec,K562,Mcf7,Nhek,Sknshra
chr4:144464661-144465125	+	hsa_circ_0001445	464	269	2	8	5	0.2	NM_003601	SMARCA5	ADA-SCID,adipose,chondrocytes,cortex,decidua,EPC,fibroblasts,HUAEC,LCL,MSC_047,MSC_050,muscle,osteocytes,placenta,plasma,PMN2,right_atrium,thrombocytes,umbcord,vena_cava,WAS2	cd_19,cd_34,HEK293,neutr
chr4:153332454-153333681	-	hsa_circ_0001451	1227	620	2	0	0	2	ENST00000603548.1	FBXW7	ADA-SCID,adipose,cortex,EPC,fibroblasts,HUAEC,LCL,muscle,osteocytes,PMN2,right_atrium,thrombocytes,umbcord,vena_cava,WAS2	Hs68_rep1_ctrl,Hs68_rep1_RNase,Hs68_rep2_ctrl,Hs68_rep2_RNase,cd_19,A549,Ag04450,Bj,Gm12878,H1hesc,Helas3,Hepg2,Hmec,Huvec,K562,Nhek,Sknshra
chr4:52729602-52758017	+	hsa_circ_0007646	28415	481	2	5	5	0.4	ENST00000334635.5	DCUN1D4	ADA-SCID,adipose,fibroblasts,muscle,right_atrium,thrombocytes,vena_cava,WAS2	Hs68_rep1_ctrl,Hs68_rep1_RNase,Hs68_rep2_ctrl,Hs68_rep2_RNase,A549,Ag04450,Bj,Gm12878,H1hesc,Helas3,Hepg2,K562,Nhek,Sknshra
chr4:56277780-56284152	+	hsa_circ_0001414	6372	585	3	7	14	0.2	NM_018475	TMEM165	ADA-SCID,adipose,chondrocytes,cortex,decidua,EPC,fibroblasts,HUAEC,HUVEC,MSC_047,MSC_050,muscle,osteocytes,thrombocytes,umbcord,vena_cava,VSMC,WAS2	cd_19,HEK293,A549,Ag04450,Bj,Gm12878,H1hesc,Helas3,Hepg2,Hsmm,Huvec,K562,Mcf7,Nhek,Nhlf,Sknshra
chr5:122881110-122893258	+	hsa_circ_0001522	12148	536	2	2	6	0.3	ENST00000395412.1	CSNK1G3	fibroblasts,HUAEC,muscle,osteocytes,PMN2,right_atrium,thrombocytes,vena_cava,WAS2	cd_19,cd_34,neutr,A549,Ag04450,Bj,Gm12878,H1hesc,Helas3,Hepg2,Huvec,K562,Nhek,Sknshra
chr5:65349233-65350779	+	hsa_circ_0072732	1546	1546	2	17	16	0.1	ENST00000284037.5	ERBB2IP	decidua,EPC,fibroblasts,osteocytes,thrombocytes,VSMC,WAS2	Gm12878
chr5:76758919-76760634	-	hsa_circ_0001498	1715	181	2	0	4	0.5	ENST00000296679.4	WDR41	ADA-SCID,decidua,fibroblasts,muscle,PMN2,right_atrium,thrombocytes,umbcord,vena_cava,VSMC,WAS2	Hs68_rep1_RNase,Hs68_rep2_ctrl,Hs68_rep2_RNase,cd_19,A549,Ag04450,Bj,Helas3,K562,Sknshra
chr5:95091099-95099324	+	hsa_circ_0007444	8225	479	4	3	16	0.2	NM_014899	RHOBTB3	ADA-SCID,adipose,decidua,fibroblasts,HUAEC,LCL,muscle,osteocytes,placenta,right_atrium,thrombocytes,vena_cava,VSMC,WAS2	Hs68_rep1_ctrl,Hs68_rep1_RNase,Hs68_rep2_ctrl,Hs68_rep2_RNase
chr6:170852688-170858201	-	hsa_circ_0006107	5513	320	2	10	7	0.2	ENST00000262193.6	PSMB1	fibroblasts,muscle,right_atrium,thrombocytes	Hs68_rep1_RNase,Hs68_rep2_ctrl,Hs68_rep2_RNase,A549,Ag04450,Bj,Gm12878,H1hesc,Hepg2,K562,Sknshra
chr6:18236682-18258636	-	hsa_circ_0075796	21954	902	3	19	12	0.2	ENST00000397239.3	DEK	ADA-SCID,adipose,chondrocytes,decidua,fibroblasts,LCL,muscle,plasma,PMN2,right_atrium,thrombocytes,vena_cava,WAS2	K562
chr6:75825734-75827262	-		1528	204	2	0	25	0.1	ENST00000322507.8	COL12A1	fibroblasts
chr7:158552176-158557544	-	hsa_circ_0001776	5368	495	2	13	15	0.1	ENST00000251527.5	ESYT2	ADA-SCID,adipose,chondrocytes,decidua,EPC,fibroblasts,HUAEC,LCL,MSC_047,muscle,osteocytes,placenta,right_atrium,thrombocytes,umbcord,vena_cava,VSMC,WAS2	Hs68_rep1_ctrl,Hs68_rep1_RNase,Hs68_rep2_ctrl,Hs68_rep2_RNase,cd_19,cd_34,neutr,A549,Ag04450,Bj,Gm12878,Helas3,Hepg2,Huvec,K562,Mcf7,Nhek,Sknshra
chr7:40027197-40041630	+	hsa_circ_0001699	14433	1142	2	0	0	2	ENST00000181839.4	CDK13	adipose,chondrocytes,fibroblasts,LCL,MSC_047	cd_19,neutr,Ag04450,Gm12878,Hepg2,K562,Nhek,Sknshra
chr8:11701906-11702033	+		127	127	3	0	0	3	NM_147780	CTSB	fibroblasts,osteocytes
chr8:122640953-122641580	-	hsa_circ_0005015	627	627	2	4	9	0.2	ENST00000303924.4	HAS2	fibroblasts,MSC_047	Hs68_rep1_ctrl,Hs68_rep1_RNase,Hs68_rep2_ctrl,Hs68_rep2_RNase
chr8:97847200-97892233	+	hsa_circ_0004762	45033	416	2	9	5	0.2	ENST00000220763.5	CPQ	fibroblasts	Hs68_rep1_ctrl,Hs68_rep1_RNase,Hs68_rep2_ctrl,Hs68_rep2_RNase,Ag04450,K562
chr8:99718694-99719539	-	hsa_circ_0004592	845	333	2	0	0	2	ENST00000523601.1	STK3	adipose,decidua,fibroblasts,LCL,muscle,thrombocytes,WAS2	Hs68_rep1_ctrl,Hs68_rep1_RNase,Hs68_rep2_ctrl,Hs68_rep2_RNase,Ag04450,Bj,Gm12878,H1hesc,Helas3,K562,Mcf7,Nhek,Sknshra
chr9:113703700-113735838	-	hsa_circ_0003611	32138	974	2	2	2	1	ENST00000374431.3	LPAR1	fibroblasts,osteocytes	Hs68_rep1_ctrl,Hs68_rep1_RNase,Hs68_rep2_ctrl,Hs68_rep2_RNase,A549,Ag04450,Bj,Gm12878,H1hesc,Hmec,Hsmm,Mcf7,Nhek,Nhlf,Sknshra
chr9:19378449-19378798	+		349	349	14	0	0	14	ENST00000380394.4	RPS6	ADA-SCID,adipose,chondrocytes,fibroblasts,LCL,MSC_050,osteocytes,vena_cava,VSMC,WAS2
chr9:33971648-33973235	-	hsa_circ_0001851	1587	159	2	2	0	1	ENST00000379238.1	UBAP2	ADA-SCID,adipose,chondrocytes,decidua,EPC,fibroblasts,LCL,osteocytes,PMN2,right_atrium,thrombocytes,umbcord,vena_cava,VSMC,WAS2	Hs68_rep1_ctrl,Hs68_rep1_RNase,Hs68_rep2_ctrl,Hs68_rep2_RNase,cd_19,A549,Ag04450,Bj,Gm12878,Helas3,Hepg2,Huvec,K562,Nhek,Sknshra
chr9:37424841-37426651	+	hsa_circ_0001861	1810	321	2	11	2	0.2	ENST00000377824.3	GRHPR	cortex,fibroblasts,LCL,right_atrium,vena_cava,WAS2	Hs68_rep1_ctrl,Hs68_rep1_RNase,Hs68_rep2_ctrl,Hs68_rep2_RNase,cd_34,A549,Ag04450,Bj,Gm12878,H1hesc,Helas3,Hepg2,Hsmm,Huvec,K562,Mcf7,Nhek,Nhlf,Sknshra
chr9:5968018-5988545	-		20527	1619	2	2	0	1	NM_001017969	KIAA2026	ADA-SCID,adipose,fibroblasts,muscle,thrombocytes,umbcord,vena_cava

## Sheet: HUAEC
position	strand	circbase.ID	genomic_length	spliced_length	circ.reads	lin.reads_5prime	lin.reads_3prime	circ.lin_ratio	best_transcript	gene	samples	circbase.samples
chr10:102683731-102685776	+	hsa_circ_0006654	2045	1069	2	3	5	0.4	NM_018121	FAM178A	decidua,HUAEC,right_atrium,vena_cava	Hs68_rep1_ctrl,Hs68_rep1_RNase,Hs68_rep2_ctrl,Hs68_rep2_RNase,A549,Ag04450,Gm12878,H1hesc,Helas3,Hepg2,Huvec,K562,Sknshra
chr10:128768965-128798571	+	hsa_circ_0002669	29606	939	2	13	11	0.2	ENST00000280333.6	DOCK1	HUAEC,MSC_047,right_atrium,vena_cava	Hs68_rep1_ctrl,Hs68_rep1_RNase,Hs68_rep2_ctrl,Hs68_rep2_RNase,A549,Ag04450,Bj,H1hesc,Helas3,Hepg2,Huvec,Mcf7,Nhek,Sknshra
chr10:17279303-17279428	-		125	125	2	0	0	2	NM_003380	VIM	HUAEC
chr10:17279343-17279447	+		104	104	4	0	0	4	NM_003380	VIM	HUAEC
chr10:3160973-3162236	+	hsa_circ_0006608	1263	241	3	80	81	0	NM_001242339	PFKP	HUAEC,thrombocytes,WAS2	Hs68_rep1_RNase,Hs68_rep2_ctrl,Hs68_rep2_RNase,A549,Ag04450,Bj,Gm12878,H1hesc,Helas3,Hepg2,Hsmm,Huvec,K562,Nhek,Nhlf,Sknshra
chr10:31661946-31676195	+	hsa_circ_0000228	14249	461	2	0	2	1	ENST00000488625.2	ZEB1	chondrocytes,HUAEC,PMN2,thrombocytes,WAS2	Hs68_rep1_ctrl,Hs68_rep1_RNase,Hs68_rep2_ctrl,Hs68_rep2_RNase,cd_19,neutr,A549,Ag04450,Bj,Gm12878,Helas3,Hepg2,Hsmm,Huvec,K562,Nhlf,Sknshra
chr10:31661946-31676727	+	hsa_circ_0003793	14781	378	3	0	2	1.5	ENST00000493835.1	ZEB1	chondrocytes,HUAEC,WAS2	Hs68_rep1_ctrl,Hs68_rep1_RNase,Hs68_rep2_ctrl,Hs68_rep2_RNase
chr10:31661946-31750166	+	hsa_circ_0000230	88220	662	3	0	8	0.4	ENST00000488625.2	ZEB1	ADA-SCID,decidua,HUAEC,LCL	Hs68_rep1_ctrl,Hs68_rep1_RNase,Hs68_rep2_ctrl,Hs68_rep2_RNase,cd_19,Ag04450,Gm12878,K562,Sknshra
chr10:70719561-70720005	+	hsa_circ_0008865	444	444	2	33	40	0	ENST00000354185.4	DDX21	HUAEC,PMN2,thrombocytes,WAS2	Hs68_rep1_ctrl,Hs68_rep1_RNase,Hs68_rep2_ctrl,Hs68_rep2_RNase,Gm12878,K562
chr10:73579585-73580032	-		447	108	2	0	0	2	ENST00000394936.3	PSAP	HUAEC
chr10:95140975-95148911	-	hsa_circ_0005898	7936	420	3	36	55	0.1	NM_013451	MYOF	decidua,HUAEC	Hs68_rep1_ctrl,Hs68_rep1_RNase,Hs68_rep2_ctrl,Hs68_rep2_RNase,A549,Ag04450,Bj,Helas3,Hepg2,Mcf7,Nhek
chr11:117075228-117075388	+		160	160	4	0	0	4	ENST00000532870.1	TAGLN	HUAEC
chr11:119182761-119183108	-		347	252	2	0	257	0	ENST00000392814.1	MCAM	HUAEC
chr11:18312988-18314523	-	hsa_circ_0000280	1535	656	3	11	14	0.2	NM_181507	HPS5	ADA-SCID,decidua,HUAEC,LCL,placenta,vena_cava,WAS2	Hs68_rep1_ctrl,Hs68_rep1_RNase,Hs68_rep2_ctrl,Hs68_rep2_RNase,neutr,A549,Ag04450,Bj,Gm12878,H1hesc,Helas3,Hsmm,K562,Nhek,Sknshra
chr11:20101609-20104725	+	hsa_circ_0004819	3116	328	2	6	10	0.2	NM_001244963	NAV2	HUAEC	Hs68_rep1_ctrl,Hs68_rep1_RNase,Hs68_rep2_RNase,Hepg2,Hsmm,Sknshra
chr11:29404802-29405659	+		857	857	2	0	0	2	ENST00000525097.1	RP11-460B17.3	HUAEC
chr11:33307958-33309057	+	hsa_circ_0000284	1099	1099	16	3	7	2.3	ENST00000303296.4	HIPK3	ADA-SCID,adipose,chondrocytes,cortex,decidua,EPC,fibroblasts,HUAEC,LCL,MSC_047,MSC_050,muscle,osteocytes,placenta,PMN2,right_atrium,thrombocytes,umbcord,vena_cava,VSMC,WAS2	Hs68_rep1_ctrl,Hs68_rep1_RNase,Hs68_rep2_ctrl,Hs68_rep2_RNase,cd_19,cd_34,HEK293,neutr,A549,Ag04450,Bj,Gm12878,H1hesc,Helas3,Hepg2,Hsmm,Huvec,K562,Mcf7,Nhek,Nhlf,Sknshra
chr11:61133516-61135470	+	hsa_circ_0002058	1954	248	2	4	3	0.5	ENST00000278826.6	TMEM138	ADA-SCID,HUAEC,thrombocytes	Hs68_rep1_ctrl,Hs68_rep1_RNase,Hs68_rep2_ctrl,Hs68_rep2_RNase,A549,Ag04450,Bj,Gm12878,H1hesc,Helas3,Hepg2,K562,Nhek,Sknshra
chr11:62288240-62288378	-		138	138	2	0	0	2	NM_001620	AHNAK	HUAEC,muscle
chr11:62290629-62290770	+		141	141	2	0	0	2	NM_001620	AHNAK	adipose,HUAEC
chr11:65267678-65267795	+		117	117	2	0	0	2	ENST00000534336.1	MALAT1	fibroblasts,HUAEC,LCL,PMN2,WAS2
chr11:85733409-85742653	-	hsa_circ_0023942	9244	322	5	36	77	0.1	NM_007166	PICALM	HUAEC,PMN2,thrombocytes,vena_cava,VSMC,WAS2	A549,Ag04450,Bj,Gm12878,H1hesc,Helas3,Hepg2,Huvec,K562,Nhek,Nhlf,Sknshra
chr12:109046047-109048186	-	hsa_circ_0000437	2139	251	8	60	57	0.1	ENST00000261401.3	CORO1C	ADA-SCID,adipose,chondrocytes,decidua,EPC,fibroblasts,HUAEC,LCL,MSC_047,MSC_050,muscle,PMN2,right_atrium,thrombocytes,umbcord,vena_cava,VSMC,WAS2	cd_19,cd_34,HEK293,A549,Ag04450,Bj,Gm12878,H1hesc,Helas3,Hepg2,Hsmm,Huvec,K562,Mcf7,Nhek,Sknshra
chr12:116668337-116675510	-	hsa_circ_0000443	7173	7173	2	0	0	2	ENST00000281928.3	MED13L	adipose,cortex,EPC,fibroblasts,HUAEC,osteocytes,PMN2,right_atrium,thrombocytes,vena_cava,VSMC,WAS2	Hs68_rep1_ctrl,Hs68_rep1_RNase,Hs68_rep2_ctrl,Hs68_rep2_RNase,cd_19,neutr
chr12:26834908-26835606	-		698	159	2	14	0	0.1	NM_002223	ITPR2	HUAEC
chr12:32751430-32764217	+	hsa_circ_0025843	12787	838	6	11	8	0.5	ENST00000266482.3	FGD4	adipose,EPC,HUAEC,PMN2,thrombocytes,vena_cava	Ag04450,Sknshra
chr12:42604156-42604421	-	hsa_circ_0004502	265	265	2	0	3	0.7	NM_001190979	YAF2	HUAEC,vena_cava	Hs68_rep1_RNase,Hs68_rep2_ctrl,Hs68_rep2_RNase
chr12:4446210-4446326	+		116	116	2	0	21	0.1	NM_020375	C12orf5	HUAEC
chr12:49523282-49580241	-		56959	55384	56	98	0	0.6	NM_006082	TUBA1B	ADA-SCID,adipose,chondrocytes,decidua,EPC,HUAEC,HUVEC,MSC_050,muscle,osteocytes,VSMC,WAS2
chr12:70193988-70195501	+	hsa_circ_0000419	1513	242	3	3	3	1	ENST00000550536.1	RAB3IP	ADA-SCID,adipose,decidua,EPC,HUAEC,LCL,muscle,PMN2,right_atrium,thrombocytes,umbcord,vena_cava,VSMC,WAS2	Hs68_rep1_RNase,Hs68_rep2_ctrl,Hs68_rep2_RNase,neutr,A549,Ag04450,Bj,Gm12878,H1hesc,Helas3,Hepg2,Huvec,K562,Nhek,Sknshra
chr13:33091993-33101669	-	hsa_circ_0000471	9676	438	3	9	2	0.3	ENST00000446957.2	N4BP2L2	ADA-SCID,adipose,cortex,decidua,EPC,fibroblasts,HUAEC,muscle,osteocytes,placenta,PMN2,right_atrium,thrombocytes,umbcord,vena_cava,VSMC,WAS2	Hs68_rep1_ctrl,Hs68_rep1_RNase,Hs68_rep2_ctrl,Hs68_rep2_RNase,cd_19,HEK293,neutr,A549,Ag04450,Bj,Gm12878,H1hesc,Helas3,Hepg2,Huvec,K562,Nhek,Sknshra
chr13:77454747-77454867	-		120	120	2	0	0	2	NM_138444	KCTD12	HUAEC
chr13:96375495-96377506	+	hsa_circ_0002473	2011	200	4	29	29	0.1	NM_006260	DNAJC3	ADA-SCID,HUAEC,PMN2,thrombocytes,WAS2	Hs68_rep1_RNase,Hs68_rep2_ctrl,Hs68_rep2_RNase,A549,Ag04450,Bj,Gm12878,H1hesc,Helas3,Hepg2,Huvec,K562,Nhek,Sknshra
chr13:96636057-96651561	-	hsa_circ_0030632	15504	432	2	12	6	0.2	NM_020121	UGGT2	HUAEC,thrombocytes	K562
chr13:98865473-98865667	+	hsa_circ_0002557	194	194	2	5	15	0.1	ENST00000376586.2	FARP1	HUAEC	Hs68_rep1_ctrl,Hs68_rep1_RNase,Hs68_rep2_ctrl,Hs68_rep2_RNase,Ag04450,Bj,H1hesc,Helas3,Hepg2,Sknshra
chr14:101403739-101415933	+	hsa_circ_0003265	12194	12194	2	4	0	0.5	NR_003233	SNORD113-5	HUAEC	Hs68_rep1_ctrl,Hs68_rep1_RNase,Hs68_rep2_ctrl,Hs68_rep2_RNase
chr14:102506572-102507010	+	hsa_circ_0002398	438	251	5	63	39	0.1	NM_001376	DYNC1H1	adipose,EPC,fibroblasts,HUAEC,muscle,vena_cava,WAS2	Hs68_rep1_ctrl,Hs68_rep1_RNase,Hs68_rep2_ctrl,Hs68_rep2_RNase
chr14:103470264-103478525	-	hsa_circ_0000571	8261	272	2	8	19	0.1	ENST00000361246.2	CDC42BPB	HUAEC,thrombocytes,WAS2	Hs68_rep1_ctrl,Hs68_rep1_RNase,Hs68_rep2_RNase,HEK293
chr14:104245081-104263855	-	hsa_circ_0005791	18774	345	2	0	0	2	NM_015316	PPP1R13B	HUAEC,right_atrium,vena_cava	Hs68_rep1_ctrl,Hs68_rep1_RNase,Hs68_rep2_RNase,Helas3,K562,Sknshra
chr14:20811305-20811436	-	hsa_circ_0000514	131	131	21	0	0	21	ENST00000554988.1	RPPH1	chondrocytes,cortex,decidua,EPC,fibroblasts,HUAEC,HUVEC,LCL,MSC_047,MSC_050,muscle,osteocytes,PMN2,right_atrium,thrombocytes,vena_cava,VSMC,WAS2	Hs68_rep1_ctrl,Hs68_rep1_RNase,Hs68_rep2_ctrl,Hs68_rep2_RNase,cd_19,cd_34,HEK293,neutr
chr14:23395341-23396869	-	hsa_circ_0002928	1528	462	2	9	13	0.2	ENST00000324366.8	PRMT5	HUAEC	Hs68_rep1_RNase,Hs68_rep2_ctrl,Hs68_rep2_RNase,Bj,Gm12878,Helas3,Hepg2,Huvec,K562,Nhek,Sknshra
chr14:66028054-66028484	+	hsa_circ_0003028	430	430	2	9	16	0.1	NM_178155	FUT8	ADA-SCID,chondrocytes,cortex,HUAEC,LCL,thrombocytes,vena_cava,WAS2	Hs68_rep1_ctrl,Hs68_rep1_RNase,Hs68_rep2_ctrl,Hs68_rep2_RNase,A549,Ag04450,Bj,Gm12878,H1hesc,Helas3,Hepg2,K562,Mcf7,Nhek,Nhlf,Sknshra
chr14:73614502-73614814	+	hsa_circ_0003848	312	222	2	3	4	0.5	NM_000021	PSEN1	HUAEC,right_atrium,thrombocytes,vena_cava,WAS2	Hs68_rep1_ctrl,Hs68_rep1_RNase,Hs68_rep2_ctrl,Hs68_rep2_RNase,A549,Ag04450,Bj,Gm12878,H1hesc,Helas3,Hepg2,Hsmm,Huvec,K562,Mcf7,Nhek,Sknshra
chr14:75513078-75516421	-	hsa_circ_0032649	3343	3343	2	2	6	0.3	NM_001040108	MLH3	adipose,cortex,HUAEC,vena_cava,VSMC	A549,Ag04450,Bj,Gm12878,H1hesc,Helas3,Hepg2,Huvec,K562,Nhek,Sknshra
chr14:99924615-99932150	-	hsa_circ_0000567	7535	683	4	10	13	0.3	NM_032233	SETD3	adipose,cortex,decidua,EPC,HUAEC,LCL,right_atrium,thrombocytes,umbcord,vena_cava,VSMC,WAS2	Hs68_rep1_ctrl,Hs68_rep1_RNase,Hs68_rep2_ctrl,Hs68_rep2_RNase,cd_19,cd_34,HEK293,A549,Ag04450,Bj,Gm12878,H1hesc,Helas3,Hepg2,Huvec,K562,Nhek,Sknshra
chr15:39885597-39885710	+		113	113	8	2509	0	0	ENST00000260356.5	THBS1	EPC,HUAEC,MSC_050
chr15:39887958-39888080	-		122	122	2	0	0	2	ENST00000260356.5	THBS1	chondrocytes,fibroblasts,HUAEC
chr15:60734614-60737990	-	hsa_circ_0000606	3376	3376	2	0	0	2	NM_024611	NARG2	HUAEC,MSC_047,thrombocytes	Hs68_rep1_RNase,Hs68_rep2_ctrl,Hs68_rep2_RNase,cd_19
chr15:64791491-64792365	+	hsa_circ_0000615	874	874	3	0	7	0.4	ENST00000416172.1	ZNF609	ADA-SCID,adipose,chondrocytes,cortex,decidua,EPC,HUAEC,LCL,MSC_047,muscle,right_atrium,vena_cava,WAS2	Hs68_rep1_ctrl,Hs68_rep1_RNase,Hs68_rep2_ctrl,Hs68_rep2_RNase,cd_19
chr15:85223943-85234875	-	hsa_circ_0000647	10932	380	2	46	45	0	ENST00000268220.7	SEC11A	HUAEC,WAS2	Hs68_rep1_ctrl,Hs68_rep1_RNase,Hs68_rep2_ctrl,Hs68_rep2_RNase,cd_34,Ag04450,Bj,Gm12878,K562,Nhek,Sknshra
chr15:90984737-90986710	+	hsa_circ_0000652	1973	264	2	53	33	0	ENST00000268182.5	IQGAP1	HUAEC,PMN2	Hs68_rep1_RNase,Hs68_rep2_ctrl,Hs68_rep2_RNase,cd_19
chr15:96826060-96834012	-	hsa_circ_0004200	7952	538	2	0	0	2	ENST00000561344.1	NR2F2-AS1	HUAEC	Hs68_rep1_RNase,Hs68_rep2_ctrl,Hs68_rep2_RNase,A549,Ag04450,Bj,Hepg2,Huvec
chr16:16146580-16150152	+	hsa_circ_0038111	3572	297	2	9	25	0.1	ENST00000399408.2	ABCC1	HUAEC	A549,Ag04450,Bj,Gm12878,Helas3,Huvec,K562,Nhek
chr16:18846213-18856973	-	hsa_circ_0038258	10760	2334	2	9	8	0.2	ENST00000446231.2	SMG1	HUAEC	Gm12878,Hepg2,Huvec,K562,Sknshra
chr16:19627435-19659204	+	hsa_circ_0006797	31769	1005	2	7	12	0.2	NM_020314	C16orf62	HUAEC	Hs68_rep1_ctrl,Hs68_rep1_RNase,Hs68_rep2_ctrl,Hs68_rep2_RNase,A549,Ag04450,Gm12878,Sknshra
chr16:47531309-47581459	+	hsa_circ_0004791	50150	634	2	9	6	0.2	NM_001031835	PHKB	ADA-SCID,HUAEC,thrombocytes,WAS2	Hs68_rep1_ctrl,Hs68_rep1_RNase,Hs68_rep2_ctrl,Hs68_rep2_RNase,A549,Ag04450,Bj,Gm12878,H1hesc,Helas3,Hepg2,K562,Nhek
chr16:58593707-58594266	-	hsa_circ_0000705	559	559	2	17	0	0.1	ENST00000317147.5	CNOT1	adipose,HUAEC,PMN2,thrombocytes,WAS2	Hs68_rep1_ctrl,Hs68_rep1_RNase,Hs68_rep2_ctrl,Hs68_rep2_RNase,neutr
chr16:80718434-80719026	-	hsa_circ_0004087	592	592	2	3	14	0.1	ENST00000299564.8	CDYL2	chondrocytes,cortex,EPC,HUAEC,placenta,WAS2	Hs68_rep1_ctrl,Hs68_rep1_RNase,Hs68_rep2_ctrl,Hs68_rep2_RNase
chr16:87782278-87795646	-	hsa_circ_0000724	13368	407	2	2	3	0.7	NM_017566	KLHDC4	ADA-SCID,HUAEC,WAS2	Hs68_rep1_ctrl,Hs68_rep1_RNase,Hs68_rep2_RNase,cd_19,A549,Ag04450,Bj,Gm12878,H1hesc,Helas3,Hepg2,Huvec,K562,Mcf7,Nhek,Sknshra
chr17:20107645-20109225	+	hsa_circ_0000745	1580	1580	10	6	9	1.1	ENST00000395530.2	SPECC1	ADA-SCID,adipose,cortex,HUAEC,LCL,muscle,thrombocytes,umbcord,VSMC,WAS2	HEK293,A549,Ag04450,Bj,Gm12878,H1hesc,Helas3,Hepg2,Huvec,K562,Mcf7,Nhek,Sknshra
chr17:57430575-57430887	+	hsa_circ_0005600	312	312	2	0	2	1	NM_001005404	YPEL2	adipose,HUAEC,thrombocytes	Hs68_rep1_ctrl,Hs68_rep1_RNase,Hs68_rep2_ctrl,Hs68_rep2_RNase
chr17:57808781-57816308	+	hsa_circ_0006508	7527	440	3	36	36	0.1	ENST00000262291.4	VMP1	cortex,decidua,EPC,HUAEC,osteocytes,PMN2,thrombocytes,vena_cava,WAS2	Hs68_rep1_ctrl,Hs68_rep1_RNase,Hs68_rep2_ctrl,Hs68_rep2_RNase,A549,Ag04450,Bj,Gm12878,H1hesc,Helas3,Hepg2,Huvec,K562,Mcf7,Nhek,Sknshra
chr17:64509453-64510852	+		1399	1399	2	0	0	2	NM_002737	PRKCA	HUAEC
chr17:64737776-64738878	+	hsa_circ_0006736	1102	202	2	5	2	0.4	NM_002737	PRKCA	HUAEC	Hs68_rep1_RNase,Hs68_rep2_ctrl,Hs68_rep2_RNase,Ag04450,K562,Sknshra
chr17:65941524-65972074	+	hsa_circ_0000799	30550	2026	2	4	6	0.3	ENST00000321892.4	BPTF	ADA-SCID,adipose,cortex,fibroblasts,HUAEC,LCL,right_atrium,thrombocytes,umbcord,WAS2	cd_34,HEK293,neutr,A549,Ag04450,Bj,Gm12878,H1hesc,Helas3,Hepg2,Huvec,K562,Mcf7,Nhek,Sknshra
chr17:79813017-79813462	-	hsa_circ_0046263	445	272	2	231	348	0	ENST00000331483.4	P4HB	HUAEC,WAS2	A549,Ag04450,Bj,Gm12878,H1hesc,Helas3,Hepg2,Huvec,K562,Mcf7,Nhek,Nhlf,Sknshra
chr17:80858526-80869665	+	hsa_circ_0005245	11139	389	2	22	0	0.1	NM_005993	TBCD	HUAEC	Hs68_rep1_ctrl,Hs68_rep1_RNase,Hs68_rep2_ctrl,Hs68_rep2_RNase,A549,Ag04450,Bj,Gm12878,H1hesc,Helas3,Hepg2,Hsmm,Huvec,K562,Mcf7,Nhek,Nhlf,Sknshra
chr18:19345732-19359646	+	hsa_circ_0000835	13914	679	2	9	18	0.1	ENST00000261537.6	MIB1	ADA-SCID,cortex,EPC,HUAEC,LCL,right_atrium,vena_cava,WAS2	Hs68_rep1_ctrl,Hs68_rep1_RNase,Hs68_rep2_ctrl,Hs68_rep2_RNase,cd_19,HEK293,A549,Ag04450,Bj,Gm12878,H1hesc,Helas3,Hepg2,Huvec,K562,Mcf7,Nhek,Sknshra
chr18:3255743-3277412	+		21669	21669	40	91	0	0.4	ENST00000217652.3	MYL12A	HUAEC
chr18:8718421-8720494	+	hsa_circ_0000825	2073	384	5	6	12	0.4	ENST00000359865.3	SOGA2	EPC,fibroblasts,HUAEC,VSMC	Hs68_rep1_ctrl,Hs68_rep1_RNase,Hs68_rep2_ctrl,Hs68_rep2_RNase,cd_34,A549,Ag04450,Bj,H1hesc,K562
chr18:9182379-9221997	+	hsa_circ_0000826	39618	994	3	0	3	1	NM_015208	ANKRD12	ADA-SCID,adipose,chondrocytes,cortex,decidua,EPC,fibroblasts,HUAEC,LCL,placenta,PMN2,right_atrium,thrombocytes,umbcord,vena_cava,VSMC,WAS2	cd_19,neutr,Ag04450,Bj,Gm12878,H1hesc,Helas3,Hepg2,Huvec,K562,Nhek,Sknshra
chr19:11134193-11134307	+		114	114	2	9	14	0.1	ENST00000358026.2	SMARCA4	HUAEC
chr19:19750893-19751380	-	hsa_circ_0000918	487	299	2	3	7	0.3	ENST00000203556.4	GMIP	HUAEC,HUVEC,PMN2,thrombocytes	Hs68_rep1_ctrl,Hs68_rep1_RNase,Hs68_rep2_ctrl,Hs68_rep2_RNase,cd_19,A549,Ag04450,Bj,Gm12878,H1hesc,Helas3,Hepg2,Huvec,K562,Mcf7,Nhek,Sknshra
chr19:3660963-3661999	-	hsa_circ_0000871	1036	249	4	13	5	0.3	NM_012398	PIP5K1C	decidua,HUAEC,thrombocytes,WAS2	Hs68_rep1_ctrl,Hs68_rep1_RNase,Hs68_rep2_ctrl,Hs68_rep2_RNase,cd_34,A549,Ag04450,Bj,Gm12878,H1hesc,Helas3,Hepg2,Hsmm,Huvec,K562,Mcf7,Nhek,Sknshra
chr19:41089303-41089623	+	hsa_circ_0000936	320	205	2	14	5	0.1	NM_138392	SHKBP1	HUAEC,PMN2,thrombocytes,WAS2	Hs68_rep1_ctrl,Hs68_rep1_RNase,Hs68_rep2_ctrl,Hs68_rep2_RNase,cd_19,cd_34,neutr,A549,Ag04450,Bj,Gm12878,H1hesc,Helas3,Hepg2,Hsmm,Huvec,K562,Mcf7,Nhek,Nhlf,Sknshra
chr19:41242890-41243674	+	hsa_circ_0004321	784	174	2	2	2	1	ENST00000263370.2	ITPKC	adipose,decidua,HUAEC,muscle,vena_cava,WAS2	Hs68_rep1_RNase,Hs68_rep2_ctrl,Hs68_rep2_RNase
chr19:41754418-41754725	+	hsa_circ_0002882	307	174	2	65	116	0	NM_021913	AXL	decidua,EPC,HUAEC,vena_cava	Hs68_rep1_ctrl,Hs68_rep1_RNase,Hs68_rep2_ctrl,Hs68_rep2_RNase,A549,Ag04450,Bj,H1hesc,Helas3,Nhek,Sknshra
chr19:47767859-47768203	+	hsa_circ_0000944	344	258	3	2	3	1	ENST00000221922.6	CCDC9	adipose,HUAEC,PMN2,right_atrium,vena_cava,WAS2	cd_34,neutr
chr1:115292696-115292798	+		102	102	5	0	0	5	NM_001242891	CSDE1	HUAEC
chr1:1158623-1159348	-	hsa_circ_0000002	725	251	3	68	49	0	NM_016547	SDF4	adipose,chondrocytes,cortex,decidua,HUAEC,thrombocytes,WAS2	cd_19,A549,Ag04450,Bj,Gm12878,H1hesc,Helas3,Hepg2,Hsmm,Huvec,K562,Mcf7,Sknshra
chr1:117944807-117948267	+	hsa_circ_0000116	3460	353	2	10	8	0.2	ENST00000356554.3	MAN1A2	ADA-SCID,HUAEC,muscle,thrombocytes,umbcord,vena_cava	cd_19,K562
chr1:117944807-117963271	+	hsa_circ_0000118	18464	553	5	10	5	0.5	ENST00000356554.3	MAN1A2	ADA-SCID,adipose,chondrocytes,cortex,decidua,EPC,HUAEC,LCL,MSC_047,muscle,placenta,PMN2,right_atrium,thrombocytes,umbcord,vena_cava,WAS2	cd_19,cd_34,HEK293,neutr
chr1:155823066-155823597	-	hsa_circ_0000139	531	531	3	2	6	0.5	ENST00000437809.1	GON4L	adipose,chondrocytes,cortex,fibroblasts,HUAEC,muscle,thrombocytes,vena_cava,WAS2	Hs68_rep1_ctrl,Hs68_rep1_RNase,Hs68_rep2_ctrl,Hs68_rep2_RNase,cd_34,HEK293,A549,Ag04450,Gm12878,H1hesc,K562,Nhek,Sknshra
chr1:179100445-179102509	-	hsa_circ_0004996	2064	234	2	10	20	0.1	NM_007314	ABL2	adipose,chondrocytes,EPC,HUAEC,muscle,thrombocytes,vena_cava	Hs68_rep1_ctrl,Hs68_rep1_RNase,Hs68_rep2_ctrl,Hs68_rep2_RNase,A549,Ag04450,Bj,Gm12878,H1hesc,Helas3,Hmec,Hsmm,Huvec,K562,Mcf7,Nhek,Sknshra
chr1:208383624-208391347	-	hsa_circ_0002472	7723	1451	3	22	27	0.1	ENST00000367033.3	PLXNA2	HUAEC	Hs68_rep1_ctrl,Hs68_rep1_RNase,Hs68_rep2_ctrl,Hs68_rep2_RNase
chr1:22213964-22214088	+		124	124	2	0	0	2	ENST00000374695.3	HSPG2	HUAEC
chr1:243708811-243736350	-	hsa_circ_0000199	27539	555	2	9	24	0.1	NM_005465	AKT3	HUAEC,MSC_047,osteocytes,thrombocytes,VSMC	Hs68_rep1_ctrl,Hs68_rep1_RNase,Hs68_rep2_ctrl,Hs68_rep2_RNase,cd_19,HEK293,A549,Ag04450,Bj,H1hesc,Huvec,Sknshra
chr1:247319707-247323115	-		3408	1186	7	0	0	7	ENST00000543802.2	ZNF124	HUAEC,LCL,WAS2
chr1:28833892-28833993	-		101	101	2	0	0	2	ENST00000437681.1	SNHG3	ADA-SCID,fibroblasts,HUAEC,LCL
chr1:29481207-29481422	-	hsa_circ_0006602	215	215	2	8	8	0.2	NM_005626	SRSF4	ADA-SCID,adipose,chondrocytes,HUAEC,MSC_050,right_atrium,thrombocytes,WAS2	Hs68_rep1_ctrl,Hs68_rep1_RNase,Hs68_rep2_ctrl,Hs68_rep2_RNase,Ag04450,Bj,Gm12878,Helas3,Hepg2,Huvec,K562,Sknshra
chr1:9991948-9994918	-	hsa_circ_0000014	2970	277	2	12	14	0.1	ENST00000377223.1	LZIC	ADA-SCID,HUAEC,MSC_050,PMN2,thrombocytes,vena_cava,VSMC,WAS2	cd_34,HEK293,A549,Ag04450,Bj,Gm12878,H1hesc,Helas3,Hepg2,Huvec,K562,Mcf7,Nhek,Sknshra
chr20:30954186-30956926	+	hsa_circ_0001136	2740	195	6	3	3	2	NM_015338	ASXL1	ADA-SCID,adipose,chondrocytes,cortex,decidua,EPC,fibroblasts,HUAEC,HUVEC,LCL,MSC_047,MSC_050,muscle,osteocytes,PMN2,right_atrium,thrombocytes,umbcord,vena_cava,VSMC,WAS2	Hs68_rep1_ctrl,Hs68_rep1_RNase,Hs68_rep2_ctrl,Hs68_rep2_RNase,cd_19,HEK293,A549,Ag04450,Bj,Gm12878,H1hesc,Helas3,Hepg2,Hsmm,Huvec,K562,Mcf7,Nhek,Nhlf,Sknshra
chr20:60714130-60716000	-	hsa_circ_0003456	1870	460	2	105	86	0	ENST00000484488.1	PSMA7	ADA-SCID,cortex,EPC,HUAEC,right_atrium,vena_cava	Hs68_rep1_ctrl,Hs68_rep1_RNase,Hs68_rep2_ctrl,Hs68_rep2_RNase
chr21:16386664-16415895	-	hsa_circ_0004771	29231	203	2	0	2	1	NM_003489	NRIP1	adipose,cortex,decidua,HUAEC,MSC_047,plasma,thrombocytes,vena_cava,WAS2	Hs68_rep1_ctrl,Hs68_rep1_RNase,Hs68_rep2_ctrl,Hs68_rep2_RNase,A549,Ag04450,Bj,Gm12878,H1hesc,Helas3,Hepg2,Huvec,K562,Mcf7,Nhek,Sknshra
chr21:17135209-17138460	+	hsa_circ_0001178	3251	223	4	0	9	0.4	ENST00000285681.2	USP25	adipose,chondrocytes,decidua,EPC,HUAEC,LCL,PMN2,thrombocytes,vena_cava,WAS2	Hs68_rep1_ctrl,Hs68_rep1_RNase,Hs68_rep2_ctrl,Hs68_rep2_RNase,cd_19,neutr,A549,Ag04450,Bj,Gm12878,H1hesc,Helas3,Hepg2,Hsmm,Huvec,K562,Sknshra
chr21:17205666-17214859	+	hsa_circ_0005238	9193	344	2	13	19	0.1	ENST00000285681.2	USP25	HUAEC,muscle,PMN2,thrombocytes	Hs68_rep1_RNase,Hs68_rep2_ctrl,Hs68_rep2_RNase,Ag04450,K562,Nhek
chr22:21288066-21288532	+	hsa_circ_0001206	466	466	2	5	10	0.2	NM_005207	CRKL	HUAEC,LCL,MSC_047,MSC_050,thrombocytes,WAS2	Hs68_rep1_ctrl,Hs68_rep1_RNase,Hs68_rep2_ctrl,Hs68_rep2_RNase,cd_19,cd_34
chr22:36737414-36745300	-	hsa_circ_0004470	7886	509	2	129	16	0	NM_002473	MYH9	HUAEC	Hs68_rep1_ctrl,Hs68_rep1_RNase,Hs68_rep2_ctrl,Hs68_rep2_RNase,A549,Ag04450,Bj,Gm12878,H1hesc,Helas3,Hepg2,K562,Mcf7,Nhek,Sknshra
chr22:46125304-46136418	+	hsa_circ_0001247	11114	445	2	38	30	0.1	NM_013236	ATXN10	cortex,decidua,HUAEC,LCL,osteocytes,thrombocytes,vena_cava,VSMC,WAS2	Hs68_rep1_ctrl,Hs68_rep1_RNase,Hs68_rep2_ctrl,Hs68_rep2_RNase,cd_19,HEK293,A549,Ag04450,Bj,Gm12878,H1hesc,Helas3,Hepg2,K562,Nhek,Sknshra
chr2:114697535-114699936	+	hsa_circ_0008712	2401	318	2	95	97	0	ENST00000263238.2	ACTR3	HUAEC,PMN2,thrombocytes	Hs68_rep1_RNase,Hs68_rep2_ctrl,Hs68_rep2_RNase,Ag04450,K562
chr2:171884848-171902872	-	hsa_circ_0004442	18024	256	2	4	0	0.5	NM_012290	TLK1	HUAEC,thrombocytes,WAS2	Hs68_rep1_ctrl,Hs68_rep1_RNase,Hs68_rep2_ctrl,Hs68_rep2_RNase,Ag04450,Bj,Gm12878,K562
chr2:191765289-191769893	+	hsa_circ_0006662	4604	374	3	26	29	0.1	ENST00000320717.3	GLS	HUAEC	Hs68_rep1_ctrl,Hs68_rep1_RNase,Hs68_rep2_RNase,Ag04450,H1hesc,Hepg2,Nhek
chr2:202625603-202626541	-	hsa_circ_0001093	938	938	2	8	6	0.2	NM_020919	ALS2	HUAEC,WAS2	Hs68_rep1_ctrl,Hs68_rep1_RNase,Hs68_rep2_ctrl,Hs68_rep2_RNase,cd_19,cd_34,A549,Ag04450,Bj,Gm12878,Hepg2,K562
chr2:208841374-208842310	-	hsa_circ_0001095	936	936	2	0	0	2	NM_001080475	PLEKHM3	adipose,HUAEC,MSC_047,right_atrium,vena_cava,WAS2	Hs68_rep1_ctrl,Hs68_rep1_RNase,Hs68_rep2_ctrl,Hs68_rep2_RNase,HEK293,neutr,A549,Ag04450,Bj,Gm12878,H1hesc,Helas3,Hepg2,Huvec,K562,Nhek,Sknshra
chr2:209150449-209153542	+	hsa_circ_0004920	3093	298	2	0	6	0.3	NM_015040	PIKFYVE	HUAEC	Hs68_rep1_RNase,Hs68_rep2_ctrl,Hs68_rep2_RNase,A549,Ag04450,Bj,Gm12878,H1hesc,Helas3,Hepg2,Huvec,K562,Mcf7,Nhek,Nhlf
chr2:211018218-211019335	-	hsa_circ_0008459	1117	1117	2	0	0	2	NM_152519	C2orf67	adipose,EPC,HUAEC,WAS2	Hs68_rep1_ctrl,Hs68_rep1_RNase,Hs68_rep2_ctrl,Hs68_rep2_RNase,Ag04450,Bj,Gm12878,H1hesc,Helas3,Huvec,K562,Mcf7,Nhek,Sknshra
chr2:216249649-216251499	+		1850	1850	2	0	0	2	ENST00000354785.4	FN1	HUAEC
chr2:216271057-216271180	-		123	123	2	0	0	2	ENST00000354785.4	FN1	HUAEC
chr2:216286813-216286915	-		102	102	8	0	2230	0	ENST00000354785.4	FN1	EPC,fibroblasts,HUAEC,MSC_047,MSC_050,placenta,VSMC
chr2:29023728-29023911	-		183	183	3	0	0	3	NM_002709	PPP1CB	HUAEC
chr2:36623756-36669878	+	hsa_circ_0002346	46122	538	4	108	159	0	ENST00000280527.2	CRIM1	adipose,EPC,HUAEC,vena_cava	Hs68_rep1_ctrl,Hs68_rep1_RNase,Hs68_rep2_ctrl,Hs68_rep2_RNase,A549,Ag04450,Bj,Gm12878,H1hesc,Helas3,Hepg2,Hmec,Hsmm,Huvec,Mcf7,Nhek,Nhlf,Sknshra
chr2:36623756-36691798	+	hsa_circ_0005579	68042	660	2	108	161	0	ENST00000280527.2	CRIM1	HUAEC	Hs68_rep1_ctrl,Hs68_rep1_RNase,Hs68_rep2_ctrl,Hs68_rep2_RNase,A549,Ag04450,Bj,H1hesc,Helas3,Hepg2,Huvec,Mcf7,Nhek,Sknshra
chr2:36623756-36706837	+	hsa_circ_0002348	83081	1041	2	108	87	0	ENST00000280527.2	CRIM1	HUAEC,placenta	Hs68_rep1_ctrl,Hs68_rep1_RNase,Hs68_rep2_ctrl,Hs68_rep2_RNase,A549,Ag04450,Bj,H1hesc,Helas3,Mcf7,Nhek,Sknshra
chr2:36668400-36669878	+	hsa_circ_0007386	1478	364	2	162	159	0	ENST00000280527.2	CRIM1	chondrocytes,EPC,HUAEC,VSMC	Hs68_rep1_ctrl,Hs68_rep1_RNase,Hs68_rep2_ctrl,Hs68_rep2_RNase,A549,Ag04450,Bj,Gm12878,H1hesc,Helas3,Hepg2,Hmec,Hsmm,Huvec,K562,Mcf7,Nhek,Nhlf,Sknshra
chr2:37543379-37544322	-	hsa_circ_0000992	943	943	3	4	12	0.2	ENST00000379066.1	PRKD3	adipose,EPC,HUAEC,muscle,osteocytes,thrombocytes,WAS2	cd_19,HEK293
chr2:55209650-55214834	-	hsa_circ_0001006	5184	347	3	28	128	0	NM_020532	RTN4	adipose,chondrocytes,cortex,decidua,EPC,fibroblasts,HUAEC,LCL,MSC_047,MSC_050,thrombocytes,vena_cava,WAS2	Hs68_rep1_ctrl,Hs68_rep1_RNase,Hs68_rep2_ctrl,Hs68_rep2_RNase,cd_19,HEK293,A549,Ag04450,Bj,Gm12878,H1hesc,Helas3,Hepg2,Hmec,Hsmm,Huvec,K562,Mcf7,Nhek,Sknshra
chr2:56104880-56105000	-	hsa_circ_0054656	120	120	3	565	689	0	NM_001039348	EFEMP1	EPC,fibroblasts,HUAEC,HUVEC,muscle	Ag04450,Bj,Helas3,Hsmm,Huvec,Nhek,Nhlf
chr2:61749745-61753656	-	hsa_circ_0001016	3911	175	3	35	13	0.1	ENST00000401558.2	XPO1	ADA-SCID,adipose,decidua,EPC,HUAEC,LCL,thrombocytes,vena_cava,WAS2	Hs68_rep1_ctrl,Hs68_rep1_RNase,Hs68_rep2_ctrl,Hs68_rep2_RNase,cd_19,HEK293,neutr,A549,Ag04450,Bj,Gm12878,Helas3,Hepg2,K562,Nhek,Sknshra
chr2:61749745-61761038	-	hsa_circ_0001017	11293	307	2	27	13	0.1	ENST00000401558.2	XPO1	ADA-SCID,adipose,cortex,decidua,HUAEC,LCL,MSC_047,MSC_050,muscle,osteocytes,PMN2,right_atrium,thrombocytes,vena_cava,VSMC,WAS2	Hs68_rep1_ctrl,Hs68_rep1_RNase,Hs68_rep2_ctrl,Hs68_rep2_RNase,cd_19,HEK293,neutr,A549,Ag04450,Bj,Gm12878,H1hesc,Helas3,Hepg2,Huvec,K562,Nhek,Sknshra
chr2:9048750-9098771	-	hsa_circ_0000972	50021	320	2	0	3	0.7	ENST00000305997.3	MBOAT2	chondrocytes,HUAEC,osteocytes,PMN2,thrombocytes,vena_cava	Hs68_rep1_ctrl,Hs68_rep1_RNase,Hs68_rep2_ctrl,Hs68_rep2_RNase,cd_34,neutr,A549,Ag04450,Bj,Gm12878,H1hesc,Helas3,Hepg2,Hsmm,Huvec,K562,Mcf7,Nhek,Nhlf,Sknshra
chr2:9083315-9098771	-	hsa_circ_0007334	15456	224	2	0	3	0.7	ENST00000305997.3	MBOAT2	cortex,decidua,HUAEC,MSC_047,muscle,PMN2,thrombocytes,VSMC,WAS2	Hs68_rep1_RNase,Hs68_rep2_ctrl,Hs68_rep2_RNase,A549,Ag04450,Bj,Gm12878,H1hesc,Helas3,Hepg2,Huvec,K562,Mcf7,Nhek,Nhlf,Sknshra
chr3:104536316-104574295	-	hsa_circ_0009001	37979	37979	3	0	5	0.6	TCONS_00006568	TCONS_00006568	HUAEC	Hs68_rep1_ctrl,Hs68_rep1_RNase,Hs68_rep2_ctrl,Hs68_rep2_RNase
chr3:111632165-111639266	+	hsa_circ_0001326	7101	666	4	23	67	0.1	ENST00000431670.2	PHLDB2	EPC,fibroblasts,HUAEC,placenta,vena_cava	Hs68_rep1_ctrl,Hs68_rep1_RNase,Hs68_rep2_ctrl,Hs68_rep2_RNase,cd_19,Ag04450,Bj,Hepg2,Nhek,Sknshra
chr3:11399891-11421526	+	hsa_circ_0008927	21635	672	2	6	4	0.3	NM_006395	ATG7	HUAEC	Hs68_rep1_ctrl,Hs68_rep1_RNase,Hs68_rep2_ctrl,Hs68_rep2_RNase,A549,Ag04450,Bj,Gm12878,H1hesc,Helas3,Hepg2,Hsmm,Huvec,K562,Mcf7,Nhek,Nhlf,Sknshra
chr3:119219541-119222868	+	hsa_circ_0001329	3327	323	2	14	19	0.1	ENST00000494664.1	TIMMDC1	adipose,HUAEC,thrombocytes,vena_cava,VSMC	Hs68_rep1_RNase,Hs68_rep2_ctrl,Hs68_rep2_RNase,cd_19,neutr,A549,Ag04450,Bj,Gm12878,H1hesc,Helas3,Hepg2,Huvec,K562,Nhek,Sknshra
chr3:133907680-133914026	-	hsa_circ_0005768	6346	323	2	15	14	0.1	NM_001005861	RYK	adipose,HUAEC,WAS2	Hs68_rep1_ctrl,Hs68_rep1_RNase,Hs68_rep2_ctrl,Hs68_rep2_RNase,Ag04450,Mcf7
chr3:145838898-145842016	-		3118	229	6	51	105	0.1	NM_182943	PLOD2	adipose,chondrocytes,EPC,fibroblasts,HUAEC,MSC_047,MSC_050,osteocytes,right_atrium,thrombocytes,vena_cava,VSMC
chr3:157839891-157841780	+	hsa_circ_0001355	1889	322	4	4	9	0.4	ENST00000464171.1	RSRC1	adipose,chondrocytes,cortex,HUAEC,right_atrium,thrombocytes,umbcord,vena_cava,WAS2	Hs68_rep1_ctrl,Hs68_rep1_RNase,Hs68_rep2_ctrl,Hs68_rep2_RNase,cd_19,HEK293,A549,Ag04450,Gm12878,H1hesc,Helas3,Hepg2,K562,Sknshra
chr3:169889160-169896726	-	hsa_circ_0005362	7566	400	2	0	0	2	NM_024947	PHC3	HUAEC	Hs68_rep1_ctrl,Hs68_rep1_RNase,Hs68_rep2_ctrl,Hs68_rep2_RNase,A549,Ag04450,Bj,Gm12878,H1hesc,Helas3,Hepg2,Hsmm,K562,Mcf7,Nhek,Nhlf,Sknshra
chr3:171830241-171851336	+	hsa_circ_0001361	21095	215	6	23	28	0.2	ENST00000336824.4	FNDC3B	chondrocytes,HUAEC,HUVEC	Hs68_rep1_RNase,Hs68_rep2_ctrl,Hs68_rep2_RNase,HEK293,neutr,A549,Ag04450,Bj,Gm12878,H1hesc,Helas3,Hepg2,Hsmm,Huvec,K562,Mcf7,Nhek,Sknshra
chr3:171965322-171969331	+	hsa_circ_0006156	4009	526	2	22	27	0.1	ENST00000336824.4	FNDC3B	ADA-SCID,adipose,chondrocytes,decidua,fibroblasts,HUAEC,LCL,muscle,osteocytes,placenta,PMN2,right_atrium,thrombocytes,umbcord,vena_cava,VSMC,WAS2	Hs68_rep1_ctrl,Hs68_rep1_RNase,Hs68_rep2_ctrl,Hs68_rep2_RNase,Ag04450,H1hesc,Helas3,Hepg2,Hsmm,Huvec,K562,Nhek,Sknshra
chr3:171969049-171979873	+		10824	10824	2	32	0	0.1	ENST00000336824.4	FNDC3B	decidua,HUAEC
chr3:171969049-172025291	+	hsa_circ_0067991	56242	692	2	32	26	0.1	ENST00000336824.4	FNDC3B	adipose,HUAEC	Bj,H1hesc,Hepg2,Huvec,Sknshra
chr3:196118683-196129890	-	hsa_circ_0001380	11207	247	3	4	12	0.2	ENST00000296328.4	UBXN7	ADA-SCID,adipose,chondrocytes,cortex,decidua,EPC,fibroblasts,HUAEC,LCL,MSC_047,MSC_050,muscle,osteocytes,PMN2,right_atrium,thrombocytes,umbcord,vena_cava,VSMC,WAS2	Hs68_rep1_ctrl,Hs68_rep1_RNase,Hs68_rep2_ctrl,Hs68_rep2_RNase,cd_19,HEK293,neutr,A549,Ag04450,Bj,Gm12878,H1hesc,Helas3,Hepg2,Huvec,K562,Mcf7,Nhek,Sknshra
chr3:196831773-196846401	-	hsa_circ_0008500	14628	381	3	32	29	0.1	NM_004087	DLG1	HUAEC,MSC_047,thrombocytes,WAS2	Hs68_rep1_ctrl,Hs68_rep1_RNase,Hs68_rep2_ctrl,Hs68_rep2_RNase,A549,Ag04450,Bj,Gm12878,H1hesc,Helas3,Hepg2,Huvec,K562,Mcf7,Nhek,Nhlf,Sknshra
chr3:196842797-196846401	-	hsa_circ_0001383	3604	278	3	32	51	0.1	NM_004087	DLG1	EPC,HUAEC,thrombocytes,WAS2	Hs68_rep1_RNase,Hs68_rep2_ctrl,Hs68_rep2_RNase,cd_19,A549,Ag04450,Bj,Gm12878,H1hesc,Helas3,Hepg2,K562,Nhek,Sknshra
chr3:31617887-31621588	+	hsa_circ_0001278	3701	397	3	30	44	0.1	ENST00000295770.2	STT3B	ADA-SCID,HUAEC,LCL,thrombocytes,vena_cava	Hs68_rep1_ctrl,Hs68_rep1_RNase,Hs68_rep2_ctrl,Hs68_rep2_RNase,cd_19,cd_34,HEK293,A549,Ag04450,Bj,Gm12878,H1hesc,Helas3,Hepg2,Huvec,K562,Mcf7,Nhek,Sknshra
chr3:56626997-56628056	+	hsa_circ_0001313	1059	468	4	0	0	4	NM_001141947	CCDC66	adipose,cortex,HUAEC,PMN2,right_atrium,thrombocytes	Hs68_rep1_ctrl,Hs68_rep1_RNase,Hs68_rep2_ctrl,Hs68_rep2_RNase,cd_19,cd_34,HEK293,neutr,A549,Ag04450,Bj,Gm12878,H1hesc,Helas3,Hepg2,K562,Nhek,Sknshra
chr4:120189452-120189575	+		123	123	2	0	25	0.1	NM_019050	USP53	HUAEC
chr4:144464661-144465125	+	hsa_circ_0001445	464	269	6	30	23	0.2	NM_003601	SMARCA5	ADA-SCID,adipose,chondrocytes,cortex,decidua,EPC,fibroblasts,HUAEC,LCL,MSC_047,MSC_050,muscle,osteocytes,placenta,plasma,PMN2,right_atrium,thrombocytes,umbcord,vena_cava,WAS2	cd_19,cd_34,HEK293,neutr
chr4:148867767-148887990	+	hsa_circ_0006473	20223	413	2	9	0	0.2	ENST00000336498.3	ARHGAP10	HUAEC,LCL,plasma,thrombocytes,vena_cava,WAS2	Hs68_rep1_RNase,Hs68_rep2_ctrl,Hs68_rep2_RNase,Ag04450,Gm12878,Sknshra
chr4:153332454-153333681	-	hsa_circ_0001451	1227	620	2	0	0	2	ENST00000603548.1	FBXW7	ADA-SCID,adipose,cortex,EPC,fibroblasts,HUAEC,LCL,muscle,osteocytes,PMN2,right_atrium,thrombocytes,umbcord,vena_cava,WAS2	Hs68_rep1_ctrl,Hs68_rep1_RNase,Hs68_rep2_ctrl,Hs68_rep2_RNase,cd_19,A549,Ag04450,Bj,Gm12878,H1hesc,Helas3,Hepg2,Hmec,Huvec,K562,Nhek,Sknshra
chr4:160107793-160131735	+		23942	23942	2	2	15	0.1	id_00197	id_00197	ADA-SCID,HUAEC,LCL,WAS2
chr4:3088665-3109150	+	hsa_circ_0001392	20485	484	2	2	8	0.2	NM_002111	HTT	ADA-SCID,adipose,cortex,decidua,HUAEC,LCL,muscle,right_atrium,thrombocytes,vena_cava,WAS2	Hs68_rep1_ctrl,Hs68_rep1_RNase,Hs68_rep2_ctrl,Hs68_rep2_RNase,cd_19
chr4:37633006-37640126	-	hsa_circ_0001400	7120	434	3	11	8	0.3	NM_001085400	RELL1	ADA-SCID,adipose,cortex,EPC,HUAEC,placenta,PMN2,right_atrium,WAS2	Hs68_rep1_ctrl,Hs68_rep1_RNase,Hs68_rep2_ctrl,Hs68_rep2_RNase,cd_19,cd_34,neutr,A549,Ag04450,Bj,Gm12878,H1hesc,Helas3,Hsmm,Huvec,K562,Nhek,Sknshra
chr4:56277780-56284152	+	hsa_circ_0001414	6372	585	5	22	74	0.1	NM_018475	TMEM165	ADA-SCID,adipose,chondrocytes,cortex,decidua,EPC,fibroblasts,HUAEC,HUVEC,MSC_047,MSC_050,muscle,osteocytes,thrombocytes,umbcord,vena_cava,VSMC,WAS2	cd_19,HEK293,A549,Ag04450,Bj,Gm12878,H1hesc,Helas3,Hepg2,Hsmm,Huvec,K562,Mcf7,Nhek,Nhlf,Sknshra
chr4:5731033-5750033	+		19000	798	2	0	2	1	ENST00000382674.2	EVC	HUAEC
chr4:6995910-7016284	+	hsa_circ_0008246	20374	914	2	5	7	0.3	NM_020773	TBC1D14	HUAEC,thrombocytes	Hs68_rep1_RNase,Hs68_rep2_ctrl,Hs68_rep2_RNase,A549,Ag04450,K562
chr4:88116475-88116842	-	hsa_circ_0002538	367	367	2	3	3	0.7	ENST00000273963.5	KLHL8	adipose,decidua,HUAEC,osteocytes,PMN2,right_atrium,thrombocytes,WAS2	Hs68_rep1_RNase,Hs68_rep2_ctrl,Hs68_rep2_RNase,A549,Ag04450,Gm12878,H1hesc,Helas3,K562,Nhek,Sknshra
chr4:90874222-90874357	-		135	135	2	0	0	2	ENST00000394980.1	MMRN1	HUAEC
chr5:122881110-122893258	+	hsa_circ_0001522	12148	536	3	3	6	0.5	ENST00000395412.1	CSNK1G3	fibroblasts,HUAEC,muscle,osteocytes,PMN2,right_atrium,thrombocytes,vena_cava,WAS2	cd_19,cd_34,neutr,A549,Ag04450,Bj,Gm12878,H1hesc,Helas3,Hepg2,Huvec,K562,Nhek,Sknshra
chr5:137320945-137324004	-	hsa_circ_0001535	3059	331	6	3	2	2	NM_016603	FAM13B	adipose,cortex,decidua,HUAEC,MSC_050,muscle,PMN2,right_atrium,thrombocytes,vena_cava,WAS2	Hs68_rep1_ctrl,Hs68_rep1_RNase,Hs68_rep2_ctrl,Hs68_rep2_RNase,cd_19,HEK293,neutr,A549,Ag04450,Bj,Gm12878,H1hesc,Helas3,Hepg2,Hsmm,Huvec,K562,Mcf7,Nhek,Sknshra
chr5:138614015-138614818	+	hsa_circ_0008922	803	161	3	0	0	3	NM_199189	MATR3	HUAEC,thrombocytes	Hs68_rep1_ctrl,Hs68_rep1_RNase,Hs68_rep2_ctrl,Hs68_rep2_RNase,A549,Ag04450,Bj,Gm12878,H1hesc,Helas3,Hepg2,Huvec,K562,Nhek,Sknshra
chr5:158699030-158702254	+		3224	236	2	6	13	0.2	NM_145049	UBLCP1	HUAEC
chr5:16779653-16783578	-		3925	463	2	15	25	0.1	NM_012334	MYO10	HUAEC
chr5:167915606-167921655	+	hsa_circ_0001550	6049	534	5	25	37	0.1	ENST00000231572.3	RARS	adipose,cortex,decidua,EPC,HUAEC,LCL,MSC_050,muscle,osteocytes,PMN2,right_atrium,thrombocytes,umbcord,vena_cava,VSMC,WAS2	Hs68_rep1_ctrl,Hs68_rep1_RNase,Hs68_rep2_ctrl,Hs68_rep2_RNase,cd_19,neutr,A549,Ag04450,Bj,Gm12878,Helas3,Huvec,K562,Nhek,Sknshra
chr5:176370335-176385155	-	hsa_circ_0001558	14820	397	2	0	6	0.3	NM_001199297	UIMC1	ADA-SCID,cortex,decidua,EPC,HUAEC,HUVEC,LCL,muscle,thrombocytes,vena_cava,WAS2	Hs68_rep1_ctrl,Hs68_rep1_RNase,Hs68_rep2_ctrl,Hs68_rep2_RNase,cd_19,HEK293,neutr,A549,Ag04450,Bj,Gm12878,H1hesc,Helas3,Hepg2,Huvec,K562,Mcf7,Nhek,Sknshra
chr5:179146668-179146782	+	hsa_circ_0075303	114	114	2	190	163	0	NM_001746	CANX	EPC,HUAEC,WAS2	A549,Ag04450,Bj,Gm12878,Hepg2,Hmec,K562,Nhek,Sknshra
chr5:32135677-32143986	-	hsa_circ_0001470	8309	247	5	15	30	0.2	ENST00000265070.6	GOLPH3	adipose,cortex,decidua,HUAEC,MSC_047,MSC_050,muscle,PMN2,right_atrium,thrombocytes,umbcord,VSMC,WAS2	HEK293
chr5:34686976-34757703	+	hsa_circ_0072132	70727	396	2	21	78	0	NM_001145525	RAI14	HUAEC	Bj,Huvec
chr5:38991050-39021238	-	hsa_circ_0006308	30188	486	2	4	6	0.3	ENST00000357387.3	RICTOR	decidua,HUAEC,vena_cava,WAS2	Hs68_rep1_ctrl,Hs68_rep1_RNase,Hs68_rep2_ctrl,Hs68_rep2_RNase,A549,Ag04450,Bj,Gm12878,H1hesc,K562,Nhek
chr5:40852275-40854198	+	hsa_circ_0005895	1923	1923	2	3	0	0.7	ENST00000254691.5	CARD6	adipose,HUAEC,osteocytes,vena_cava	Hs68_rep1_ctrl,Hs68_rep1_RNase,Hs68_rep2_ctrl,Hs68_rep2_RNase
chr5:56160560-56161804	+	hsa_circ_0001485	1244	467	3	0	6	0.5	NM_005921	MAP3K1	adipose,HUAEC,thrombocytes	cd_19,neutr
chr5:60768507-60768864	+	hsa_circ_0005399	357	357	3	3	14	0.2	NM_020928	ZSWIM6	HUAEC	Hs68_rep1_ctrl,Hs68_rep1_RNase,Hs68_rep2_ctrl,Hs68_rep2_RNase
chr5:64466443-64492978	-	hsa_circ_0008667	26535	669	2	4	7	0.3	NM_197941	ADAMTS6	HUAEC,MSC_050,VSMC	Hs68_rep1_ctrl,Hs68_rep1_RNase,Hs68_rep2_ctrl,Hs68_rep2_RNase,Ag04450,Bj,Gm12878,H1hesc,Nhek
chr5:64747301-64769779	-	hsa_circ_0072688	22478	1352	6	6	2	1	NM_197941	ADAMTS6	chondrocytes,EPC,HUAEC,HUVEC,MSC_047,thrombocytes,VSMC,WAS2	Ag04450,Bj,Gm12878,H1hesc,Helas3,Hepg2,Hmec,Huvec,K562,Mcf7,Nhek,Nhlf,Sknshra
chr5:94224583-94248681	-	hsa_circ_0001512	24098	583	2	28	41	0	ENST00000515393.1	MCTP1	HUAEC	Hs68_rep1_RNase,Hs68_rep2_ctrl,Hs68_rep2_RNase,neutr,Helas3,Huvec
chr5:94244955-94259726	-	hsa_circ_0008417	14771	440	2	0	37	0.1	ENST00000515393.1	MCTP1	HUAEC,PMN2,thrombocytes	Hs68_rep1_RNase,Hs68_rep2_ctrl,Hs68_rep2_RNase
chr5:95091099-95099324	+	hsa_circ_0007444	8225	479	6	18	19	0.3	NM_014899	RHOBTB3	ADA-SCID,adipose,decidua,fibroblasts,HUAEC,LCL,muscle,osteocytes,placenta,right_atrium,thrombocytes,vena_cava,VSMC,WAS2	Hs68_rep1_ctrl,Hs68_rep1_RNase,Hs68_rep2_ctrl,Hs68_rep2_RNase
chr6:144858717-144860579	+	hsa_circ_0001647	1862	286	2	26	15	0.1	NM_007124	UTRN	adipose,HUAEC,PMN2,thrombocytes,WAS2	Hs68_rep1_RNase,Hs68_rep2_ctrl,Hs68_rep2_RNase,cd_19
chr6:145110329-145124283	+		13954	523	2	27	16	0.1	NM_007124	UTRN	HUAEC
chr6:22020567-22020771	+	hsa_circ_0075828	204	204	2	0	0	2	NR_015410	LINC00340	HUAEC	A549,Ag04450,Bj,Gm12878,H1hesc,Huvec,K562,Sknshra
chr6:4891946-4892613	+	hsa_circ_0008285	667	667	2	2	2	1	NM_004824	CDYL	ADA-SCID,adipose,chondrocytes,cortex,decidua,HUAEC,LCL,osteocytes,thrombocytes,umbcord,vena_cava,VSMC,WAS2	Hs68_rep1_ctrl,Hs68_rep1_RNase,Hs68_rep2_ctrl,Hs68_rep2_RNase,A549,Ag04450,Bj,Gm12878,H1hesc,Helas3,Hepg2,Hsmm,Huvec,K562,Mcf7,Nhek,Sknshra
chr6:76331247-76344527	+	hsa_circ_0077078	13280	406	2	8	4	0.2	ENST00000370014.3	SENP6	HUAEC,thrombocytes	A549,Ag04450,Bj,Gm12878,Helas3,K562,Nhek
chr6:77981056-77983024	-		1968	1968	3	0	2	1.5	id_01266	id_01266	HUAEC,right_atrium,thrombocytes
chr6:87925620-87928449	+	hsa_circ_0004058	2829	370	4	3	4	1	ENST00000369577.3	ZNF292	ADA-SCID,cortex,decidua,EPC,HUAEC,LCL,muscle,right_atrium,thrombocytes,umbcord,vena_cava,VSMC,WAS2	Hs68_rep1_ctrl,Hs68_rep1_RNase,Hs68_rep2_ctrl,Hs68_rep2_RNase,A549,Ag04450,Bj,Gm12878,H1hesc,Helas3,K562,Nhek,Sknshra
chr6:90461149-90463341	-	hsa_circ_0001619	2192	263	2	2	4	0.5	ENST00000369393.3	MDN1	HUAEC,thrombocytes,vena_cava	Hs68_rep1_RNase,Hs68_rep2_ctrl,Hs68_rep2_RNase,cd_19,cd_34
chr7:100410368-100410830	-	hsa_circ_0001730	462	362	5	39	18	0.1	NM_004444	EPHB4	EPC,HUAEC	Hs68_rep1_ctrl,Hs68_rep1_RNase,Hs68_rep2_ctrl,Hs68_rep2_RNase,cd_19,HEK293,neutr,A549,Ag04450,Bj,Gm12878,H1hesc,Helas3,Hepg2,Hmec,Hsmm,Huvec,K562,Mcf7,Nhek,Nhlf,Sknshra
chr7:102665509-102669865	-	hsa_circ_0007375	4356	495	3	0	0	3	NM_145032	FBXL13	HUAEC,thrombocytes	Hs68_rep1_RNase,Hs68_rep2_ctrl,Hs68_rep2_RNase
chr7:128655032-128658211	-	hsa_circ_0001741	3179	432	2	5	9	0.2	NR_034053	TNPO3	adipose,HUAEC,LCL,thrombocytes,vena_cava,WAS2	Hs68_rep1_ctrl,Hs68_rep1_RNase,Hs68_rep2_ctrl,Hs68_rep2_RNase,cd_34,neutr,A549,Ag04450,Bj,Gm12878,H1hesc,Helas3,Hepg2,Hsmm,Huvec,K562,Mcf7,Nhek,Sknshra
chr7:156619298-156629579	-	hsa_circ_0005939	10281	253	2	0	3	0.7	ENST00000353442.4	LMBR1	EPC,HUAEC,thrombocytes,vena_cava,WAS2	Hs68_rep1_ctrl,Hs68_rep1_RNase,Hs68_rep2_ctrl,Hs68_rep2_RNase,A549,Ag04450,Bj,Gm12878,H1hesc,Helas3,Hepg2,Huvec,K562,Mcf7,Nhek,Sknshra
chr7:158552176-158557544	-	hsa_circ_0001776	5368	495	2	19	26	0.1	ENST00000251527.5	ESYT2	ADA-SCID,adipose,chondrocytes,decidua,EPC,fibroblasts,HUAEC,LCL,MSC_047,muscle,osteocytes,placenta,right_atrium,thrombocytes,umbcord,vena_cava,VSMC,WAS2	Hs68_rep1_ctrl,Hs68_rep1_RNase,Hs68_rep2_ctrl,Hs68_rep2_RNase,cd_19,cd_34,neutr,A549,Ag04450,Bj,Gm12878,Helas3,Hepg2,Huvec,K562,Mcf7,Nhek,Sknshra
chr7:17908029-17937069	-	hsa_circ_0004671	29040	825	2	3	4	0.5	ENST00000409389.1	SNX13	HUAEC	Hs68_rep1_RNase,Hs68_rep2_ctrl,Hs68_rep2_RNase,Ag04450,Helas3,Sknshra
chr7:24663281-24708279	+		44998	1119	3	0	3	1	ENST00000396475.2	MPP6	cortex,HUAEC,WAS2
chr7:24663284-24708279	+	hsa_circ_0001686	44995	1116	2	0	3	0.7	ENST00000396475.2	MPP6	cortex,HUAEC,LCL,thrombocytes,WAS2	cd_19,HEK293,A549,Ag04450,Bj,Gm12878,H1hesc,Helas3,Hepg2,Hsmm,Huvec,K562,Nhek,Sknshra
chr7:35707043-35712888	-	hsa_circ_0001696	5845	347	2	5	8	0.2	ENST00000396081.1	HERPUD2	HUAEC,thrombocytes,WAS2	cd_19,A549,Ag04450,Bj,Gm12878,H1hesc,Helas3,Hepg2,K562,Mcf7,Nhek,Sknshra
chr7:91924202-91957214	+		33012	877	3	5	6	0.5	NM_019004	ANKIB1	ADA-SCID,adipose,HUAEC,vena_cava,WAS2
chr7:97820925-97823884	+	hsa_circ_0081207	2959	2959	2	5	3	0.4	ENST00000297293.5	LMTK2	cortex,HUAEC	A549,Ag04450,Bj,Gm12878,H1hesc,Helas3,Hepg2,K562,Mcf7,Nhek,Sknshra
chr7:99090662-99092254	-	hsa_circ_0001726	1592	1592	3	3	0	1	NM_032164	ZNF394	ADA-SCID,decidua,HUAEC,LCL,WAS2	Hs68_rep1_ctrl,Hs68_rep1_RNase,Hs68_rep2_ctrl,Hs68_rep2_RNase,cd_19,cd_34
chr7:99621041-99621930	+	hsa_circ_0001727	889	668	2	15	6	0.1	ENST00000324306.6	ZKSCAN1	adipose,EPC,HUAEC,LCL,thrombocytes,WAS2	Hs68_rep1_ctrl,Hs68_rep1_RNase,Hs68_rep2_ctrl,Hs68_rep2_RNase,cd_19,cd_34,HEK293,A549,Ag04450,Bj,Gm12878,H1hesc,Helas3,Hepg2,Hsmm,Huvec,K562,Mcf7,Nhek,Nhlf,Sknshra
chr7:99701031-99701315	+	hsa_circ_0004312	284	192	2	9	4	0.2	NM_004722	AP4M1	HUAEC,vena_cava	Hs68_rep1_RNase,Hs68_rep2_ctrl,Hs68_rep2_RNase,A549,Ag04450,Bj,Gm12878,H1hesc,Helas3,Hepg2,Hsmm,Huvec,K562,Mcf7,Nhek,Sknshra
chr8:103855778-103855950	-		172	172	2	0	38	0.1	ENST00000337198.5	AZIN1	ADA-SCID,HUAEC
chr8:128902834-128903244	+	hsa_circ_0001821	410	410	2	2	4	0.5	NR_003367	PVT1	ADA-SCID,HUAEC,LCL,WAS2	Hs68_rep1_ctrl,Hs68_rep1_RNase,Hs68_rep2_ctrl,Hs68_rep2_RNase,HEK293,A549,Ag04450,Bj,Gm12878,H1hesc,Helas3,Hepg2,Hmec,Hsmm,Huvec,K562,Mcf7,Nhek,Nhlf,Sknshra
chr8:131164981-131181313	-	hsa_circ_0001824	16332	334	3	10	16	0.2	NM_001247996	ASAP1	adipose,cortex,decidua,EPC,HUAEC,thrombocytes	Hs68_rep1_ctrl,Hs68_rep1_RNase,Hs68_rep2_ctrl,Hs68_rep2_RNase,cd_19,neutr,A549,Ag04450,Bj,Gm12878,Helas3,K562,Sknshra
chr8:131164981-131193126	-	hsa_circ_0008934	28145	550	3	5	16	0.2	NM_001247996	ASAP1	adipose,chondrocytes,decidua,EPC,HUAEC,muscle,PMN2,thrombocytes,umbcord,vena_cava,WAS2	Hs68_rep1_ctrl,Hs68_rep1_RNase,Hs68_rep2_ctrl,Hs68_rep2_RNase,A549,Ag04450,Bj,Gm12878,Helas3,Huvec,K562,Mcf7,Sknshra
chr8:131370262-131374017	-	hsa_circ_0085616	3755	229	5	3	4	1.2	NM_001247996	ASAP1	EPC,HUAEC,HUVEC,MSC_047,osteocytes,WAS2	A549,Ag04450,Bj,H1hesc,Helas3,Hepg2,Hsmm,Huvec,Nhek,Nhlf,Sknshra
chr8:141874410-141900868	-	hsa_circ_0002483	26458	482	4	19	41	0.1	ENST00000522684.1	PTK2	adipose,EPC,HUAEC,MSC_047,muscle,thrombocytes,vena_cava	Hs68_rep1_ctrl,Hs68_rep1_RNase,Hs68_rep2_ctrl,Hs68_rep2_RNase,A549,Ag04450,Bj,H1hesc,Helas3,Hepg2,Huvec,K562,Mcf7,Nhek,Sknshra
chr8:141889569-141900868	-	hsa_circ_0006646	11299	394	2	19	23	0.1	ENST00000522684.1	PTK2	adipose,cortex,HUAEC,LCL,right_atrium,thrombocytes	Hs68_rep1_ctrl,Hs68_rep1_RNase,Hs68_rep2_ctrl,Hs68_rep2_RNase,A549,Ag04450,Bj,Gm12878,H1hesc,Helas3,Hepg2,Huvec,K562,Mcf7,Nhek,Nhlf,Sknshra
chr8:29959413-29962002	+	hsa_circ_0007353	2589	263	3	9	18	0.2	ENST00000321250.8	LEPROTL1	HUAEC,thrombocytes	Hs68_rep1_ctrl,Hs68_rep1_RNase,Hs68_rep2_ctrl,Hs68_rep2_RNase,A549,Ag04450,Bj,Gm12878,H1hesc,Helas3,Hepg2,Hsmm,Huvec,K562,Mcf7,Nhek,Nhlf,Sknshra
chr8:37623043-37623873	+	hsa_circ_0001788	830	220	2	12	0	0.2	NM_007198	PROSC	ADA-SCID,adipose,cortex,decidua,EPC,HUAEC,muscle,PMN2,thrombocytes,vena_cava,WAS2	Hs68_rep1_ctrl,Hs68_rep1_RNase,Hs68_rep2_ctrl,Hs68_rep2_RNase,cd_19,HEK293
chr8:37971709-37978667	+	hsa_circ_0006302	6958	580	3	7	6	0.4	ENST00000343823.6	ASH2L	HUAEC,thrombocytes	Hs68_rep1_ctrl,Hs68_rep1_RNase,Hs68_rep2_ctrl,Hs68_rep2_RNase,A549,Ag04450,Bj,Gm12878,Helas3,Hepg2,Huvec,K562,Nhek,Sknshra
chr8:38947565-38948865	+	hsa_circ_0084051	1300	230	3	0	123	0	NM_003816	ADAM9	HUAEC	A549,Ag04450
chr9:112898406-112900819	+	hsa_circ_0008706	2413	2413	2	10	59	0	NM_007203	PALM2-AKAP2	HUAEC,WAS2	Hs68_rep1_ctrl,Hs68_rep1_RNase,Hs68_rep2_ctrl,Hs68_rep2_RNase
chr9:114148656-114154104	-	hsa_circ_0001882	5448	435	7	20	9	0.4	ENST00000259335.4	KIAA0368	adipose,chondrocytes,HUAEC,right_atrium,thrombocytes,WAS2	Hs68_rep1_ctrl,Hs68_rep1_RNase,Hs68_rep2_ctrl,Hs68_rep2_RNase,cd_34,neutr
chr9:134305476-134308181	+	hsa_circ_0001895	2705	348	2	5	13	0.2	NM_013318	PRRC2B	HUAEC,thrombocytes	Hs68_rep1_ctrl,Hs68_rep1_RNase,Hs68_rep2_ctrl,Hs68_rep2_RNase,cd_19,A549,Ag04450,Bj,Gm12878,H1hesc,Helas3,K562,Mcf7,Sknshra
chr9:138773478-138774924	-	hsa_circ_0001900	1446	425	5	2	7	0.7	ENST00000389532.4	CAMSAP1	adipose,decidua,EPC,HUAEC,LCL,MSC_047,muscle,right_atrium,umbcord,vena_cava,VSMC,WAS2	Hs68_rep1_ctrl,Hs68_rep1_RNase,Hs68_rep2_ctrl,Hs68_rep2_RNase,cd_19,cd_34,HEK293,A549,Ag04450,Bj,Gm12878,H1hesc,Helas3,Hepg2,Hmec,Hsmm,Huvec,K562,Mcf7,Nhek,Nhlf,Sknshra
chr9:21476897-21477291	-	hsa_circ_0008599	394	261	2	4	0	0.5	NR_027054	MIR31HG	HUAEC	Hs68_rep1_RNase,Hs68_rep2_ctrl,Hs68_rep2_RNase
chr9:33960823-33963789	-	hsa_circ_0001849	2966	119	2	6	4	0.3	ENST00000379238.1	UBAP2	ADA-SCID,adipose,HUAEC,muscle,PMN2,thrombocytes	cd_19,cd_34,A549,Ag04450,Bj,Gm12878,K562,Nhek
chr9:33986757-34017187	-	hsa_circ_0086735	30430	561	3	0	4	0.8	ENST00000379238.1	UBAP2	ADA-SCID,adipose,EPC,HUAEC,thrombocytes,WAS2	A549,Ag04450,Hepg2,Huvec,K562,Sknshra
chr9:86294689-86301070	-	hsa_circ_0008207	6381	531	2	16	13	0.1	NM_013438	UBQLN1	HUAEC,thrombocytes,WAS2	Hs68_rep1_RNase,Hs68_rep2_ctrl,Hs68_rep2_RNase,Ag04450,Gm12878,H1hesc,K562
chrX:10031484-10066619	+	hsa_circ_0001910	35135	825	2	2	3	0.7	ENST00000380861.4	WWC3	HUAEC	Hs68_rep1_ctrl,Hs68_rep1_RNase,Hs68_rep2_ctrl,Hs68_rep2_RNase,neutr,A549,Ag04450,Bj,Gm12878,H1hesc,Hepg2,Huvec,Mcf7,Nhek

## Sheet: HUVEC
position	strand	circbase.ID	genomic_length	spliced_length	circ.reads	lin.reads_5prime	lin.reads_3prime	circ.lin_ratio	best_transcript	gene	samples	circbase.samples
chr11:120276826-120278532	+	hsa_circ_0024604	1706	110	2	0	0	2	NM_015313	ARHGEF12	chondrocytes,decidua,HUVEC,thrombocytes	A549,Ag04450,Bj,Gm12878,H1hesc,Helas3,Hepg2,Huvec,K562,Nhek,Sknshra
chr12:49523282-49580241	-		56959	55384	12	0	0	12	NM_006082	TUBA1B	ADA-SCID,adipose,chondrocytes,decidua,EPC,HUAEC,HUVEC,MSC_050,muscle,osteocytes,VSMC,WAS2
chr13:96409897-96416207	+		6310	682	2	0	0	2	NM_006260	DNAJC3	cortex,EPC,HUVEC,PMN2,thrombocytes
chr14:20811305-20811436	-	hsa_circ_0000514	131	131	4	0	0	4	ENST00000554988.1	RPPH1	chondrocytes,cortex,decidua,EPC,fibroblasts,HUAEC,HUVEC,LCL,MSC_047,MSC_050,muscle,osteocytes,PMN2,right_atrium,thrombocytes,vena_cava,VSMC,WAS2	Hs68_rep1_ctrl,Hs68_rep1_RNase,Hs68_rep2_ctrl,Hs68_rep2_RNase,cd_19,cd_34,HEK293,neutr
chr16:11214471-11220003	+	hsa_circ_0002988	5532	525	3	0	0	3	NM_015226	CLEC16A	HUVEC,thrombocytes	Hs68_rep1_ctrl,Hs68_rep1_RNase,Hs68_rep2_RNase,A549,Ag04450,Bj,Gm12878,Helas3,Hepg2,Mcf7,Nhek
chr16:418327-418560	-		233	147	2	0	0	2	NM_006428	MRPL28	HUVEC
chr17:38209550-38209888	-	hsa_circ_0043497	338	250	2	0	0	2	NM_014815	MED24	HUVEC	Ag04450,Gm12878,Helas3,K562,Sknshra
chr19:19750893-19751380	-	hsa_circ_0000918	487	299	2	0	0	2	ENST00000203556.4	GMIP	HUAEC,HUVEC,PMN2,thrombocytes	Hs68_rep1_ctrl,Hs68_rep1_RNase,Hs68_rep2_ctrl,Hs68_rep2_RNase,cd_19,A549,Ag04450,Bj,Gm12878,H1hesc,Helas3,Hepg2,Huvec,K562,Mcf7,Nhek,Sknshra
chr1:22047528-22048257	-	hsa_circ_0004808	729	246	2	0	0	2	ENST00000308271.9	USP48	HUVEC,thrombocytes	Hs68_rep1_ctrl,Hs68_rep1_RNase,Hs68_rep2_RNase,Ag04450,K562,Nhek,Sknshra
chr20:19970649-19977486	+	hsa_circ_0007894	6837	602	2	0	0	2	NM_001242581	RIN2	HUVEC	Hs68_rep1_ctrl,Hs68_rep1_RNase,Hs68_rep2_ctrl,Hs68_rep2_RNase,Ag04450,Helas3
chr20:30954186-30956926	+	hsa_circ_0001136	2740	195	2	0	0	2	NM_015338	ASXL1	ADA-SCID,adipose,chondrocytes,cortex,decidua,EPC,fibroblasts,HUAEC,HUVEC,LCL,MSC_047,MSC_050,muscle,osteocytes,PMN2,right_atrium,thrombocytes,umbcord,vena_cava,VSMC,WAS2	Hs68_rep1_ctrl,Hs68_rep1_RNase,Hs68_rep2_ctrl,Hs68_rep2_RNase,cd_19,HEK293,A549,Ag04450,Bj,Gm12878,H1hesc,Helas3,Hepg2,Hsmm,Huvec,K562,Mcf7,Nhek,Nhlf,Sknshra
chr2:56104880-56105000	-	hsa_circ_0054656	120	120	2	29	16	0.1	NM_001039348	EFEMP1	EPC,fibroblasts,HUAEC,HUVEC,muscle	Ag04450,Bj,Helas3,Hsmm,Huvec,Nhek,Nhlf
chr2:58449076-58459247	-	hsa_circ_0001009	10171	278	2	0	0	2	NM_001114636	FANCL	adipose,decidua,HUVEC,PMN2,right_atrium,thrombocytes,vena_cava,WAS2	Hs68_rep1_ctrl,Hs68_rep1_RNase,Hs68_rep2_ctrl,Hs68_rep2_RNase,cd_19,A549,Ag04450,Bj,Gm12878,H1hesc,Helas3,Hepg2,K562,Mcf7,Nhek,Sknshra
chr3:171830241-171851336	+	hsa_circ_0001361	21095	215	2	0	0	2	ENST00000336824.4	FNDC3B	chondrocytes,HUAEC,HUVEC	Hs68_rep1_RNase,Hs68_rep2_ctrl,Hs68_rep2_RNase,HEK293,neutr,A549,Ag04450,Bj,Gm12878,H1hesc,Helas3,Hepg2,Hsmm,Huvec,K562,Mcf7,Nhek,Sknshra
chr4:56277780-56284152	+	hsa_circ_0001414	6372	585	2	0	3	0.7	NM_018475	TMEM165	ADA-SCID,adipose,chondrocytes,cortex,decidua,EPC,fibroblasts,HUAEC,HUVEC,MSC_047,MSC_050,muscle,osteocytes,thrombocytes,umbcord,vena_cava,VSMC,WAS2	cd_19,HEK293,A549,Ag04450,Bj,Gm12878,H1hesc,Helas3,Hepg2,Hsmm,Huvec,K562,Mcf7,Nhek,Nhlf,Sknshra
chr5:14316621-14336836	+	hsa_circ_0005260	20215	546	2	0	0	2	ENST00000344204.4	TRIO	chondrocytes,HUVEC,WAS2	Hs68_rep1_ctrl,Hs68_rep1_RNase,Hs68_rep2_ctrl,Hs68_rep2_RNase,A549,Ag04450,Bj,Gm12878,H1hesc,Helas3,Hepg2,Hsmm,Huvec,Mcf7,Nhek,Sknshra
chr5:176370335-176385155	-	hsa_circ_0001558	14820	397	2	0	0	2	NM_001199297	UIMC1	ADA-SCID,cortex,decidua,EPC,HUAEC,HUVEC,LCL,muscle,thrombocytes,vena_cava,WAS2	Hs68_rep1_ctrl,Hs68_rep1_RNase,Hs68_rep2_ctrl,Hs68_rep2_RNase,cd_19,HEK293,neutr,A549,Ag04450,Bj,Gm12878,H1hesc,Helas3,Hepg2,Huvec,K562,Mcf7,Nhek,Sknshra
chr5:64747301-64769779	-	hsa_circ_0072688	22478	1352	2	0	0	2	NM_197941	ADAMTS6	chondrocytes,EPC,HUAEC,HUVEC,MSC_047,thrombocytes,VSMC,WAS2	Ag04450,Bj,Gm12878,H1hesc,Helas3,Hepg2,Hmec,Huvec,K562,Mcf7,Nhek,Nhlf,Sknshra
chr5:94204037-94248681	-	hsa_circ_0005540	44644	1086	3	4	2	0.8	ENST00000515393.1	MCTP1	HUVEC	Hs68_rep1_RNase,Hs68_rep2_ctrl,Hs68_rep2_RNase,A549,Gm12878,H1hesc,Helas3,Hepg2,Huvec,Nhek
chr6:87920168-87928449	+	hsa_circ_0004383	8281	5822	2	0	0	2	ENST00000369577.3	ZNF292	ADA-SCID,adipose,HUVEC,right_atrium,thrombocytes,vena_cava	Hs68_rep1_ctrl,Hs68_rep1_RNase,Hs68_rep2_ctrl,Hs68_rep2_RNase
chr8:131370262-131374017	-	hsa_circ_0085616	3755	229	2	0	0	2	NM_001247996	ASAP1	EPC,HUAEC,HUVEC,MSC_047,osteocytes,WAS2	A549,Ag04450,Bj,H1hesc,Helas3,Hepg2,Hsmm,Huvec,Nhek,Nhlf,Sknshra
chr9:96238537-96261168	+	hsa_circ_0003972	22631	309	2	2	0	1	ENST00000277165.6	FAM120A	HUVEC	Hs68_rep1_ctrl,Hs68_rep1_RNase,Hs68_rep2_RNase,A549,Ag04450,Bj,Gm12878,H1hesc,Helas3,Huvec,K562,Sknshra

## Sheet: LCL
position	strand	circbase.ID	genomic_length	spliced_length	circ.reads	lin.reads_5prime	lin.reads_3prime	circ.lin_ratio	best_transcript	gene	samples	circbase.samples
chr10:103427642-103436193	-	hsa_circ_0008362	8551	510	5	0	3	1.7	ENST00000331272.7	FBXW4	ADA-SCID,chondrocytes,cortex,LCL,right_atrium,vena_cava,WAS2	Hs68_rep1_ctrl,Hs68_rep1_RNase,Hs68_rep2_ctrl,Hs68_rep2_RNase
chr10:103552595-103567658	-	hsa_circ_0019606	15063	1695	2	20	19	0.1	NM_012215	MGEA5	LCL,WAS2	A549,Bj,Gm12878,H1hesc,K562,Mcf7
chr10:12039670-12056183	-	hsa_circ_0000213	16513	699	2	9	5	0.2	ENST00000356352.2	UPF2	LCL,thrombocytes	Hs68_rep1_ctrl,Hs68_rep1_RNase,Hs68_rep2_ctrl,Hs68_rep2_RNase,cd_19,A549,Ag04450,Bj,Gm12878,H1hesc,Helas3,K562,Nhek,Sknshra
chr10:12442014-12445368	+	hsa_circ_0000215	3354	3354	3	0	0	3	ENST00000378847.3	CAMK1D	LCL	cd_34
chr10:126631025-126631876	+	hsa_circ_0000268	851	851	4	2	4	1	ENST00000508096.1	RP11-298J20.4	ADA-SCID,LCL,thrombocytes	Hs68_rep1_ctrl,Hs68_rep1_RNase,Hs68_rep2_ctrl,Hs68_rep2_RNase,cd_19,cd_34,HEK293,neutr
chr10:15858833-15889942	-	hsa_circ_0000219	31109	788	2	5	0	0.4	ENST00000277632.3	FAM188A	ADA-SCID,adipose,cortex,EPC,LCL,muscle,PMN2,right_atrium,thrombocytes,vena_cava,WAS2	Hs68_rep1_ctrl,Hs68_rep1_RNase,Hs68_rep2_ctrl,Hs68_rep2_RNase,cd_19,A549,Ag04450,Bj,Gm12878,H1hesc,Helas3,Huvec,K562,Nhek,Sknshra
chr10:30602385-30602611	-		226	226	2	0	0	2	ENST00000358107.4	MTPAP	LCL
chr10:31661946-31750166	+	hsa_circ_0000230	88220	662	2	2	0	1	ENST00000488625.2	ZEB1	ADA-SCID,decidua,HUAEC,LCL	Hs68_rep1_ctrl,Hs68_rep1_RNase,Hs68_rep2_ctrl,Hs68_rep2_RNase,cd_19,Ag04450,Gm12878,K562,Sknshra
chr10:7318853-7327916	-	hsa_circ_0000211	9063	434	11	3	7	1.6	NM_001029880	SFMBT2	ADA-SCID,adipose,cortex,decidua,LCL,muscle,right_atrium,thrombocytes,umbcord,vena_cava,WAS2	HEK293,A549,Ag04450,Gm12878,H1hesc,Helas3,Hepg2,Huvec,K562,Nhek,Sknshra
chr10:73956568-73963282	-	hsa_circ_0018736	6714	277	2	6	5	0.3	NM_001198799	ASCC1	LCL	A549,Ag04450,Gm12878,Helas3,K562
chr10:7839009-7844817	+	hsa_circ_0007292	5808	799	4	11	0	0.4	ENST00000356708.7	ATP5C1	adipose,LCL,MSC_047,thrombocytes,vena_cava,WAS2	Hs68_rep1_ctrl,Hs68_rep1_RNase,Hs68_rep2_ctrl,Hs68_rep2_RNase,A549,Ag04450,Bj,Gm12878,H1hesc,Helas3,Hepg2,Huvec,K562,Mcf7,Nhek,Nhlf,Sknshra
chr11:108098321-108100050	+	hsa_circ_0024193	1729	361	2	6	13	0.2	NM_000051	ATM	LCL,PMN2,thrombocytes,WAS2	Ag04450,H1hesc
chr11:110007387-110008139	+	hsa_circ_0005348	752	752	4	14	51	0.1	ENST00000278590.3	ZC3H12C	ADA-SCID,LCL,thrombocytes,WAS2	Hs68_rep1_ctrl,Hs68_rep1_RNase,Hs68_rep2_ctrl,Hs68_rep2_RNase,Ag04450,Gm12878,Huvec,K562,Nhek
chr11:110007387-110030215	+	hsa_circ_0003541	22828	1127	2	14	9	0.1	ENST00000278590.3	ZC3H12C	ADA-SCID,LCL,WAS2	Hs68_rep1_ctrl,Hs68_rep1_RNase,Hs68_rep2_ctrl,Hs68_rep2_RNase,A549,Gm12878,Helas3,Huvec,K562,Sknshra
chr11:130130750-130131824	-	hsa_circ_0002484	1074	1074	3	0	9	0.3	NM_014155	ZBTB44	adipose,cortex,LCL,muscle,thrombocytes,vena_cava,VSMC,WAS2	Hs68_rep1_ctrl,Hs68_rep1_RNase,Hs68_rep2_ctrl,Hs68_rep2_RNase,A549,Ag04450,Bj,Gm12878,H1hesc,Helas3,Hepg2,Huvec,K562,Nhek,Sknshra
chr11:18312988-18313566	-	hsa_circ_0000279	578	578	2	4	13	0.2	NM_181507	HPS5	LCL	Hs68_rep1_ctrl,Hs68_rep1_RNase,Hs68_rep2_ctrl,Hs68_rep2_RNase,cd_34,A549,Gm12878,Hepg2,Hsmm,K562,Nhek,Sknshra
chr11:18312988-18314523	-	hsa_circ_0000280	1535	656	6	5	13	0.5	NM_181507	HPS5	ADA-SCID,decidua,HUAEC,LCL,placenta,vena_cava,WAS2	Hs68_rep1_ctrl,Hs68_rep1_RNase,Hs68_rep2_ctrl,Hs68_rep2_RNase,neutr,A549,Ag04450,Bj,Gm12878,H1hesc,Helas3,Hsmm,K562,Nhek,Sknshra
chr11:33307958-33309057	+	hsa_circ_0000284	1099	1099	14	8	8	1.8	ENST00000303296.4	HIPK3	ADA-SCID,adipose,chondrocytes,cortex,decidua,EPC,fibroblasts,HUAEC,LCL,MSC_047,MSC_050,muscle,osteocytes,placenta,PMN2,right_atrium,thrombocytes,umbcord,vena_cava,VSMC,WAS2	Hs68_rep1_ctrl,Hs68_rep1_RNase,Hs68_rep2_ctrl,Hs68_rep2_RNase,cd_19,cd_34,HEK293,neutr,A549,Ag04450,Bj,Gm12878,H1hesc,Helas3,Hepg2,Hsmm,Huvec,K562,Mcf7,Nhek,Nhlf,Sknshra
chr11:34093272-34098189	+	hsa_circ_0005974	4917	472	4	34	36	0.1	NM_005898	CAPRIN1	LCL,thrombocytes,WAS2	Hs68_rep1_ctrl,Hs68_rep1_RNase,Hs68_rep2_ctrl,Hs68_rep2_RNase,A549,Ag04450,Bj,Gm12878,Helas3,Hepg2,K562,Nhek,Sknshra
chr11:34978930-34999729	+	hsa_circ_0021712	20799	681	2	9	0	0.2	NM_003477	PDHX	adipose,LCL,thrombocytes	A549,Ag04450,Bj,Gm12878,H1hesc,Helas3,Hepg2,K562,Nhek,Sknshra
chr11:46098304-46113774	-	hsa_circ_0000296	15470	277	3	0	3	1	ENST00000257821.4	PHF21A	LCL,thrombocytes	cd_19,HEK293,A549,Ag04450,Bj,Gm12878,H1hesc,Helas3,Hepg2,K562,Sknshra
chr11:61205096-61205585	+	hsa_circ_0000311	489	334	2	31	5	0.1	ENST00000301761.2	SDHAF2	LCL,thrombocytes,WAS2	Hs68_rep1_ctrl,Hs68_rep1_RNase,Hs68_rep2_ctrl,Hs68_rep2_RNase,cd_34,A549,Ag04450,Bj,Gm12878,H1hesc,Helas3,Hepg2,Huvec,K562,Nhek,Nhlf,Sknshra
chr11:65204008-65205128	+	hsa_circ_0002791	1120	1120	2	0	0	2	ENST00000501122.2	NEAT1	LCL,thrombocytes	Hs68_rep1_RNase,Hs68_rep2_ctrl,Hs68_rep2_RNase
chr11:65267678-65267795	+		117	117	4	0	0	4	ENST00000534336.1	MALAT1	fibroblasts,HUAEC,LCL,PMN2,WAS2
chr11:82560090-82571159	-		11069	753	2	4	11	0.2	ENST00000313010.3	PRCP	LCL
chr11:85707868-85714494	-	hsa_circ_0023919	6626	451	3	4	5	0.6	NM_007166	PICALM	LCL,thrombocytes,WAS2	A549,Ag04450,Bj,Gm12878,H1hesc,Helas3,Hepg2,Huvec,K562,Nhek,Sknshra
chr11:94178975-94180604	-	hsa_circ_0024037	1629	304	2	0	9	0.2	NM_005591	MRE11A	LCL	Ag04450,Bj,Helas3,Hepg2,K562,Nhek
chr12:105321750-105322472	-	hsa_circ_0006260	722	722	2	0	6	0.3	NM_032148	SLC41A2	LCL	Hs68_rep1_ctrl,Hs68_rep1_RNase,Hs68_rep2_ctrl,Hs68_rep2_RNase
chr12:109046047-109048186	-	hsa_circ_0000437	2139	251	5	21	14	0.2	ENST00000261401.3	CORO1C	ADA-SCID,adipose,chondrocytes,decidua,EPC,fibroblasts,HUAEC,LCL,MSC_047,MSC_050,muscle,PMN2,right_atrium,thrombocytes,umbcord,vena_cava,VSMC,WAS2	cd_19,cd_34,HEK293,A549,Ag04450,Bj,Gm12878,H1hesc,Helas3,Hepg2,Hsmm,Huvec,K562,Mcf7,Nhek,Sknshra
chr12:111990083-111993723	-	hsa_circ_0002457	3640	320	3	0	4	0.8	ENST00000377617.3	ATXN2	cortex,LCL,thrombocytes,vena_cava	Hs68_rep1_ctrl,Hs68_rep1_RNase,Hs68_rep2_ctrl,Hs68_rep2_RNase,A549,Ag04450,Bj,Gm12878,H1hesc,K562,Nhek,Sknshra
chr12:120592773-120593523	-	hsa_circ_0000448	750	389	4	7	3	0.6	ENST00000300648.6	GCN1L1	ADA-SCID,LCL,WAS2	Hs68_rep1_ctrl,Hs68_rep1_RNase,Hs68_rep2_ctrl,Hs68_rep2_RNase,cd_19,HEK293
chr12:42768664-42792796	+	hsa_circ_0003961	24132	610	3	14	13	0.2	NM_016488	PPHLN1	LCL,WAS2	Hs68_rep1_ctrl,Hs68_rep1_RNase,Hs68_rep2_RNase
chr12:46622935-46637097	-	hsa_circ_0000396	14162	522	2	15	18	0.1	NM_030674	SLC38A1	ADA-SCID,LCL,osteocytes,vena_cava,VSMC,WAS2	cd_19,HEK293,A549,Ag04450,Bj,Gm12878,H1hesc,Helas3,Hepg2,Hsmm,Huvec,K562,Mcf7,Nhek,Sknshra
chr12:46633461-46648719	-		15258	453	2	0	28	0.1	ENST00000439706.1	SLC38A1	LCL,thrombocytes,WAS2
chr12:49053687-49054402	-	hsa_circ_0000399	715	715	2	2	0	1	ENST00000550347.1	KANSL2	LCL	cd_34
chr12:67699133-67699245	-		112	112	2	0	0	2	ENST00000545606.1	CAND1	LCL
chr12:70193988-70195501	+	hsa_circ_0000419	1513	242	3	2	3	1	ENST00000550536.1	RAB3IP	ADA-SCID,adipose,decidua,EPC,HUAEC,LCL,muscle,PMN2,right_atrium,thrombocytes,umbcord,vena_cava,VSMC,WAS2	Hs68_rep1_RNase,Hs68_rep2_ctrl,Hs68_rep2_RNase,neutr,A549,Ag04450,Bj,Gm12878,H1hesc,Helas3,Hepg2,Huvec,K562,Nhek,Sknshra
chr12:72052409-72054207	-		1798	1798	2	0	0	2	ENST00000549407.1	ZFC3H1	LCL,thrombocytes
chr13:111857635-111885640	+	hsa_circ_0030914	28005	507	2	17	13	0.1	ENST00000375741.2	ARHGEF7	LCL,WAS2	Gm12878,H1hesc
chr13:21742126-21742538	-	hsa_circ_0000467	412	412	3	5	3	0.6	NM_145061	SKA3	LCL,thrombocytes,WAS2	cd_19,neutr,Ag04450,Bj,Gm12878,H1hesc,Huvec,K562,Sknshra
chr13:78293666-78327493	+	hsa_circ_0000497	33827	788	3	6	15	0.2	NM_001242868	SLAIN1	LCL,WAS2	HEK293,neutr,Gm12878,H1hesc,Mcf7
chr14:102661274-102676199	+	hsa_circ_0002553	14925	1443	2	0	0	2	ENST00000335263.5	WDR20	LCL,placenta,WAS2	Hs68_rep1_ctrl,Hs68_rep1_RNase,Hs68_rep2_ctrl,Hs68_rep2_RNase
chr14:20811305-20811436	-	hsa_circ_0000514	131	131	3	0	0	3	ENST00000554988.1	RPPH1	chondrocytes,cortex,decidua,EPC,fibroblasts,HUAEC,HUVEC,LCL,MSC_047,MSC_050,muscle,osteocytes,PMN2,right_atrium,thrombocytes,vena_cava,VSMC,WAS2	Hs68_rep1_ctrl,Hs68_rep1_RNase,Hs68_rep2_ctrl,Hs68_rep2_RNase,cd_19,cd_34,HEK293,neutr
chr14:23378691-23380612	-	hsa_circ_0000524	1921	189	2	5	4	0.4	NM_001077351	RBM23	ADA-SCID,adipose,decidua,LCL,muscle,PMN2,right_atrium,thrombocytes,vena_cava,VSMC,WAS2	Hs68_rep1_ctrl,Hs68_rep1_RNase,Hs68_rep2_ctrl,Hs68_rep2_RNase,cd_19,neutr,A549,Ag04450,Bj,Gm12878,H1hesc,Hepg2,Huvec,K562,Nhek,Sknshra
chr14:31346777-31349940	+	hsa_circ_0031431	3163	547	2	0	2	1	NM_001135058	COCH	ADA-SCID,LCL,thrombocytes,WAS2	A549,K562
chr14:31596990-31638674	-		41684	3649	2	15	11	0.1	NM_015382	HECTD1	LCL
chr14:35020919-35024118	-	hsa_circ_0007379	3199	3199	2	0	0	2	id_00369	id_00369	adipose,LCL,thrombocytes,WAS2	Hs68_rep1_ctrl,Hs68_rep1_RNase,Hs68_rep2_ctrl,Hs68_rep2_RNase
chr14:45587230-45599993	-		12763	502	3	0	20	0.2	ENST00000216330.3	FKBP3	adipose,LCL,muscle,thrombocytes,vena_cava,WAS2
chr14:62193423-62194373	+	hsa_circ_0032136	950	316	2	18	14	0.1	NM_001530	HIF1A	LCL	A549,Hepg2,K562
chr14:64465631-64489581	+		23950	2284	4	10	11	0.4	ENST00000357395.3	SYNE2	adipose,LCL,WAS2
chr14:66028054-66028484	+	hsa_circ_0003028	430	430	2	27	27	0.1	NM_178155	FUT8	ADA-SCID,chondrocytes,cortex,HUAEC,LCL,thrombocytes,vena_cava,WAS2	Hs68_rep1_ctrl,Hs68_rep1_RNase,Hs68_rep2_ctrl,Hs68_rep2_RNase,A549,Ag04450,Bj,Gm12878,H1hesc,Helas3,Hepg2,K562,Mcf7,Nhek,Nhlf,Sknshra
chr14:66082695-66096324	+		13629	496	4	27	13	0.1	ENST00000358307.2	FUT8	LCL,thrombocytes
chr14:76633005-76662315	+	hsa_circ_0005252	29310	626	2	7	7	0.3	ENST00000261530.7	GPATCH2L	LCL,thrombocytes	Hs68_rep1_ctrl,Hs68_rep1_RNase,Hs68_rep2_ctrl,Hs68_rep2_RNase,A549,Ag04450,Bj,Gm12878,H1hesc,Helas3,Hepg2,K562,Mcf7,Nhek,Sknshra
chr14:81297486-81307112	-	hsa_circ_0032825	9626	447	2	0	0	2	ENST00000555265.1	CEP128	LCL	A549,Ag04450,Huvec,K562
chr14:97299803-97327072	+	hsa_circ_0000566	27269	1073	7	12	24	0.3	ENST00000216639.3	VRK1	ADA-SCID,LCL,MSC_047,thrombocytes,vena_cava,WAS2	cd_19,cd_34,HEK293,neutr
chr14:99924615-99932150	-	hsa_circ_0000567	7535	683	2	7	3	0.3	NM_032233	SETD3	adipose,cortex,decidua,EPC,HUAEC,LCL,right_atrium,thrombocytes,umbcord,vena_cava,VSMC,WAS2	Hs68_rep1_ctrl,Hs68_rep1_RNase,Hs68_rep2_ctrl,Hs68_rep2_RNase,cd_19,cd_34,HEK293,A549,Ag04450,Bj,Gm12878,H1hesc,Helas3,Hepg2,Huvec,K562,Nhek,Sknshra
chr15:41036244-41037457	-	hsa_circ_0004942	1213	386	2	8	5	0.2	ENST00000260385.6	RMDN3	LCL	Hs68_rep1_ctrl,Hs68_rep1_RNase,Hs68_rep2_ctrl,Hs68_rep2_RNase,Ag04450,Bj,Gm12878,H1hesc,Helas3,Hepg2,K562,Sknshra
chr15:41961025-41962156	+	hsa_circ_0000591	1131	1131	4	6	5	0.7	ENST00000219905.7	MGA	ADA-SCID,adipose,LCL,muscle,right_atrium,thrombocytes,vena_cava,WAS2	cd_19,HEK293,Ag04450,Bj,Gm12878,H1hesc,Helas3,Hepg2,Huvec,K562,Nhek,Sknshra
chr15:49528047-49584734	+	hsa_circ_0035189	56687	701	2	6	2	0.3	ENST00000327171.3	GALK2	LCL,vena_cava	A549,Ag04450,Bj,Gm12878,Helas3,Hepg2,K562,Mcf7,Sknshra
chr15:50592985-50601995	-	hsa_circ_0003501	9010	733	2	2	3	0.7	NM_005254	GABPB1	LCL,thrombocytes	Hs68_rep1_RNase,Hs68_rep2_ctrl,Hs68_rep2_RNase,A549,Ag04450,Bj,Gm12878,H1hesc,Helas3,Hepg2,K562,Mcf7,Nhek,Sknshra
chr15:50940883-50955243	-	hsa_circ_0007775	14360	318	3	7	13	0.2	NM_017672	TRPM7	LCL,thrombocytes,vena_cava,WAS2	Hs68_rep1_RNase,Hs68_rep2_ctrl,Hs68_rep2_RNase,H1hesc,Huvec
chr15:57383986-57387361	+	hsa_circ_0004889	3375	3375	2	9	0	0.2	ENST00000267811.5	TCF12	LCL,thrombocytes	Hs68_rep1_RNase,Hs68_rep2_ctrl,Hs68_rep2_RNase
chr15:63988322-64008672	-	hsa_circ_0035796	20350	1143	2	11	4	0.2	NM_003922	HERC1	chondrocytes,cortex,LCL,right_atrium,thrombocytes	A549,Ag04450,Bj,Gm12878,Helas3,Hepg2,K562,Nhek,Sknshra
chr15:64791491-64792365	+	hsa_circ_0000615	874	874	9	2	3	3	ENST00000416172.1	ZNF609	ADA-SCID,adipose,chondrocytes,cortex,decidua,EPC,HUAEC,LCL,MSC_047,muscle,right_atrium,vena_cava,WAS2	Hs68_rep1_ctrl,Hs68_rep1_RNase,Hs68_rep2_ctrl,Hs68_rep2_RNase,cd_19
chr15:66007815-66048810	-	hsa_circ_0035938	40995	1975	2	14	14	0.1	NM_001144823	DENND4A	LCL,thrombocytes	Bj,Hmec,K562
chr15:67524151-67529158	-	hsa_circ_0000620	5007	462	2	3	13	0.2	NM_024666	AAGAB	LCL,MSC_047	Hs68_rep1_ctrl,Hs68_rep1_RNase,Hs68_rep2_ctrl,Hs68_rep2_RNase,cd_19,HEK293,A549,Ag04450,Gm12878,H1hesc,Helas3,Hepg2,K562,Nhek,Sknshra
chr15:73052747-73067438	-	hsa_circ_0004033	14691	410	2	5	5	0.4	NR_023318	ADPGK	LCL	Hs68_rep1_ctrl,Hs68_rep1_RNase,Hs68_rep2_ctrl,Hs68_rep2_RNase,A549,Ag04450,Gm12878,H1hesc,Helas3,Hepg2,Huvec,K562
chr15:86182604-86189185	+		6581	213	2	8	6	0.2	NM_006738	AKAP13	LCL
chr15:94899365-94928754	+		29389	783	2	4	5	0.4	NM_018349	MCTP2	LCL
chr15:94899365-94945248	+	hsa_circ_0000660	45883	1080	5	4	4	1.2	NM_018349	MCTP2	LCL,WAS2	cd_19,Ag04450,Gm12878,H1hesc
chr16:11940357-11941663	-	hsa_circ_0006979	1306	390	2	38	59	0	NM_015659	RSL1D1	adipose,LCL,thrombocytes	Hs68_rep1_ctrl,Hs68_rep1_RNase,Hs68_rep2_ctrl,Hs68_rep2_RNase,Ag04450,Gm12878,H1hesc,Hepg2,K562,Mcf7,Nhek,Sknshra
chr16:24043456-24046868	+	hsa_circ_0000682	3412	241	3	15	28	0.1	NM_002738	PRKCB	ADA-SCID,LCL,PMN2,thrombocytes,WAS2	cd_19,neutr,Gm12878,H1hesc,K562
chr16:396147-397106	-	hsa_circ_0005838	959	959	3	0	0	3	NM_003502	AXIN1	LCL	Hs68_rep1_ctrl,Hs68_rep1_RNase,Hs68_rep2_ctrl,Hs68_rep2_RNase,Gm12878,H1hesc,Huvec,K562,Nhek
chr16:47531309-47549512	+	hsa_circ_0000698	18203	518	4	7	9	0.4	NM_001031835	PHKB	adipose,LCL,thrombocytes,vena_cava,WAS2	Hs68_rep1_ctrl,Hs68_rep1_RNase,Hs68_rep2_ctrl,Hs68_rep2_RNase,cd_19,cd_34,A549,Ag04450,Bj,Gm12878,H1hesc,Helas3,Hepg2,Hsmm,Huvec,K562,Mcf7,Nhek,Sknshra
chr16:53907697-53922863	+	hsa_circ_0005941	15166	344	3	4	0	0.8	ENST00000471389.1	FTO	ADA-SCID,cortex,LCL,muscle,right_atrium,thrombocytes,vena_cava,WAS2	Hs68_rep1_ctrl,Hs68_rep1_RNase,Hs68_rep2_ctrl,Hs68_rep2_RNase,A549,Ag04450,Bj,Gm12878,H1hesc,Helas3,Hepg2,K562,Nhek,Sknshra
chr16:68155889-68157024	+	hsa_circ_0005615	1135	1135	3	0	2	1.5	NM_004555	NFATC3	adipose,EPC,LCL,thrombocytes,WAS2	Hs68_rep1_ctrl,Hs68_rep1_RNase,Hs68_rep2_ctrl,Hs68_rep2_RNase,A549,Ag04450,Bj,Gm12878,H1hesc,Helas3,Hepg2,Hsmm,Huvec,K562,Mcf7,Nhek,Nhlf,Sknshra
chr16:68155889-68160513	+	hsa_circ_0000711	4624	1298	3	0	0	3	NM_004555	NFATC3	ADA-SCID,adipose,chondrocytes,EPC,LCL,MSC_047,right_atrium,thrombocytes,vena_cava,VSMC,WAS2	Hs68_rep1_ctrl,Hs68_rep1_RNase,Hs68_rep2_ctrl,Hs68_rep2_RNase,cd_19,cd_34,HEK293,neutr,A549,Ag04450,Bj,Gm12878,H1hesc,Helas3,Hepg2,Hmec,Hsmm,Huvec,K562,Mcf7,Nhek,Nhlf,Sknshra
chr16:69404385-69406258	-		1873	234	2	0	4	0.5	ENST00000254942.3	TERF2	ADA-SCID,EPC,LCL,thrombocytes
chr16:70292882-70296427	-	hsa_circ_0040188	3545	500	2	24	28	0.1	ENST00000261772.8	AARS	LCL,WAS2	A549,Ag04450,Bj,Gm12878,H1hesc,Helas3,Hepg2,K562,Nhek,Sknshra
chr16:85667519-85667738	+	hsa_circ_0000722	219	219	3	0	0	3	ENST00000253458.7	GSE1	adipose,chondrocytes,decidua,LCL,muscle,osteocytes,placenta,PMN2,thrombocytes,umbcord,WAS2	Hs68_rep1_ctrl,Hs68_rep1_RNase,Hs68_rep2_ctrl,Hs68_rep2_RNase,cd_19,cd_34
chr17:16004563-16005119	-	hsa_circ_0042174	556	556	2	6	5	0.3	NM_001190440	NCOR1	LCL,thrombocytes	Ag04450,H1hesc
chr17:1746096-1756483	+	hsa_circ_0000734	10387	328	2	8	12	0.2	NM_002945	RPA1	LCL,thrombocytes,WAS2	Hs68_rep1_ctrl,Hs68_rep1_RNase,Hs68_rep2_ctrl,Hs68_rep2_RNase,cd_19,A549,Ag04450,Bj,Gm12878,H1hesc,Helas3,Hepg2,K562,Mcf7,Nhek,Sknshra
chr17:18770594-18781183	+	hsa_circ_0042359	10589	293	2	12	29	0.1	NM_002767	PRPSAP2	LCL	A549,Ag04450,Bj,Gm12878,K562
chr17:20107645-20109225	+	hsa_circ_0000745	1580	1580	11	0	5	2.2	ENST00000395530.2	SPECC1	ADA-SCID,adipose,cortex,HUAEC,LCL,muscle,thrombocytes,umbcord,VSMC,WAS2	HEK293,A549,Ag04450,Bj,Gm12878,H1hesc,Helas3,Hepg2,Huvec,K562,Mcf7,Nhek,Sknshra
chr17:26961952-26962084	-		132	132	2	0	0	2	NM_014680	KIAA0100	LCL
chr17:28011580-28030080	-	hsa_circ_0000754	18500	291	3	0	10	0.3	ENST00000269033.3	SSH2	adipose,LCL,thrombocytes,WAS2	Hs68_rep1_RNase,Hs68_rep2_ctrl,Hs68_rep2_RNase,cd_19,A549,Ag04450,Gm12878,Helas3,Huvec,K562,Nhek,Sknshra
chr17:40652724-40653322	+	hsa_circ_0008179	598	325	2	7	8	0.2	NM_001130020	ATP6V0A1	LCL,thrombocytes,WAS2	Hs68_rep1_ctrl,Hs68_rep1_RNase,Hs68_rep2_RNase,A549,Ag04450,Bj,Gm12878,H1hesc,Helas3,Hepg2,Huvec,K562,Nhek,Nhlf,Sknshra
chr17:4186092-4200109	-	hsa_circ_0003239	14017	401	2	17	9	0.1	NM_003342	UBE2G1	LCL,muscle,PMN2,thrombocytes,WAS2	Hs68_rep1_ctrl,Hs68_rep1_RNase,Hs68_rep2_ctrl,Hs68_rep2_RNase,A549,Ag04450,Bj,Gm12878,H1hesc,Huvec,K562,Sknshra
chr17:4186092-4210418	-	hsa_circ_0004805	24326	504	2	3	9	0.2	NM_003342	UBE2G1	LCL,thrombocytes	Hs68_rep1_RNase,Hs68_rep2_ctrl,Hs68_rep2_RNase
chr17:46189392-46190763	+	hsa_circ_0002069	1371	392	4	5	11	0.4	ENST00000578861.1	SNX11	adipose,LCL,PMN2	Hs68_rep1_ctrl,Hs68_rep1_RNase,Hs68_rep2_ctrl,Hs68_rep2_RNase,A549,Ag04450,Bj,Gm12878,H1hesc,Helas3,Hepg2,Huvec,K562,Mcf7,Nhek,Sknshra
chr17:65941524-65972074	+	hsa_circ_0000799	30550	2026	4	5	0	0.8	ENST00000321892.4	BPTF	ADA-SCID,adipose,cortex,fibroblasts,HUAEC,LCL,right_atrium,thrombocytes,umbcord,WAS2	cd_34,HEK293,neutr,A549,Ag04450,Bj,Gm12878,H1hesc,Helas3,Hepg2,Huvec,K562,Mcf7,Nhek,Sknshra
chr17:67270099-67280213	-		10114	492	3	6	8	0.4	NM_018672	ABCA5	LCL
chr17:78263457-78264527	+	hsa_circ_0006264	1070	338	2	29	15	0.1	ENST00000582970.1	RNF213	LCL	Hs68_rep1_RNase,Hs68_rep2_ctrl,Hs68_rep2_RNase,Mcf7
chr18:12999419-13019205	+	hsa_circ_0000831	19786	1054	4	5	5	0.8	NM_032142	CEP192	fibroblasts,LCL,vena_cava,WAS2	Hs68_rep1_ctrl,Hs68_rep1_RNase,Hs68_rep2_ctrl,Hs68_rep2_RNase,cd_19,HEK293
chr18:12999419-13030607	+		31188	1538	3	5	7	0.4	NM_032142	CEP192	ADA-SCID,LCL,MSC_050,right_atrium,thrombocytes,vena_cava,WAS2
chr18:19345732-19359646	+	hsa_circ_0000835	13914	679	8	6	9	0.9	ENST00000261537.6	MIB1	ADA-SCID,cortex,EPC,HUAEC,LCL,right_atrium,vena_cava,WAS2	Hs68_rep1_ctrl,Hs68_rep1_RNase,Hs68_rep2_ctrl,Hs68_rep2_RNase,cd_19,HEK293,A549,Ag04450,Bj,Gm12878,H1hesc,Helas3,Hepg2,Huvec,K562,Mcf7,Nhek,Sknshra
chr18:21644103-21663045	+	hsa_circ_0047270	18942	817	6	3	13	0.5	NM_001135993	TTC39C	LCL,WAS2	A549,Ag04450,Bj,Gm12878,H1hesc,Helas3,Hepg2,Hmec,Nhek,Sknshra
chr18:44470542-44483598	-		13056	13056	3	0	6	0.5	ENST00000585916.1	PIAS2	LCL,thrombocytes,VSMC
chr18:46858233-46906128	-	hsa_circ_0002501	47895	570	3	2	4	0.8	ENST00000269445.6	DYM	ADA-SCID,LCL,thrombocytes,vena_cava,WAS2	Hs68_rep1_ctrl,Hs68_rep1_RNase,Hs68_rep2_ctrl,Hs68_rep2_RNase
chr18:52905321-52906075	-		754	754	2	0	0	2	ENST00000354452.3	TCF4	cortex,LCL,WAS2
chr18:60948119-60948447	-		328	328	3	0	0	3	ENST00000398117.1	BCL2	LCL
chr18:74561481-74563895	+	hsa_circ_0004979	2414	308	3	0	2	1.5	ENST00000253159.8	ZNF236	adipose,chondrocytes,LCL,osteocytes,thrombocytes,WAS2	Hs68_rep1_ctrl,Hs68_rep1_RNase,Hs68_rep2_ctrl,Hs68_rep2_RNase,A549,Ag04450,Bj,Gm12878,H1hesc,Helas3,Hepg2,Huvec,K562,Mcf7,Nhek,Sknshra
chr18:9182379-9221997	+	hsa_circ_0000826	39618	994	10	4	4	2.5	NM_015208	ANKRD12	ADA-SCID,adipose,chondrocytes,cortex,decidua,EPC,fibroblasts,HUAEC,LCL,placenta,PMN2,right_atrium,thrombocytes,umbcord,vena_cava,VSMC,WAS2	cd_19,neutr,Ag04450,Bj,Gm12878,H1hesc,Helas3,Hepg2,Huvec,K562,Nhek,Sknshra
chr19:17212469-17213367	+	hsa_circ_0000907	898	898	5	13	6	0.4	ENST00000595618.1	MYO9B	ADA-SCID,decidua,LCL,VSMC,WAS2	Hs68_rep1_ctrl,Hs68_rep1_RNase,Hs68_rep2_ctrl,Hs68_rep2_RNase,cd_19,cd_34,A549,Ag04450,Bj,Gm12878,H1hesc,Helas3,Hepg2,Hmec,Hsmm,Huvec,K562,Mcf7,Nhek,Nhlf,Sknshra
chr19:18285849-18286507	+	hsa_circ_0005571	658	351	3	52	102	0	ENST00000593731.1	PIK3R2	ADA-SCID,LCL,WAS2	Hs68_rep1_RNase,Hs68_rep2_ctrl,Hs68_rep2_RNase,Gm12878,H1hesc,Helas3,Hepg2,K562
chr19:23541231-23545527	-		4296	4296	4	0	0	4	ENST00000300619.7	ZNF91	ADA-SCID,adipose,chondrocytes,decidua,LCL,right_atrium,WAS2
chr19:34921480-34925873	+	hsa_circ_0005325	4393	321	2	7	21	0.1	ENST00000439527.2	UBA2	adipose,LCL,placenta,WAS2	Hs68_rep1_ctrl,Hs68_rep1_RNase,Hs68_rep2_ctrl,Hs68_rep2_RNase,A549,Ag04450,Bj,Gm12878,H1hesc,Helas3,Hepg2,Huvec,K562,Mcf7,Nhek,Sknshra
chr19:3623685-3624160	-	hsa_circ_0002661	475	475	3	2	0	1.5	NM_001080543	C19orf29	LCL,WAS2	Hs68_rep1_ctrl,Hs68_rep1_RNase,Hs68_rep2_ctrl,Hs68_rep2_RNase,A549,Ag04450,Bj,Gm12878,H1hesc,Helas3,Hepg2,K562,Sknshra
chr19:37579940-37582023	+		2083	216	2	0	0	2	ENST00000337995.3	ZNF420	LCL
chr19:41847787-41848152	-	hsa_circ_0002837	365	226	2	4	7	0.3	ENST00000221930.5	TGFB1	LCL,thrombocytes	Hs68_rep1_ctrl,Hs68_rep1_RNase,Hs68_rep2_ctrl,Hs68_rep2_RNase
chr19:53884724-53884892	-		168	168	2	0	0	2	ENST00000467003.1	ZNF525	LCL
chr19:8520288-8528570	+	hsa_circ_0006382	8282	325	2	18	39	0.1	ENST00000348943.3	HNRNPM	ADA-SCID,adipose,decidua,LCL,PMN2,thrombocytes,WAS2	Hs68_rep1_ctrl,Hs68_rep1_RNase,Hs68_rep2_ctrl,Hs68_rep2_RNase,A549,Ag04450,Bj,Gm12878,H1hesc,Helas3,K562
chr1:117944807-117963271	+	hsa_circ_0000118	18464	553	9	3	8	1.1	ENST00000356554.3	MAN1A2	ADA-SCID,adipose,chondrocytes,cortex,decidua,EPC,HUAEC,LCL,MSC_047,muscle,placenta,PMN2,right_atrium,thrombocytes,umbcord,vena_cava,WAS2	cd_19,cd_34,HEK293,neutr
chr1:117944807-117984947	+	hsa_circ_0000119	40140	648	4	3	0	1.3	ENST00000356554.3	MAN1A2	ADA-SCID,chondrocytes,cortex,decidua,LCL,osteocytes,PMN2,thrombocytes,umbcord,vena_cava,WAS2	cd_19,HEK293,A549,Ag04450,Bj,Gm12878,Helas3,Hepg2,Huvec,K562,Nhek,Sknshra
chr1:118454615-118461358	-	hsa_circ_0006188	6743	383	2	5	6	0.3	NM_017686	GDAP2	LCL,thrombocytes,WAS2	Hs68_rep1_ctrl,Hs68_rep1_RNase,Hs68_rep2_ctrl,Hs68_rep2_RNase,A549,Ag04450,Gm12878,H1hesc,Hepg2,Huvec,K562,Nhek,Sknshra
chr1:14042035-14075982	+		33947	576	2	0	4	0.5	NM_012231	PRDM2	LCL
chr1:14057494-14068652	+	hsa_circ_0005986	11158	375	2	4	5	0.4	NM_012231	PRDM2	LCL	Hs68_rep1_ctrl,Hs68_rep1_RNase,Hs68_rep2_ctrl,Hs68_rep2_RNase,A549,Ag04450,Bj,Gm12878,K562,Sknshra
chr1:155408117-155408859	-	hsa_circ_0000137	742	742	2	0	7	0.3	ENST00000368346.3	ASH1L	cortex,LCL,osteocytes,thrombocytes,vena_cava,WAS2	Hs68_rep1_ctrl,Hs68_rep1_RNase,Hs68_rep2_ctrl,Hs68_rep2_RNase,cd_19,Ag04450,Bj,Gm12878,K562
chr1:155408117-155429689	-	hsa_circ_0003247	21572	844	3	4	7	0.4	ENST00000368346.3	ASH1L	ADA-SCID,adipose,chondrocytes,LCL,thrombocytes,vena_cava,WAS2	Hs68_rep1_ctrl,Hs68_rep1_RNase,Hs68_rep2_ctrl,Hs68_rep2_RNase,Ag04450,Bj,Gm12878,H1hesc,Hepg2,Hsmm,K562,Nhek,Sknshra
chr1:172520651-172539870	+	hsa_circ_0015259	19219	987	2	0	0	2	NM_014283	C1orf9	ADA-SCID,LCL,WAS2	Gm12878,Helas3,K562
chr1:180953812-180962561	-	hsa_circ_0007905	8749	391	2	8	3	0.2	ENST00000258301.5	STX6	LCL,placenta,thrombocytes,WAS2	Hs68_rep1_ctrl,Hs68_rep1_RNase,Hs68_rep2_ctrl,Hs68_rep2_RNase,A549,Ag04450,Bj,Gm12878,H1hesc,Helas3,Hepg2,Huvec,K562,Mcf7,Nhek,Sknshra
chr1:205585605-205597002	-		11397	8560	2	0	0	2	NM_021795	ELK4	LCL
chr1:211956570-211966532	-	hsa_circ_0008745	9962	489	2	9	14	0.1	NM_014873	LPGAT1	LCL	Hs68_rep1_RNase,Hs68_rep2_ctrl,Hs68_rep2_RNase,K562
chr1:213139063-213139687	+	hsa_circ_0016419	624	132	4	2	5	0.8	NM_001136474	VASH2	ADA-SCID,LCL	Ag04450,Gm12878,H1hesc,Sknshra
chr1:247319707-247323115	-		3408	1186	2	0	0	2	ENST00000543802.2	ZNF124	HUAEC,LCL,WAS2
chr1:28833892-28833993	-		101	101	2	0	0	2	ENST00000437681.1	SNHG3	ADA-SCID,fibroblasts,HUAEC,LCL
chr1:33290913-33295668	+	hsa_circ_0011450	4755	1143	2	2	0	1	ENST00000373475.5	S100PBP	LCL	Hepg2,K562
chr1:40654726-40668286	+	hsa_circ_0006373	13560	573	2	5	5	0.4	NM_012421	RLF	cortex,LCL,thrombocytes,vena_cava,WAS2	Hs68_rep1_ctrl,Hs68_rep1_RNase,Hs68_rep2_ctrl,Hs68_rep2_RNase
chr1:44773981-44804994	-	hsa_circ_0007693	31013	547	2	2	7	0.3	NM_024066	ERI3	EPC,LCL	Hs68_rep1_ctrl,Hs68_rep1_RNase,Hs68_rep2_ctrl,Hs68_rep2_RNase,A549,Ag04450,Bj,Gm12878,H1hesc,Helas3,Hepg2,Huvec,K562,Mcf7,Nhek,Nhlf,Sknshra
chr1:46105881-46108171	-	hsa_circ_0008774	2290	267	2	9	10	0.2	NM_021639	GPBP1L1	LCL,PMN2,right_atrium,thrombocytes,vena_cava,WAS2	Hs68_rep1_ctrl,Hs68_rep1_RNase,Hs68_rep2_ctrl,Hs68_rep2_RNase
chr1:47745912-47748131	-	hsa_circ_0000069	2219	1084	2	3	3	0.7	ENST00000360380.3	STIL	LCL,thrombocytes,WAS2	Hs68_rep1_ctrl,Hs68_rep1_RNase,Hs68_rep2_ctrl,Hs68_rep2_RNase,HEK293,A549,Ag04450,Bj,Gm12878,H1hesc,Helas3,Hepg2,Hmec,Huvec,K562,Mcf7,Nhek,Sknshra
chr1:51868106-51874004	-	hsa_circ_0005567	5898	607	3	26	3	0.1	ENST00000371733.3	EPS15	LCL,thrombocytes,WAS2	Hs68_rep1_ctrl,Hs68_rep1_RNase,Hs68_rep2_ctrl,Hs68_rep2_RNase,A549,Ag04450,Bj,Gm12878,H1hesc,Hepg2,K562,Nhek,Sknshra
chr1:52211207-52231653	+	hsa_circ_0003622	20446	620	2	12	16	0.1	NM_024586	OSBPL9	LCL	Hs68_rep1_ctrl,Hs68_rep1_RNase,Hs68_rep2_RNase,H1hesc,Nhek
chr1:59787207-59812070	+	hsa_circ_0000075	24863	479	2	3	10	0.2	NM_001113411	FGGY	cortex,LCL,WAS2	Hs68_rep1_ctrl,Hs68_rep1_RNase,Hs68_rep2_ctrl,Hs68_rep2_RNase,cd_19,neutr,A549,Ag04450,Bj,Gm12878,H1hesc,Helas3,Hepg2,K562,Sknshra
chr1:76205664-76216231	+	hsa_circ_0008129	10567	477	3	49	60	0	ENST00000370841.4	ACADM	cortex,LCL,right_atrium,thrombocytes,WAS2	Hs68_rep1_RNase,Hs68_rep2_ctrl,Hs68_rep2_RNase
chr1:7837219-7838229	+	hsa_circ_0006354	1010	211	4	0	2	2	NM_004781	VAMP3	adipose,chondrocytes,cortex,decidua,EPC,LCL,MSC_050,muscle,PMN2,right_atrium,thrombocytes,umbcord,vena_cava,VSMC,WAS2	Hs68_rep1_ctrl,Hs68_rep1_RNase,Hs68_rep2_ctrl,Hs68_rep2_RNase
chr1:91382196-91383711	-		1515	454	2	8	0	0.2	NM_201269	ZNF644	LCL
chr20:30954186-30956926	+	hsa_circ_0001136	2740	195	5	5	3	1	NM_015338	ASXL1	ADA-SCID,adipose,chondrocytes,cortex,decidua,EPC,fibroblasts,HUAEC,HUVEC,LCL,MSC_047,MSC_050,muscle,osteocytes,PMN2,right_atrium,thrombocytes,umbcord,vena_cava,VSMC,WAS2	Hs68_rep1_ctrl,Hs68_rep1_RNase,Hs68_rep2_ctrl,Hs68_rep2_RNase,cd_19,HEK293,A549,Ag04450,Bj,Gm12878,H1hesc,Helas3,Hepg2,Hsmm,Huvec,K562,Mcf7,Nhek,Nhlf,Sknshra
chr20:46252654-46262380	+	hsa_circ_0001165	9726	881	5	41	30	0.1	NM_181659	NCOA3	ADA-SCID,chondrocytes,LCL,thrombocytes,WAS2	cd_19,A549,Ag04450,Bj,Gm12878,H1hesc,Helas3,K562,Mcf7,Nhek,Sknshra
chr20:47317290-47351187	-		33897	503	2	10	17	0.1	ENST00000396220.1	PREX1	LCL
chr20:62407030-62422143	-	hsa_circ_0002805	15113	1255	2	0	0	2	NM_025224	ZBTB46	LCL	Hs68_rep1_ctrl,Hs68_rep1_RNase,Hs68_rep2_ctrl,Hs68_rep2_RNase,A549,Ag04450,Bj,Gm12878,H1hesc,Helas3,Hepg2,Hsmm,K562,Mcf7,Nhlf
chr21:17135209-17138460	+	hsa_circ_0001178	3251	223	2	3	3	0.7	ENST00000285681.2	USP25	adipose,chondrocytes,decidua,EPC,HUAEC,LCL,PMN2,thrombocytes,vena_cava,WAS2	Hs68_rep1_ctrl,Hs68_rep1_RNase,Hs68_rep2_ctrl,Hs68_rep2_RNase,cd_19,neutr,A549,Ag04450,Bj,Gm12878,H1hesc,Helas3,Hepg2,Hsmm,Huvec,K562,Sknshra
chr21:30693541-30702014	+	hsa_circ_0001181	8473	1836	3	6	5	0.5	ENST00000399921.1	BACH1	adipose,cortex,decidua,LCL,right_atrium,thrombocytes,vena_cava,VSMC,WAS2	HEK293,A549,Ag04450,Bj,Gm12878,H1hesc,Helas3,Hepg2,K562,Nhek,Nhlf,Sknshra
chr21:30698379-30702014	+	hsa_circ_0061395	3635	1542	2	12	5	0.2	ENST00000399921.1	BACH1	ADA-SCID,LCL,thrombocytes	Ag04450,Gm12878,H1hesc,K562,Nhek,Sknshra
chr21:34804483-34805178	+	hsa_circ_0001185	695	318	2	0	28	0.1	NM_005534	IFNGR2	ADA-SCID,adipose,LCL,muscle,PMN2,thrombocytes,WAS2	Hs68_rep1_RNase,Hs68_rep2_ctrl,Hs68_rep2_RNase,cd_19,neutr
chr21:37711076-37717005	+	hsa_circ_0001189	5929	420	2	0	3	0.7	NM_015358	MORC3	ADA-SCID,LCL,PMN2,thrombocytes,vena_cava,WAS2	Hs68_rep1_ctrl,Hs68_rep1_RNase,Hs68_rep2_ctrl,Hs68_rep2_RNase,cd_19
chr22:21288066-21288532	+	hsa_circ_0001206	466	466	5	5	13	0.4	NM_005207	CRKL	HUAEC,LCL,MSC_047,MSC_050,thrombocytes,WAS2	Hs68_rep1_ctrl,Hs68_rep1_RNase,Hs68_rep2_ctrl,Hs68_rep2_RNase,cd_19,cd_34
chr22:25771779-25777545	-	hsa_circ_0003102	5766	394	2	0	0	2	ENST00000444995.3	LRP5L	LCL,WAS2	Hs68_rep1_ctrl,Hs68_rep1_RNase,Hs68_rep2_ctrl,Hs68_rep2_RNase
chr22:26068262-26086250	+	hsa_circ_0062653	17988	549	2	4	0	0.5	ENST00000324198.5	ADRBK2	LCL	Gm12878
chr22:46085591-46136418	+	hsa_circ_0008199	50827	1057	2	3	17	0.1	NM_013236	ATXN10	cortex,EPC,fibroblasts,LCL,WAS2	Hs68_rep1_ctrl,Hs68_rep1_RNase,Hs68_rep2_ctrl,Hs68_rep2_RNase,A549,Ag04450,Bj,Gm12878,Helas3,K562
chr22:46125304-46136418	+	hsa_circ_0001247	11114	445	3	27	17	0.1	NM_013236	ATXN10	cortex,decidua,HUAEC,LCL,osteocytes,thrombocytes,vena_cava,VSMC,WAS2	Hs68_rep1_ctrl,Hs68_rep1_RNase,Hs68_rep2_ctrl,Hs68_rep2_RNase,cd_19,HEK293,A549,Ag04450,Bj,Gm12878,H1hesc,Helas3,Hepg2,K562,Nhek,Sknshra
chr22:46189424-46202902	+		13478	298	2	0	26	0.1	ENST00000402380.3	ATXN10	LCL,thrombocytes,WAS2
chr2:106761645-106782539	-	hsa_circ_0004029	20894	378	2	0	9	0.2	ENST00000283148.7	UXS1	LCL,thrombocytes	Hs68_rep1_ctrl,Hs68_rep1_RNase,Hs68_rep2_ctrl,Hs68_rep2_RNase,A549,Ag04450,Bj,Gm12878,H1hesc,Helas3,Hepg2,K562,Nhek,Sknshra
chr2:144966169-144993304	-	hsa_circ_0056664	27135	347	2	0	0	2	NM_001164629	GTDC1	LCL,MSC_047,thrombocytes,vena_cava	Gm12878,K562
chr2:172782046-172809519	+	hsa_circ_0008032	27473	302	2	12	25	0.1	NM_003642	HAT1	LCL,thrombocytes,vena_cava,WAS2	Hs68_rep1_RNase,Hs68_rep2_ctrl,Hs68_rep2_RNase,A549,Ag04450,Bj,Gm12878,H1hesc,Helas3,Hepg2,K562,Nhek,Sknshra
chr2:190656515-190670480	+	hsa_circ_0004776	13965	438	2	0	10	0.2	NM_000534	PMS1	LCL	Hs68_rep1_RNase,Hs68_rep2_ctrl,Hs68_rep2_RNase,Ag04450,Bj,K562,Sknshra
chr2:191765289-191789319	+	hsa_circ_0001085	24030	643	3	26	9	0.1	ENST00000320717.3	GLS	fibroblasts,LCL,MSC_050,osteocytes,right_atrium,thrombocytes,vena_cava,VSMC,WAS2	cd_19,cd_34,neutr,Ag04450,Bj,Gm12878,K562,Nhek
chr2:202010100-202014558	+	hsa_circ_0001092	4458	187	2	10	12	0.2	NM_001202519	CFLAR	adipose,chondrocytes,EPC,LCL,muscle,PMN2,right_atrium,thrombocytes,vena_cava,WAS2	Hs68_rep1_ctrl,Hs68_rep1_RNase,Hs68_rep2_ctrl,Hs68_rep2_RNase,cd_34,A549,Ag04450,Bj,Gm12878,Hepg2,Huvec,K562,Nhek,Sknshra
[truncated: 137 more rows]

[truncated: 13 more sheets: MSC, muscle, osteocytes, placenta, plasma, neutrophils, right_atrium, serum, platelets, umb.cord, vena_cava, VSMC, WAS]
