# Supplementary material for: A map of human circular RNAs in clinically relevant tissues
Source: J Mol Med (Berl). 2017 Aug 25;95(11):1179–89. doi: 10.1007/s00109-017-1582-9 (PMC5660143; doi:10.1007/s00109-017-1582-9)
Supplement: Supplementary file 4 — (XLSX 120 kb). [file 109_2017_1582_MOESM4_ESM.xlsx]

## Sheet: sample IDs
sample ID	treatment
MSC11193	RNA
MSC11194	Rnase R
MSC11195	sample from reticulocyte kit

## Sheet: all proteins
Protein.IDs	Protein. names	Gene. names	Fasta. headers	Number.of.proteins	Peptides	Unique. peptides	Peptides.MSC11193	Peptides.MSC11194	Peptides.MSC11195	Sequence.coverage	Sequence.coverage.MSC11193	Sequence.coverage.MSC11194	Sequence.coverage.MSC11195	Mol..weight..kDa.	Sequence.length	Sequence.lengths	Q.value	Intensity	Intensity.MSC11193	Intensity.MSC11194	Intensity.MSC11195	human	rabbit	candidates
P02057;B8K174;P02042;HBB_6386 position=chr11:5247806-5254322 gene=HBB n_reads=36 spliced_length=6386;E9PFT6;CON__Q3SX09;A8MUF7;E9PEW8;HBB_198 position=chr11:5246893-5247941 gene=HBB n_reads=3 spliced_length=198;E9PBW4;CON__P02070;P02103;P02099;B8K176;B8K175;G1TPE2;P69892;P69891;P02100			>sp|P02057|HBB_RABIT Hemoglobin subunit beta-1/2 OS=Oryctolagus cuniculus GN=HBB1 PE=1 SV=2;>tr|B8K174|B8K174_RABIT Hemoglobin, beta (Predicted) OS=Oryctolagus cuniculus GN=HBB PE=3 SV=1	19	22	15	21	20	19	100	98.6	94.6	93.2	16.132	147	147;147;147;42;141;201;87;104;132;137;145;147;147;147;147;152;147;147;147	0	524720000000	221310000000	165800000000	137610000000	#N/A	TRUE	#N/A
Q28698			>tr|Q28698|Q28698_RABIT Deadenylyl-beta-globin (Fragment) OS=Oryctolagus cuniculus PE=3 SV=1	1	6	2	6	5	5	100	100	100	100	4.5552	42	42	0	313510000000	72050000000	150570000000	90885000000	#N/A	TRUE	#N/A
P01948;G8ZF10;G8ZF12			>sp|P01948|HBA_RABIT Hemoglobin subunit alpha-1/2 OS=Oryctolagus cuniculus PE=1 SV=2;>tr|G8ZF10|G8ZF10_RABIT Alpha-globin 1 OS=Oryctolagus cuniculus GN=HBA1 PE=3 SV=1;>tr|G8ZF12|G8ZF12_RABIT Alpha-globin 1 OS=Oryctolagus cuniculus GN=HBA1 PE=3 SV=1	3	22	0	17	19	18	100	99.3	100	99.3	15.589	142	142;142;142	0	301480000000	141200000000	98009000000	62276000000	#N/A	TRUE	#N/A
P12530;G1TJE5;F5H0G8;B7ZA11;P16050			>sp|P12530|LOX15_RABIT Arachidonate 15-lipoxygenase OS=Oryctolagus cuniculus GN=ALOX15 PE=1 SV=3;>tr|G1TJE5|G1TJE5_RABIT Uncharacterized protein OS=Oryctolagus cuniculus GN=ALOX12 PE=3 SV=2	5	25	25	19	24	20	50.4	42.1	47.5	44.9	75.309	663	663;794;684;623;662	0	24466000000	8060300000	9364800000	7040400000	#N/A	TRUE	#N/A
G8ZF20;G8ZF25;G8ZF22;G8ZF16;G8ZF18;G8ZF28;G8ZF50;G8ZF42;G8ZF19;G8ZF31;G8ZF24;G8ZF59;G8ZF55;G8ZF57;CON__P01966;P69905;Q28694;G3V1N2;B8K135;P02008			>tr|G8ZF20|G8ZF20_RABIT Alpha-globin 1 OS=Oryctolagus cuniculus GN=HBA1 PE=3 SV=1;>tr|G8ZF25|G8ZF25_RABIT Alpha-globin 1 OS=Oryctolagus cuniculus GN=HBA1 PE=3 SV=1;>tr|G8ZF22|G8ZF22_RABIT Alpha-globin 1 OS=Oryctolagus cuniculus GN=HBA1 PE=3 SV=1;>tr|G8ZF16	20	21	0	17	20	16	100	99.3	100	99.3	15.555	142	142;142;142;142;142;142;142;142;142;142;142;142;142;142;142;142;41;110;142;142	0	24436000000	15029000000	5027100000	4379500000	#N/A	TRUE	#N/A
P12864;G1TAC4			>sp|P12864|GLRX1_RABIT Glutaredoxin-1 OS=Oryctolagus cuniculus GN=GLRX PE=1 SV=1;>tr|G1TAC4|G1TAC4_RABIT Uncharacterized protein OS=Oryctolagus cuniculus GN=LOC100344913 PE=4 SV=1	2	2	2	1	1	2	34.9	27.4	27.4	34.9	11.822	106	106;107	0	10371000000	2432500000	4078800000	3859500000	#N/A	TRUE	#N/A
G1TT67;G1TCE1;Q7Z2Y8			>tr|G1TT67|G1TT67_RABIT Uncharacterized protein OS=Oryctolagus cuniculus GN=LOC100357801 PE=4 SV=2	3	28	28	20	15	20	21.1	15.9	11.3	16	279.21	2428	2428;880;2422	0	8861300000	2150200000	5224700000	1486400000	#N/A	TRUE	#N/A
E9PL38;U3KME2;J3KNQ3;G1SM51;Q9UNM6;Q9UNM6-2;E9PQG3;H0YD73	26S proteasome non-ATPase regulatory subunit 13	PSMD13	>tr|E9PL38|E9PL38_HUMAN 26S proteasome non-ATPase regulatory subunit 13 (Fragment) OS=Homo sapiens GN=PSMD13 PE=1 SV=1;>tr|U3KME2|U3KME2_RABIT Uncharacterized protein OS=Oryctolagus cuniculus GN=PSMD13 PE=4 SV=1;>tr|J3KNQ3|J3KNQ3_HUMAN 26S proteasome non-A	8	2	2	2	2	2	17.1	17.1	17.1	17.1	29.755	263	263;336;349;376;376;378;113;221	0	8452600000	1973100000	3686600000	2792900000	TRUE	TRUE	#N/A
P07452;G1SN31			>sp|P07452|CAH1_RABIT Carbonic anhydrase 1 (Fragment) OS=Oryctolagus cuniculus GN=CA1 PE=2 SV=1;>tr|G1SN31|G1SN31_RABIT Carbonic anhydrase 1 OS=Oryctolagus cuniculus GN=CA1 PE=4 SV=1	2	14	14	14	10	12	66.8	66.8	50.2	60.9	25.696	235	235;227	0	5783800000	1521700000	2965700000	1296400000	#N/A	TRUE	#N/A
P00919;P00918;E5RID5;E5RK37			>sp|P00919|CAH2_RABIT Carbonic anhydrase 2 OS=Oryctolagus cuniculus GN=CA2 PE=1 SV=3	4	15	15	14	13	14	57.3	53.8	49.6	54.2	29.5	260	260;260;97;101	0	5137000000	1498000000	2685700000	953310000	#N/A	TRUE	#N/A
H0YCQ8;B4E2Q4;G1SLW8;Q7L2H7;J3KNJ2	Eukaryotic translation initiation factor 3 subunit M	EIF3M	>tr|H0YCQ8|H0YCQ8_HUMAN Eukaryotic translation initiation factor 3 subunit M (Fragment) OS=Homo sapiens GN=EIF3M PE=1 SV=2;>tr|B4E2Q4|B4E2Q4_HUMAN Eukaryotic translation initiation factor 3 subunit M OS=Homo sapiens GN=EIF3M PE=1 SV=1;>tr|G1SLW8|G1SLW8_RAB	5	2	2	2	2	1	20.5	20.5	20.5	8.2	25.092	220	220;242;374;374;191	0	4613500000	1169500000	1651900000	1792000000	TRUE	#N/A	#N/A
Q9N1E2;G1SFG6;CON__Q3ZBD7;K7ELR7;K7EP41;K7EPY4;K7EQ48;P06744;P06744-2			>sp|Q9N1E2|G6PI_RABIT Glucose-6-phosphate isomerase OS=Oryctolagus cuniculus GN=GPI PE=1 SV=3;>tr|G1SFG6|G1SFG6_RABIT Glucose-6-phosphate isomerase OS=Oryctolagus cuniculus GN=GPI PE=3 SV=1	9	5	5	2	4	5	11.3	5.7	10.9	11.3	62.746	558	558;558;557;146;159;166;474;558;569	0	4134200000	921750000	2660300000	552070000	#N/A	TRUE	#N/A
G1T7R2;P62258-2;P62258;B4DJF2;I3L3T1;K7EIT4;K7EM20	14-3-3 protein epsilon	YWHAE	>tr|G1T7R2|G1T7R2_RABIT Uncharacterized protein OS=Oryctolagus cuniculus GN=YWHAE PE=3 SV=1;>sp|P62258-2|1433E_HUMAN Isoform SV of 14-3-3 protein epsilon OS=Homo sapiens GN=YWHAE;>sp|P62258|1433E_HUMAN 14-3-3 protein epsilon OS=Homo sapiens GN=YWHAE PE=1 S	7	3	3	2	3	2	16.9	16.5	16.9	16.5	29.188	255	255;233;255;94;107;109;115	0	4081300000	311280000	3519500000	250540000	TRUE	TRUE	#N/A
G1SIH1;H0YM70;Q9UL46	Proteasome activator complex subunit 2	PSME2	>tr|G1SIH1|G1SIH1_RABIT Uncharacterized protein OS=Oryctolagus cuniculus GN=LOC100344177 PE=4 SV=1;>tr|H0YM70|H0YM70_HUMAN Proteasome activator complex subunit 2 OS=Homo sapiens GN=PSME2 PE=1 SV=1;>sp|Q9UL46|PSME2_HUMAN Proteasome activator complex subunit	3	2	2	1	2	2	18.8	9.2	18.8	18.8	27.193	239	239;228;239	0	3789300000	303410000	3322600000	163210000	TRUE	TRUE	#N/A
P68871;F8W6P5	Hemoglobin subunit beta;LVV-hemorphin-7;Spinorphin	HBB	>sp|P68871|HBB_HUMAN Hemoglobin subunit beta OS=Homo sapiens GN=HBB PE=1 SV=2	2	7	2	5	5	7	49.7	28.6	28.6	49.7	15.998	147	147;90	0	3763900000	0	0	3763900000	TRUE	#N/A	#N/A
G8ZF33;G8ZF40			>tr|G8ZF33|G8ZF33_RABIT Alpha-globin 1 OS=Oryctolagus cuniculus GN=HBA1 PE=3 SV=1;>tr|G8ZF40|G8ZF40_RABIT Alpha-globin 1 OS=Oryctolagus cuniculus GN=HBA1 PE=3 SV=1	2	22	0	16	18	17	100	79.6	80.3	99.3	15.621	142	142;142	0	3614200000	1612300000	1374000000	627900000	#N/A	TRUE	#N/A
G1T9F3;F5H4R7;J3KTM9;Q14974-2;Q14974	Importin subunit beta-1	KPNB1	>tr|G1T9F3|G1T9F3_RABIT Uncharacterized protein OS=Oryctolagus cuniculus GN=KPNB1 PE=4 SV=2;>tr|F5H4R7|F5H4R7_HUMAN Importin subunit beta-1 OS=Homo sapiens GN=KPNB1 PE=1 SV=1;>tr|J3KTM9|J3KTM9_HUMAN Importin subunit beta-1 (Fragment) OS=Homo sapiens GN=KPN	5	2	2	1	2	1	6.2	3.7	6.2	3.7	97.199	876	876;660;690;731;876	0	3135200000	947480000	1548400000	639300000	TRUE	TRUE	#N/A
G1STT3;B7NZA0			>tr|G1STT3|G1STT3_RABIT Uncharacterized protein OS=Oryctolagus cuniculus GN=SERPINB10 PE=3 SV=1;>tr|B7NZA0|B7NZA0_RABIT Serine proteinase inhibitor, clade B, member 10 (Predicted) OS=Oryctolagus cuniculus GN=SERPINB10 PE=3 SV=1	2	6	6	6	6	5	20.2	20.2	20.2	20.2	45.568	396	396;396	0	2968700000	493180000	2256900000	218660000	#N/A	TRUE	#N/A
G1TBS1			>tr|G1TBS1|G1TBS1_RABIT Uncharacterized protein OS=Oryctolagus cuniculus GN=PARK7 PE=4 SV=1	1	1	1	1	1	1	10.1	10.1	10.1	10.1	19.939	189	189	0	2956100000	661340000	1892200000	402570000	#N/A	TRUE	#N/A
G1TJ87			>tr|G1TJ87|G1TJ87_RABIT Uncharacterized protein OS=Oryctolagus cuniculus GN=AHSP PE=4 SV=1	1	4	4	3	3	1	56.9	56.9	50	13.7	11.869	102	102	0	2954200000	1221700000	1442400000	290110000	#N/A	TRUE	#N/A
G1SH86			>tr|G1SH86|G1SH86_RABIT Uncharacterized protein OS=Oryctolagus cuniculus GN=TBCD PE=4 SV=2	1	4	4	2	4	1	8.7	5.5	8.7	2.4	129.95	1170	1170	0	2877200000	630000000	1908200000	339080000	#N/A	TRUE	#N/A
G1SSC9;G1TX43;O95373;G1SCH2	Importin-7	IPO7	>tr|G1SSC9|G1SSC9_RABIT Uncharacterized protein OS=Oryctolagus cuniculus GN=IPO7 PE=4 SV=1;>tr|G1TX43|G1TX43_RABIT Uncharacterized protein OS=Oryctolagus cuniculus GN=IPO7 PE=4 SV=1;>sp|O95373|IPO7_HUMAN Importin-7 OS=Homo sapiens GN=IPO7 PE=1 SV=1	4	4	4	3	4	3	6.9	6.1	6.9	6.1	119.54	1038	1038;1040;1038;938	0	2381400000	794640000	1162000000	424750000	TRUE	TRUE	#N/A
G1TNX7;Q28719;G1SMQ0;G1TI78			>tr|G1TNX7|G1TNX7_RABIT Uncharacterized protein OS=Oryctolagus cuniculus PE=4 SV=1;>sp|Q28719|PTGR1_RABIT Prostaglandin reductase 1 OS=Oryctolagus cuniculus GN=PTGR1 PE=2 SV=1;>tr|G1SMQ0|G1SMQ0_RABIT Prostaglandin reductase 1 OS=Oryctolagus cuniculus GN=PT	4	4	4	4	2	2	15.5	15.5	11.2	11.2	36.124	329	329;349;347;148	0	2299600000	753380000	1415100000	131170000	#N/A	TRUE	#N/A
G1SPF5;Q8N0Y7;P18669	Probable phosphoglycerate mutase 4;Phosphoglycerate mutase 1	PGAM4;PGAM1	>tr|G1SPF5|G1SPF5_RABIT Uncharacterized protein (Fragment) OS=Oryctolagus cuniculus GN=PGAM1 PE=4 SV=1;>sp|Q8N0Y7|PGAM4_HUMAN Probable phosphoglycerate mutase 4 OS=Homo sapiens GN=PGAM4 PE=2 SV=1;>sp|P18669|PGAM1_HUMAN Phosphoglycerate mutase 1 OS=Homo sap	3	1	1	1	1	1	8.7	8.7	8.7	8.7	23.649	208	208;254;254	0	2183000000	612410000	997660000	572940000	TRUE	TRUE	#N/A
G1SM21			>tr|G1SM21|G1SM21_RABIT Uncharacterized protein OS=Oryctolagus cuniculus GN=UROS PE=4 SV=2	1	1	1	1	1	1	6.2	6.2	6.2	6.2	47.879	449	449	0	2144700000	698550000	853070000	593070000	#N/A	TRUE	#N/A
P46406;G1TJG6;G1TYG1;Q0QEU3;G1TUD0;G1T091;O14556			>sp|P46406|G3P_RABIT Glyceraldehyde-3-phosphate dehydrogenase OS=Oryctolagus cuniculus GN=GAPDH PE=1 SV=3;>tr|G1TJG6|G1TJG6_RABIT Glyceraldehyde-3-phosphate dehydrogenase OS=Oryctolagus cuniculus GN=LOC100349551 PE=3 SV=1;>tr|G1TYG1|G1TYG1_RABIT Glyceralde	7	9	6	6	9	6	36.3	30	36.3	30	35.78	333	333;333;333;234;393;405;408	0	2104500000	619820000	1020100000	464610000	#N/A	TRUE	#N/A
A6NJA2;B7Z4N8;P40826;P54578-2;P54578	Ubiquitin carboxyl-terminal hydrolase;Ubiquitin carboxyl-terminal hydrolase 14	USP14	>tr|A6NJA2|A6NJA2_HUMAN Ubiquitin carboxyl-terminal hydrolase OS=Homo sapiens GN=USP14 PE=1 SV=2;>tr|B7Z4N8|B7Z4N8_HUMAN Ubiquitin carboxyl-terminal hydrolase OS=Homo sapiens GN=USP14 PE=1 SV=1;>sp|P40826|UBP14_RABIT Ubiquitin carboxyl-terminal hydrolase 1	5	1	1	1	1	1	5.4	5.4	5.4	5.4	51.086	448	448;483;493;459;494	0	2066800000	143280000	1804500000	118980000	TRUE	TRUE	#N/A
O77622;P40227;B4DPJ8;P40227-2;G1T341;Q92526-3;Q92526	T-complex protein 1 subunit zeta	CCT6A	>sp|O77622|TCPZ_RABIT T-complex protein 1 subunit zeta OS=Oryctolagus cuniculus GN=CCT6 PE=2 SV=3;>sp|P40227|TCPZ_HUMAN T-complex protein 1 subunit zeta OS=Homo sapiens GN=CCT6A PE=1 SV=3;>tr|B4DPJ8|B4DPJ8_HUMAN T-complex protein 1 subunit zeta OS=Homo sap	7	3	3	3	3	2	8.9	8.9	8.9	6.4	58.024	531	531;531;500;486;488;493;530	0	2038700000	47704000	1806700000	184340000	TRUE	TRUE	#N/A
G1SL80;H0Y5R6;P06132	Uroporphyrinogen decarboxylase	UROD	>tr|G1SL80|G1SL80_RABIT Uroporphyrinogen decarboxylase OS=Oryctolagus cuniculus GN=UROD PE=3 SV=1;>tr|H0Y5R6|H0Y5R6_HUMAN Uroporphyrinogen decarboxylase (Fragment) OS=Homo sapiens GN=UROD PE=1 SV=1;>sp|P06132|DCUP_HUMAN Uroporphyrinogen decarboxylase OS=Ho	3	3	3	1	3	2	16.3	7.9	16.3	16.1	40.773	367	367;228;367	0	2022400000	53286000	1822300000	146840000	TRUE	TRUE	#N/A
G1SIB6;M0R192;P30043;M0QZL1			>tr|G1SIB6|G1SIB6_RABIT Uncharacterized protein OS=Oryctolagus cuniculus GN=BLVRB PE=4 SV=2	4	9	9	7	8	7	64.5	48.8	60.7	48.8	22.458	211	211;163;206;154	0	2021800000	735330000	944730000	341740000	#N/A	TRUE	#N/A
G1SSA2;Q13200-2;Q13200-3;Q13200;H7C1H2	26S proteasome non-ATPase regulatory subunit 2	PSMD2	>tr|G1SSA2|G1SSA2_RABIT Uncharacterized protein OS=Oryctolagus cuniculus GN=PSMD2 PE=4 SV=2;>sp|Q13200-2|PSMD2_HUMAN Isoform 2 of 26S proteasome non-ATPase regulatory subunit 2 OS=Homo sapiens GN=PSMD2;>sp|Q13200-3|PSMD2_HUMAN Isoform 3 of 26S proteasome n	5	5	5	2	5	2	12.7	5.8	12.7	5.8	115.24	1051	1051;749;778;908;203	0	1956200000	154680000	1673100000	128470000	TRUE	TRUE	#N/A
P07195;F5H793;C9J7H8;A8MW50;G1TYA7;P13490	L-lactate dehydrogenase B chain;L-lactate dehydrogenase	LDHB	>sp|P07195|LDHB_HUMAN L-lactate dehydrogenase B chain OS=Homo sapiens GN=LDHB PE=1 SV=2;>tr|F5H793|F5H793_HUMAN L-lactate dehydrogenase B chain (Fragment) OS=Homo sapiens GN=LDHB PE=1 SV=1;>tr|C9J7H8|C9J7H8_HUMAN L-lactate dehydrogenase B chain (Fragment)	6	3	3	1	3	1	18.9	2.7	18.9	2.7	36.638	334	334;102;136;232;331;217	0	1869900000	32625000	1810800000	26449000	TRUE	#N/A	#N/A
B7ZAR1;E9PCA1;G1TMS5;P48643;E7ENZ3;P48643-2	T-complex protein 1 subunit epsilon	CCT5	>tr|B7ZAR1|B7ZAR1_HUMAN T-complex protein 1 subunit epsilon OS=Homo sapiens GN=CCT5 PE=1 SV=1;>tr|E9PCA1|E9PCA1_HUMAN T-complex protein 1 subunit epsilon OS=Homo sapiens GN=CCT5 PE=1 SV=1;>tr|G1TMS5|G1TMS5_RABIT Uncharacterized protein OS=Oryctolagus cunic	6	3	3	2	3	2	8.7	7.4	8.7	7.4	55.348	503	503;520;541;541;486;448	0	1803500000	495810000	704060000	603640000	TRUE	TRUE	#N/A
B4DEW9;G1SLC2;U3KNL5;B3KSH1;O00303;H0YDT6	Eukaryotic translation initiation factor 3 subunit F	EIF3F	>tr|B4DEW9|B4DEW9_HUMAN Eukaryotic translation initiation factor 3 subunit F OS=Homo sapiens GN=EIF3F PE=1 SV=1;>tr|G1SLC2|G1SLC2_RABIT Eukaryotic translation initiation factor 3 subunit F OS=Oryctolagus cuniculus GN=EIF3F PE=3 SV=1;>tr|U3KNL5|U3KNL5_RABIT	6	2	2	1	2	2	26.4	9.1	26.4	26.4	23.166	208	208;319;364;372;357;100	0	1762100000	410470000	1243300000	108360000	TRUE	TRUE	#N/A
P29562;G1SZ59;P60842;J3KTB5;J3QS69;J3KT12;P60842-2;J3KTN0;J3KSZ0;J3QL43;Q9NZE6;U3KMP9;E7EQG2;G1SN05;Q14240;Q14240-2;J3KS93;J3QKZ9;B4E102;J3QLN6;J3KS25;J3QR64	Eukaryotic initiation factor 4A-I	EIF4A1	>sp|P29562|IF4A1_RABIT Eukaryotic initiation factor 4A-I (Fragment) OS=Oryctolagus cuniculus GN=EIF4A1 PE=1 SV=2;>tr|G1SZ59|G1SZ59_RABIT Eukaryotic initiation factor 4A-I OS=Oryctolagus cuniculus GN=EIF4A1 PE=3 SV=1;>sp|P60842|IF4A1_HUMAN Eukaryotic initia	22	6	6	2	5	3	21.9	6.8	15.8	12.8	45.291	398	398;406;406;257;300;341;347;117;230;271;312;318;362;407;407;408;85;134;146;163;187;214	0	1600100000	310550000	776200000	513380000	TRUE	TRUE	#N/A
B4E0R6;O00410;G1SKP2;H0Y8C6;O00410-2;O00410-3;C9JZD8;E7EQT5;E7ETV3	Importin-5	IPO5	>tr|B4E0R6|B4E0R6_HUMAN Importin-5 OS=Homo sapiens GN=IPO5 PE=1 SV=1;>sp|O00410|IPO5_HUMAN Importin-5 OS=Homo sapiens GN=IPO5 PE=1 SV=4;>tr|G1SKP2|G1SKP2_RABIT Uncharacterized protein (Fragment) OS=Oryctolagus cuniculus GN=IPO5 PE=4 SV=1;>tr|H0Y8C6|H0Y8C6_	9	4	4	4	3	3	6.2	6.2	6.1	3.6	109.36	972	972;1097;1068;1099;1037;1115;74;126;170	0	1557100000	178910000	921350000	456840000	TRUE	TRUE	#N/A
P62975;J3QS39;J3QTR3;F5H6Q2;F5GYU3;F5H2Z3;F5H265;B4DV12;F5H388;G1SK22;F5H747;F5GXK7;J3QKN0;J3QLP7;J3QRK5;G1SF46;Q96C32;F5H041;P62987;P62979;P0CG47;P0CG48;J3QSA3;K7EMA8;F5GZ39;M0R1V7;J3KSM4;M0R1M6;M0R2S1	Ubiquitin-60S ribosomal protein L40;Ubiquitin;60S ribosomal protein L40;Ubiquitin-40S ribosomal protein S27a;Ubiquitin;40S ribosomal protein S27a;Polyubiquitin-B;Ubiquitin;Polyubiquitin-C;Ubiquitin	UBB;RPS27A;UBC;UBBP4;UBA52	>sp|P62975|UBIQ_RABIT Ubiquitin OS=Oryctolagus cuniculus PE=1 SV=1;>tr|J3QS39|J3QS39_HUMAN Ubiquitin (Fragment) OS=Homo sapiens GN=UBB PE=4 SV=1;>tr|J3QTR3|J3QTR3_HUMAN Ubiquitin (Fragment) OS=Homo sapiens GN=RPS27A PE=1 SV=1;>tr|F5H6Q2|F5H6Q2_HUMAN Polyub	29	3	3	2	2	3	38.2	32.9	32.9	38.2	8.5647	76	76;93;106;122;134;136;149;153;155;156;160;169;206;224;229;229;305;609;128;156;229;685;43;53;61;63;98;114;138	0	1503800000	303790000	967290000	232670000	TRUE	TRUE	#N/A
P07952;P07738	Bisphosphoglycerate mutase	BPGM	>sp|P07952|PMGE_RABIT Bisphosphoglycerate mutase OS=Oryctolagus cuniculus GN=BPGM PE=2 SV=2;>sp|P07738|PMGE_HUMAN Bisphosphoglycerate mutase OS=Homo sapiens GN=BPGM PE=1 SV=2	2	5	5	5	4	2	42.1	42.1	32.8	16.2	30.03	259	259;259	0	1468800000	289430000	647040000	532370000	TRUE	TRUE	#N/A
P68105;B7NZC3;Q5VTE0;P68104;G1U6W1;G1TM98;Q71V39;Q05639;A6PW80;Q5JR01	Putative elongation factor 1-alpha-like 3;Elongation factor 1-alpha 1;Elongation factor 1-alpha 2	EEF1A1P5;EEF1A1;EEF1A2	>sp|P68105|EF1A1_RABIT Elongation factor 1-alpha 1 OS=Oryctolagus cuniculus GN=EEF1A1 PE=1 SV=1;>tr|B7NZC3|B7NZC3_RABIT Elongation factor 1-alpha OS=Oryctolagus cuniculus GN=RABEFLA2 PE=3 SV=1;>sp|Q5VTE0|EF1A3_HUMAN Putative elongation factor 1-alpha-like	10	11	11	9	7	7	25.1	22.3	19.7	18.6	50.14	462	462;462;462;462;462;462;463;463;106;145	0	1383800000	558320000	546520000	278950000	TRUE	TRUE	#N/A
G1ST56;Q96P70	Importin-9	IPO9	>tr|G1ST56|G1ST56_RABIT Uncharacterized protein OS=Oryctolagus cuniculus GN=IPO9 PE=4 SV=2;>sp|Q96P70|IPO9_HUMAN Importin-9 OS=Homo sapiens GN=IPO9 PE=1 SV=3	2	4	4	2	3	2	9.8	5.1	7.4	5.1	127.51	1150	1150;1041	0	1339700000	195850000	954640000	189170000	TRUE	TRUE	#N/A
U3KNJ4;G1T8G9;S4SAU8			>tr|U3KNJ4|U3KNJ4_RABIT Pyruvate kinase OS=Oryctolagus cuniculus GN=PKLR PE=3 SV=1;>tr|G1T8G9|G1T8G9_RABIT Pyruvate kinase (Fragment) OS=Oryctolagus cuniculus GN=PKLR PE=3 SV=1;>tr|S4SAU8|S4SAU8_RABIT Pyruvate kinase (Fragment) OS=Oryctolagus cuniculus GN=	3	3	3	3	2	3	10.8	10.8	7.3	10.8	58.543	548	548;589;89	0	1325200000	323680000	546330000	455230000	#N/A	TRUE	#N/A
G1SKC9;G1T8E1			>tr|G1SKC9|G1SKC9_RABIT Uncharacterized protein OS=Oryctolagus cuniculus GN=LOC100348495 PE=4 SV=2	2	4	3	3	3	4	8.9	8.5	8.5	8.9	71.284	626	626;635	0	1305800000	154650000	143180000	1007900000	#N/A	TRUE	#N/A
R4GN08;H7C0A3;F8WCF6;G1U5Q7;P59998-4;P59998;P59998-3	Actin-related protein 2/3 complex subunit 4	ARPC4;ARPC4-TTLL3	>tr|R4GN08|R4GN08_HUMAN Actin-related protein 2/3 complex subunit 4 (Fragment) OS=Homo sapiens GN=ARPC4 PE=4 SV=1;>tr|H7C0A3|H7C0A3_HUMAN Protein ARPC4-TTLL3 (Fragment) OS=Homo sapiens GN=ARPC4-TTLL3 PE=4 SV=1;>tr|F8WCF6|F8WCF6_HUMAN Protein ARPC4-TTLL3 OS	7	1	1	1	1	1	26	26	26	26	9.405	77	77;167;181;187;78;168;187	0	1161500000	134140000	663110000	364270000	TRUE	#N/A	#N/A
G1SW24;P49588	Alanine--tRNA ligase, cytoplasmic	AARS	>tr|G1SW24|G1SW24_RABIT Alanine--tRNA ligase, cytoplasmic OS=Oryctolagus cuniculus GN=AARS PE=3 SV=1;>sp|P49588|SYAC_HUMAN Alanine--tRNA ligase, cytoplasmic OS=Homo sapiens GN=AARS PE=1 SV=2	2	7	7	4	2	6	7.1	5.3	2.9	7.1	107.5	991	991;968	0	1146600000	62790000	54598000	1029200000	TRUE	TRUE	#N/A
G1SCY3;Q5T4S7-3;Q5T4S7-4;Q5T4S7;Q5T4S7-2;B4DPF6;B4DYV5;X6R960;X6RE05;Q5T4S7-5	E3 ubiquitin-protein ligase UBR4	UBR4	>tr|G1SCY3|G1SCY3_RABIT Uncharacterized protein OS=Oryctolagus cuniculus GN=UBR4 PE=4 SV=1;>sp|Q5T4S7-3|UBR4_HUMAN Isoform 3 of E3 ubiquitin-protein ligase UBR4 OS=Homo sapiens GN=UBR4;>sp|Q5T4S7-4|UBR4_HUMAN Isoform 4 of E3 ubiquitin-protein ligase UBR4 O	10	5	5	3	5	4	2.1	1.2	2.1	1.7	575.03	5200	5200;5159;5176;5183;5204;706;847;890;984;2456	0	1091500000	56943000	468370000	566200000	TRUE	TRUE	#N/A
B4DUC5;G1SNZ3;P55060-4;P55060;P55060-3	Exportin-2	CSE1L	>tr|B4DUC5|B4DUC5_HUMAN Uncharacterized protein OS=Homo sapiens GN=CSE1L PE=1 SV=1;>tr|G1SNZ3|G1SNZ3_RABIT Uncharacterized protein OS=Oryctolagus cuniculus GN=CSE1L PE=4 SV=1;>sp|P55060-4|XPO2_HUMAN Isoform 4 of Exportin-2 OS=Homo sapiens GN=CSE1L;>sp|P550	5	2	2	1	2	1	7.2	3.3	7.2	3.3	85.472	754	754;972;915;971;945	0	1074200000	204120000	807090000	62974000	TRUE	TRUE	#N/A
G1SIT9;P31946-2;P31946	14-3-3 protein beta/alpha;14-3-3 protein beta/alpha, N-terminally processed	YWHAB	>tr|G1SIT9|G1SIT9_RABIT Uncharacterized protein OS=Oryctolagus cuniculus GN=YWHAB PE=3 SV=1;>sp|P31946-2|1433B_HUMAN Isoform Short of 14-3-3 protein beta/alpha OS=Homo sapiens GN=YWHAB;>sp|P31946|1433B_HUMAN 14-3-3 protein beta/alpha OS=Homo sapiens GN=YWH	3	1	1	0	1	0	11.8	0	11.8	0	28.082	246	246;244;246	0	1069200000	0	1069200000	0	TRUE	TRUE	#N/A
G1SCI0;Q14204	Cytoplasmic dynein 1 heavy chain 1	DYNC1H1	>tr|G1SCI0|G1SCI0_RABIT Uncharacterized protein (Fragment) OS=Oryctolagus cuniculus GN=DYNC1H1 PE=4 SV=1;>sp|Q14204|DYHC1_HUMAN Cytoplasmic dynein 1 heavy chain 1 OS=Homo sapiens GN=DYNC1H1 PE=1 SV=5	2	4	4	2	4	1	3	1.4	3	0.7	378.53	3291	3291;4646	0	1024600000	260980000	463240000	300330000	TRUE	TRUE	#N/A
G1U9S7;B2ZDY6;F5H282;E7EQR6;P17987;F5GZ03;E7ERF2			>tr|G1U9S7|G1U9S7_RABIT T-complex protein 1 subunit alpha OS=Oryctolagus cuniculus GN=TCP1 PE=3 SV=1;>tr|B2ZDY6|B2ZDY6_RABIT T-complex protein 1 subunit alpha OS=Oryctolagus cuniculus PE=2 SV=1	7	5	5	4	4	3	16.2	10.1	14	7.9	60.038	556	556;556;332;401;556;221;433	0	1021700000	222090000	728240000	71359000	#N/A	TRUE	#N/A
K7EKJ7;K7ES59;K7EK45;P26599;P26599-2;P26599-3	Polypyrimidine tract-binding protein 1	PTBP1	>tr|K7EKJ7|K7EKJ7_HUMAN Polypyrimidine tract-binding protein 1 (Fragment) OS=Homo sapiens GN=PTBP1 PE=1 SV=1;>tr|K7ES59|K7ES59_HUMAN Polypyrimidine tract-binding protein 1 (Fragment) OS=Homo sapiens GN=PTBP1 PE=1 SV=2;>tr|K7EK45|K7EK45_HUMAN Polypyrimidine	6	1	1	1	1	1	8.9	8.9	8.9	8.9	25.247	236	236;253;256;531;550;557	0	996270000	109050000	815310000	71901000	TRUE	#N/A	#N/A
Q6PIP6;K7EL65;K7ELF8;G1TCX4;O14732-2;O14732	Inositol monophosphatase 2	IMPA2	>tr|Q6PIP6|Q6PIP6_HUMAN IMPA2 protein OS=Homo sapiens GN=IMPA2 PE=2 SV=1;>tr|K7EL65|K7EL65_HUMAN Inositol monophosphatase 2 OS=Homo sapiens GN=IMPA2 PE=1 SV=1;>tr|K7ELF8|K7ELF8_HUMAN Inositol monophosphatase 2 OS=Homo sapiens GN=IMPA2 PE=1 SV=1;>tr|G1TCX4|	6	1	1	1	1	1	27.1	27.1	27.1	27.1	9.4306	85	85;116;163;288;261;288	0	991460000	240670000	607940000	142860000	TRUE	#N/A	#N/A
Q4PLJ0;Q15843;F8VSA6;E9PS38;S4R3E9;E9PL57	NEDD8	NEDD8;NEDD8-MDP1	>sp|Q4PLJ0|NEDD8_RABIT NEDD8 OS=Oryctolagus cuniculus GN=NEDD8 PE=3 SV=1;>sp|Q15843|NEDD8_HUMAN NEDD8 OS=Homo sapiens GN=NEDD8 PE=1 SV=1;>tr|F8VSA6|F8VSA6_HUMAN NEDD8 OS=Homo sapiens GN=NEDD8 PE=4 SV=1;>tr|E9PS38|E9PS38_HUMAN Protein NEDD8-MDP1 OS=Homo sap	6	2	2	2	2	2	34.6	34.6	34.6	34.6	9.0714	81	81;81;50;67;84;170	0	967180000	214930000	538480000	213770000	TRUE	TRUE	#N/A
B7Z2E6;H0YB80;B0AZS6;G1SDY5;E7EX29;P63104-2;P63104	14-3-3 protein zeta/delta	YWHAZ	>tr|B7Z2E6|B7Z2E6_HUMAN 14-3-3 protein zeta/delta OS=Homo sapiens GN=YWHAZ PE=1 SV=1;>tr|H0YB80|H0YB80_HUMAN 14-3-3 protein zeta/delta (Fragment) OS=Homo sapiens GN=YWHAZ PE=1 SV=1;>tr|B0AZS6|B0AZS6_HUMAN 14-3-3 protein zeta/delta OS=Homo sapiens GN=YWHAZ	7	1	1	0	1	1	23.2	0	23.2	23.2	13.985	125	125;130;168;246;246;170;245	0	967090000	0	941060000	26027000	TRUE	#N/A	#N/A
G1T8V6;F5H0P4;F5GY90;F5H345;P08397-4;P08397-3;P08397-2;P08397	Porphobilinogen deaminase	HMBS	>tr|G1T8V6|G1T8V6_RABIT Uncharacterized protein (Fragment) OS=Oryctolagus cuniculus GN=HMBS PE=3 SV=1;>tr|F5H0P4|F5H0P4_HUMAN Porphobilinogen deaminase (Fragment) OS=Homo sapiens GN=HMBS PE=1 SV=1;>tr|F5GY90|F5GY90_HUMAN Porphobilinogen deaminase (Fragment	8	2	2	2	2	1	8.6	8.6	8.6	5.5	39.449	362	362;119;187;330;304;321;344;361	0	940640000	376060000	440950000	123630000	TRUE	TRUE	#N/A
F5H6T1;G1SMS3;P61160;P61160-2	Actin-related protein 2	ACTR2	>tr|F5H6T1|F5H6T1_HUMAN Actin-related protein 2 OS=Homo sapiens GN=ACTR2 PE=1 SV=1;>tr|G1SMS3|G1SMS3_RABIT Uncharacterized protein OS=Oryctolagus cuniculus GN=ACTR2 PE=3 SV=1;>sp|P61160|ARP2_HUMAN Actin-related protein 2 OS=Homo sapiens GN=ACTR2 PE=1 SV=1;	4	1	1	1	1	1	11.8	11.8	11.8	11.8	34.522	305	305;394;394;399	0	938900000	142290000	745450000	51162000	TRUE	TRUE	#N/A
U3KN24;G1SVF2;Q99460-2;Q99460;H7C378;C9J9M4	26S proteasome non-ATPase regulatory subunit 1	PSMD1	>tr|U3KN24|U3KN24_RABIT Uncharacterized protein OS=Oryctolagus cuniculus GN=PSMD1 PE=4 SV=1;>tr|G1SVF2|G1SVF2_RABIT Uncharacterized protein (Fragment) OS=Oryctolagus cuniculus GN=PSMD1 PE=4 SV=1;>sp|Q99460-2|PSMD1_HUMAN Isoform 2 of 26S proteasome non-ATPa	6	5	5	2	4	5	13.3	3.1	10.6	13.3	97.536	879	879;980;922;953;192;203	0	936350000	4796400	735310000	196240000	TRUE	TRUE	#N/A
M0R0F0;G1TFM5;U3KMN4;M0R0R2;P46782	40S ribosomal protein S5;40S ribosomal protein S5, N-terminally processed	RPS5	>tr|M0R0F0|M0R0F0_HUMAN 40S ribosomal protein S5 (Fragment) OS=Homo sapiens GN=RPS5 PE=1 SV=1;>tr|G1TFM5|G1TFM5_RABIT Uncharacterized protein OS=Oryctolagus cuniculus GN=RPS5 PE=1 SV=1;>tr|U3KMN4|U3KMN4_RABIT Uncharacterized protein OS=Oryctolagus cuniculu	5	1	1	0	1	1	16.5	0	16.5	16.5	22.391	200	200;204;219;225;204	0	918620000	0	382930000	535690000	TRUE	TRUE	#N/A
G1T6W7;P04040			>tr|G1T6W7|G1T6W7_RABIT Catalase OS=Oryctolagus cuniculus GN=CAT PE=3 SV=2	2	11	11	9	6	6	38.1	29.2	27.3	21.4	59.656	527	527;527	0	893450000	396900000	289820000	206730000	#N/A	TRUE	#N/A
G1TXX6;G1SVJ5;Q5T5C7;P49591	Serine--tRNA ligase, cytoplasmic	SARS	>tr|G1TXX6|G1TXX6_RABIT Serine--tRNA ligase, cytoplasmic OS=Oryctolagus cuniculus GN=SARS PE=3 SV=1;>tr|G1SVJ5|G1SVJ5_RABIT Serine--tRNA ligase, cytoplasmic OS=Oryctolagus cuniculus GN=SARS PE=3 SV=1;>tr|Q5T5C7|Q5T5C7_HUMAN Serine--tRNA ligase, cytoplasmic	4	2	2	1	1	2	10.7	3.1	3.1	10.7	58.891	514	514;538;536;514	0	891720000	176470000	387100000	328140000	TRUE	TRUE	#N/A
F5GWT9;G1T024;O15067	Phosphoribosylformylglycinamidine synthase	PFAS	>tr|F5GWT9|F5GWT9_HUMAN Phosphoribosylformylglycinamidine synthase OS=Homo sapiens GN=PFAS PE=1 SV=1;>tr|G1T024|G1T024_RABIT Uncharacterized protein OS=Oryctolagus cuniculus GN=PFAS PE=4 SV=1;>sp|O15067|PUR4_HUMAN Phosphoribosylformylglycinamidine synthase	3	2	2	2	2	1	2.4	2.4	2.4	2.1	97.698	914	914;1333;1338	0	845940000	186760000	58356000	600820000	TRUE	TRUE	#N/A
G1U0I8;P48169	Gamma-aminobutyric acid receptor subunit alpha-4	GABRA4	>tr|G1U0I8|G1U0I8_RABIT Uncharacterized protein OS=Oryctolagus cuniculus GN=GABRA4 PE=3 SV=1;>sp|P48169|GBRA4_HUMAN Gamma-aminobutyric acid receptor subunit alpha-4 OS=Homo sapiens GN=GABRA4 PE=2 SV=2	2	1	1	1	1	1	4.7	4.7	4.7	4.7	61.267	554	554;554	0.0064103	832470000	304070000	382370000	146020000	TRUE	TRUE	#N/A
G1TWP4;P26640;A2ABF4;H0Y426	Valine--tRNA ligase	VARS	>tr|G1TWP4|G1TWP4_RABIT Uncharacterized protein OS=Oryctolagus cuniculus GN=VARS PE=3 SV=1;>sp|P26640|SYVC_HUMAN Valine--tRNA ligase OS=Homo sapiens GN=VARS PE=1 SV=4;>tr|A2ABF4|A2ABF4_HUMAN Valine--tRNA ligase (Fragment) OS=Homo sapiens GN=VARS PE=1 SV=1;	4	2	2	0	2	0	2.8	0	2.8	0	139.17	1259	1259;1264;174;288	0	813950000	0	813950000	0	TRUE	TRUE	#N/A
G1TAF8;P31948-3;P31948;P31948-2;H0YGI8	Stress-induced-phosphoprotein 1	STIP1	>tr|G1TAF8|G1TAF8_RABIT Uncharacterized protein OS=Oryctolagus cuniculus GN=STIP1 PE=4 SV=2;>sp|P31948-3|STIP1_HUMAN Isoform 3 of Stress-induced-phosphoprotein 1 OS=Homo sapiens GN=STIP1;>sp|P31948|STIP1_HUMAN Stress-induced-phosphoprotein 1 OS=Homo sapien	5	2	2	2	1	2	3.5	3.5	1.8	3.5	62.538	543	543;519;543;590;137	0	810490000	467080000	18907000	324500000	TRUE	TRUE	#N/A
B9A035;G1U1X6;A1BN59;X6RM59;Q9H0P0-3;Q9H0P0-2;Q9H0P0-1;Q9H0P0	Cytosolic 5-nucleotidase 3A	NT5C3A	>tr|B9A035|B9A035_HUMAN Cytosolic 5-nucleotidase 3A OS=Homo sapiens GN=NT5C3A PE=1 SV=1;>tr|G1U1X6|G1U1X6_RABIT Uncharacterized protein OS=Oryctolagus cuniculus GN=NT5C3A PE=4 SV=1;>tr|A1BN59|A1BN59_RABIT Pyrimidine 5-nucleotidase OS=Oryctolagus cuniculu	8	1	1	1	1	0	11.7	11.7	11.7	0	23.528	205	205;297;297;331;285;286;297;336	0	803050000	216790000	586260000	0	TRUE	TRUE	#N/A
G1TP30			>tr|G1TP30|G1TP30_RABIT Uncharacterized protein OS=Oryctolagus cuniculus GN=RANGAP1 PE=4 SV=2	1	1	1	1	1	1	5.9	5.9	5.9	5.9	68.023	630	630	0	795630000	179830000	292580000	323220000	#N/A	TRUE	#N/A
P63261;P60709;P29751	Actin, cytoplasmic 2;Actin, cytoplasmic 2, N-terminally processed;Actin, cytoplasmic 1;Actin, cytoplasmic 1, N-terminally processed	ACTG1;ACTB	>sp|P63261|ACTG_HUMAN Actin, cytoplasmic 2 OS=Homo sapiens GN=ACTG1 PE=1 SV=1;>sp|P60709|ACTB_HUMAN Actin, cytoplasmic 1 OS=Homo sapiens GN=ACTB PE=1 SV=1;>sp|P29751|ACTB_RABIT Actin, cytoplasmic 1 OS=Oryctolagus cuniculus GN=ACTB PE=2 SV=1	3	10	0	6	9	6	37.1	28.8	34.1	23.7	41.792	375	375;375;375	0	783080000	206230000	504560000	72288000	TRUE	TRUE	#N/A
G1SPJ5;Q92616			>tr|G1SPJ5|G1SPJ5_RABIT Uncharacterized protein OS=Oryctolagus cuniculus GN=GCN1L1 PE=4 SV=1	2	5	5	4	4	4	3	2.4	2.4	3	291.38	2671	2671;2671	0	757410000	176950000	450310000	130150000	#N/A	TRUE	#N/A
P30801			>sp|P30801|S10A6_RABIT Protein S100-A6 OS=Oryctolagus cuniculus GN=S100A6 PE=1 SV=2	1	1	1	0	1	1	18.9	0	18.9	18.9	10.154	90	90	0	744140000	0	704750000	39393000	#N/A	TRUE	#N/A
G1SWD9			>tr|G1SWD9|G1SWD9_RABIT Uncharacterized protein (Fragment) OS=Oryctolagus cuniculus GN=CARS PE=4 SV=1	1	1	1	1	1	1	1.8	1.8	1.8	1.8	93.535	830	830	0	722370000	143380000	376760000	202230000	#N/A	TRUE	#N/A
G1U9T1;B6V9S8;F5GZK5;Q99832-4;Q99832-3;Q99832;F8WAM2;B7Z1C9	T-complex protein 1 subunit eta	CCT7	>tr|G1U9T1|G1U9T1_RABIT Uncharacterized protein OS=Oryctolagus cuniculus GN=CCT7 PE=3 SV=2;>tr|B6V9S8|B6V9S8_RABIT Chaperonin-containing T-complex polypeptide eta subunit OS=Oryctolagus cuniculus PE=2 SV=1;>tr|F5GZK5|F5GZK5_HUMAN T-complex protein 1 subuni	8	3	3	3	1	2	9.2	9.2	2.9	6.1	59.458	543	543;543;443;456;499;543;98;415	0	713560000	125100000	482470000	106000000	TRUE	TRUE	#N/A
G1TY53;G1SKZ8;P62906;G1TSL0	60S ribosomal protein L10a	RPL10A	>tr|G1TY53|G1TY53_RABIT Ribosomal protein OS=Oryctolagus cuniculus GN=LOC100353931 PE=3 SV=1;>tr|G1SKZ8|G1SKZ8_RABIT Ribosomal protein OS=Oryctolagus cuniculus GN=LOC100357493 PE=3 SV=2;>sp|P62906|RL10A_HUMAN 60S ribosomal protein L10a OS=Homo sapiens GN=R	4	4	4	3	2	4	18.9	16.1	10.6	18.9	24.803	217	217;217;217;209	0	699890000	212400000	209400000	278090000	TRUE	TRUE	#N/A
G1T4Z2;B4E3P0;P53396-2;P53396;K7ESG8;K7EIE7	ATP-citrate synthase	ACLY	>tr|G1T4Z2|G1T4Z2_RABIT Uncharacterized protein OS=Oryctolagus cuniculus GN=ACLY PE=4 SV=2;>tr|B4E3P0|B4E3P0_HUMAN ATP-citrate synthase OS=Homo sapiens GN=ACLY PE=1 SV=1;>sp|P53396-2|ACLY_HUMAN Isoform 2 of ATP-citrate synthase OS=Homo sapiens GN=ACLY;>sp|	6	3	3	1	2	2	3.9	1.7	2.6	3	119.33	1089	1089;830;1091;1101;109;133	0	689010000	168510000	431320000	89169000	TRUE	TRUE	#N/A
G1T748			>tr|G1T748|G1T748_RABIT Uncharacterized protein OS=Oryctolagus cuniculus GN=TPP2 PE=4 SV=2	1	2	2	1	2	2	2.1	2.1	2.1	2.1	146.94	1328	1328	0	659580000	133870000	315770000	209940000	#N/A	TRUE	#N/A
P10124	Serglycin	SRGN	>sp|P10124|SRGN_HUMAN Serglycin OS=Homo sapiens GN=SRGN PE=1 SV=3	1	3	3	3	2	0	15.2	15.2	10.1	0	17.652	158	158	0	654030000	536770000	117260000	0	TRUE	#N/A	#N/A
G1SN14;Q86VP6-2;Q86VP6	Cullin-associated NEDD8-dissociated protein 1	CAND1	>tr|G1SN14|G1SN14_RABIT Uncharacterized protein OS=Oryctolagus cuniculus GN=CAND1 PE=4 SV=2;>sp|Q86VP6-2|CAND1_HUMAN Isoform 2 of Cullin-associated NEDD8-dissociated protein 1 OS=Homo sapiens GN=CAND1;>sp|Q86VP6|CAND1_HUMAN Cullin-associated NEDD8-dissocia	3	3	3	1	1	2	8	1.9	2.6	5.4	133.61	1206	1206;1062;1230	0	636990000	257000000	219680000	160320000	TRUE	TRUE	#N/A
G1U0Q2;K7ELC2;P62841;K7EM56;K7EJ78;K7EQJ5	40S ribosomal protein S15	RPS15	>tr|G1U0Q2|G1U0Q2_RABIT Uncharacterized protein OS=Oryctolagus cuniculus PE=1 SV=1;>tr|K7ELC2|K7ELC2_HUMAN 40S ribosomal protein S15 OS=Homo sapiens GN=RPS15 PE=1 SV=1;>sp|P62841|RS15_HUMAN 40S ribosomal protein S15 OS=Homo sapiens GN=RPS15 PE=1 SV=2;>tr|K	6	2	2	1	1	1	33.8	15.2	15.2	18.6	17.013	145	145;152;145;112;129;141	0	616950000	55920000	554050000	6972900	TRUE	TRUE	#N/A
G1TCW1			>tr|G1TCW1|G1TCW1_RABIT Uncharacterized protein OS=Oryctolagus cuniculus GN=TFRC PE=4 SV=2	1	1	1	1	1	1	3.7	3.7	3.7	3.7	85.621	763	763	0	604500000	150640000	322850000	131010000	#N/A	TRUE	#N/A
G1SQY8;G1TEZ4;Q9Y266	Nuclear migration protein nudC	NUDC	>tr|G1SQY8|G1SQY8_RABIT Uncharacterized protein OS=Oryctolagus cuniculus GN=NUDC PE=4 SV=1;>tr|G1TEZ4|G1TEZ4_RABIT Uncharacterized protein OS=Oryctolagus cuniculus GN=NUDC PE=4 SV=1;>sp|Q9Y266|NUDC_HUMAN Nuclear migration protein nudC OS=Homo sapiens GN=NU	3	1	1	0	1	1	10.8	0	10.8	10.8	38.329	332	332;333;331	0	604390000	0	163190000	441200000	TRUE	TRUE	#N/A
Q6Q6X0;G1SZD6;P27348	14-3-3 protein theta	YWHAQ	>sp|Q6Q6X0|1433T_RABIT 14-3-3 protein theta OS=Oryctolagus cuniculus GN=YWHAQ PE=2 SV=1;>tr|G1SZD6|G1SZD6_RABIT 14-3-3 protein theta OS=Oryctolagus cuniculus GN=YWHAQ PE=3 SV=1;>sp|P27348|1433T_HUMAN 14-3-3 protein theta OS=Homo sapiens GN=YWHAQ PE=1 SV=1	3	1	1	0	1	0	11.8	0	11.8	0	27.778	245	245;245;245	0	597830000	0	597830000	0	TRUE	TRUE	#N/A
G1SUN6			>tr|G1SUN6|G1SUN6_RABIT Condensin complex subunit 1 OS=Oryctolagus cuniculus GN=NCAPD2 PE=3 SV=2	1	3	3	1	2	2	5.3	1.8	3.4	3.7	156.31	1394	1394	0	561640000	120930000	350980000	89725000	#N/A	TRUE	#N/A
B7Z3I9;G1U6B2;P13716;P13716-2;B7ZBK6	Delta-aminolevulinic acid dehydratase	ALAD	>tr|B7Z3I9|B7Z3I9_HUMAN Delta-aminolevulinic acid dehydratase OS=Homo sapiens GN=ALAD PE=1 SV=1;>tr|G1U6B2|G1U6B2_RABIT Delta-aminolevulinic acid dehydratase OS=Oryctolagus cuniculus GN=ALAD PE=3 SV=2;>sp|P13716|HEM2_HUMAN Delta-aminolevulinic acid dehydra	5	5	5	4	3	4	22.7	19.2	12.8	19.2	34.52	313	313;330;330;359;120	0	557890000	206060000	231860000	119970000	TRUE	TRUE	#N/A
P32119;A6NIW5	Peroxiredoxin-2	PRDX2	>sp|P32119|PRDX2_HUMAN Peroxiredoxin-2 OS=Homo sapiens GN=PRDX2 PE=1 SV=5	2	4	3	4	2	3	22.7	22.7	9.6	19.2	21.892	198	198;136	0	546450000	236640000	172240000	137570000	TRUE	#N/A	#N/A
G1T7Z0;K7ELN9;F5H7U0;B4DQJ8;P52209;K7EPF6	6-phosphogluconate dehydrogenase, decarboxylating	PGD	>tr|G1T7Z0|G1T7Z0_RABIT 6-phosphogluconate dehydrogenase, decarboxylating OS=Oryctolagus cuniculus GN=PGD PE=3 SV=2;>tr|K7ELN9|K7ELN9_HUMAN 6-phosphogluconate dehydrogenase, decarboxylating (Fragment) OS=Homo sapiens GN=PGD PE=1 SV=1;>tr|F5H7U0|F5H7U0_HUMA	6	3	3	2	3	2	7.1	6.1	7.1	6.1	69.937	644	644;224;461;470;483;256	0	511380000	111860000	331410000	68111000	TRUE	TRUE	#N/A
C9J8H1;U3KMI5;G1SS33;P36543-2;P36543	V-type proton ATPase subunit E 1	ATP6V1E1	>tr|C9J8H1|C9J8H1_HUMAN V-type proton ATPase subunit E 1 (Fragment) OS=Homo sapiens GN=ATP6V1E1 PE=1 SV=1;>tr|U3KMI5|U3KMI5_RABIT Uncharacterized protein OS=Oryctolagus cuniculus GN=ATP6V1E1 PE=3 SV=1;>tr|G1SS33|G1SS33_RABIT Uncharacterized protein OS=Oryc	5	1	1	1	1	1	9.9	9.9	9.9	9.9	23.539	203	203;216;226;204;226	0	503020000	148290000	262930000	91797000	TRUE	TRUE	#N/A
Q9TTC6;F8WE65;C9J5S7;G1TX83;P62937;E5RIZ5;G1TC44	Peptidyl-prolyl cis-trans isomerase;Peptidyl-prolyl cis-trans isomerase A;Peptidyl-prolyl cis-trans isomerase A, N-terminally processed	PPIA	>sp|Q9TTC6|PPIA_RABIT Peptidyl-prolyl cis-trans isomerase A OS=Oryctolagus cuniculus GN=PPIA PE=2 SV=3;>tr|F8WE65|F8WE65_HUMAN Peptidyl-prolyl cis-trans isomerase OS=Homo sapiens GN=PPIA PE=1 SV=1;>tr|C9J5S7|C9J5S7_HUMAN Peptidyl-prolyl cis-trans isomerase	7	3	3	2	2	3	29.3	18.3	18.3	29.3	17.837	164	164;120;121;164;165;58;164	0	492550000	79373000	311140000	102030000	TRUE	TRUE	#N/A
H0YFC6;F5H018;B5MDF5;J3KQE5;P62826	GTP-binding nuclear protein Ran	RAN	>tr|H0YFC6|H0YFC6_HUMAN GTP-binding nuclear protein Ran (Fragment) OS=Homo sapiens GN=RAN PE=1 SV=1;>tr|F5H018|F5H018_HUMAN GTP-binding nuclear protein Ran (Fragment) OS=Homo sapiens GN=RAN PE=1 SV=2;>tr|B5MDF5|B5MDF5_HUMAN GTP-binding nuclear protein Ran	5	3	3	3	2	2	22.3	22.3	18.4	18.4	11.568	103	103;198;233;234;216	0	483630000	153610000	245060000	84962000	TRUE	#N/A	#N/A
Q29504;G1SV13;P22314;Q5JRR6	Ubiquitin-like modifier-activating enzyme 1	UBA1	>sp|Q29504|UBA1_RABIT Ubiquitin-like modifier-activating enzyme 1 OS=Oryctolagus cuniculus GN=UBA1 PE=2 SV=1;>tr|G1SV13|G1SV13_RABIT Ubiquitin-like modifier-activating enzyme 1 OS=Oryctolagus cuniculus GN=UBA1 PE=3 SV=1;>sp|P22314|UBA1_HUMAN Ubiquitin-like	4	6	6	2	6	2	12.5	4.1	12.5	4.2	117.69	1058	1058;1058;1058;506	0	466240000	57560000	364600000	44078000	TRUE	TRUE	#N/A
F8W0K0;F8VYE9;F8VSC7;F8VP89;F8VX11;E7EX17;G1T5H8;P23588	Eukaryotic translation initiation factor 4B	EIF4B	>tr|F8W0K0|F8W0K0_HUMAN Eukaryotic translation initiation factor 4B (Fragment) OS=Homo sapiens GN=EIF4B PE=1 SV=2;>tr|F8VYE9|F8VYE9_HUMAN Eukaryotic translation initiation factor 4B OS=Homo sapiens GN=EIF4B PE=1 SV=1;>tr|F8VSC7|F8VSC7_HUMAN Eukaryotic tran	8	2	2	1	2	1	16.6	16.6	16.6	16.6	19.315	169	169;185;227;275;360;616;631;611	0	460070000	107960000	310350000	41761000	TRUE	#N/A	#N/A
G3V226;G3V361;Q96HY3;G1T1Q2;P62160;E7ETZ0;H0Y7A7;E7EMB3;P62158	Calmodulin	CALM1;CALM3;CALM2	>tr|G3V226|G3V226_HUMAN Calmodulin OS=Homo sapiens GN=CALM1 PE=1 SV=1;>tr|G3V361|G3V361_HUMAN Calmodulin (Fragment) OS=Homo sapiens GN=CALM1 PE=1 SV=1;>tr|Q96HY3|Q96HY3_HUMAN CALM1 protein OS=Homo sapiens GN=CALM2 PE=1 SV=1;>tr|G1T1Q2|G1T1Q2_RABIT Uncharac	9	2	2	1	1	0	68.4	19.7	48.7	0	8.9119	76	76;98;113;148;149;150;187;196;149	0	442740000	2399400	440340000	0	TRUE	TRUE	#N/A
G1TBL6;Q00610-2;Q00610;J3KS13;J3KRF5;K7EJJ5;J3KR87;G1SF26;P53675-2;P53675	Clathrin heavy chain 1	CLTC	>tr|G1TBL6|G1TBL6_RABIT Clathrin heavy chain OS=Oryctolagus cuniculus GN=CLTC PE=3 SV=2;>sp|Q00610-2|CLH1_HUMAN Isoform 2 of Clathrin heavy chain 1 OS=Homo sapiens GN=CLTC;>sp|Q00610|CLH1_HUMAN Clathrin heavy chain 1 OS=Homo sapiens GN=CLTC PE=1 SV=5	10	7	7	4	4	3	5.9	2.7	3.6	1.8	217.09	1901	1901;1639;1675;612;131;222;1260;1672;1583;1640	0	430200000	52853000	352820000	24526000	TRUE	TRUE	#N/A
U3KM31;G1SKV7			>tr|U3KM31|U3KM31_RABIT Uncharacterized protein OS=Oryctolagus cuniculus GN=CNDP2 PE=4 SV=1;>tr|G1SKV7|G1SKV7_RABIT Uncharacterized protein OS=Oryctolagus cuniculus GN=CNDP2 PE=4 SV=1	2	1	1	1	1	0	6.9	6.9	6.9	0	52.889	475	475;497	0	418410000	57166000	361240000	0	#N/A	TRUE	#N/A
P27170			>sp|P27170|PON1_RABIT Serum paraoxonase/arylesterase 1 OS=Oryctolagus cuniculus GN=PON1 PE=1 SV=2	1	1	1	1	1	1	5	5	5	5	40.009	359	359	0	411270000	149070000	170480000	91717000	#N/A	TRUE	#N/A
P13639	Elongation factor 2	EEF2	>sp|P13639|EF2_HUMAN Elongation factor 2 OS=Homo sapiens GN=EEF2 PE=1 SV=4	1	8	8	3	4	2	14.7	4.7	8.2	4	95.337	858	858	0	393410000	7256400	275580000	110580000	TRUE	#N/A	#N/A
G1U752;G1U4I5;G1TX33;G1TF70;G1SWI6;G1TF87;E7ESE0;D6RAN4;G1TJC4;H0Y9V9;G1TSI1;G1TJA2;G1SUB9;G1TI26;G1T5X8;P32969;G1TXH8	60S ribosomal protein L9	RPL9	>tr|G1U752|G1U752_RABIT Uncharacterized protein OS=Oryctolagus cuniculus GN=LOC100344204 PE=4 SV=1;>tr|G1U4I5|G1U4I5_RABIT Uncharacterized protein OS=Oryctolagus cuniculus GN=LOC100347148 PE=4 SV=1;>tr|G1TX33|G1TX33_RABIT Uncharacterized protein OS=Oryctol	17	4	4	2	3	2	29.2	21.4	17.7	21.4	21.788	192	192;192;192;192;194;165;166;181;187;189;192;192;192;192;192;192;192	0	392730000	177750000	94892000	120090000	#N/A	TRUE	#N/A
H3BRV9;G1SQR7;P61970	Nuclear transport factor 2	NUTF2	>tr|H3BRV9|H3BRV9_HUMAN Nuclear transport factor 2 (Fragment) OS=Homo sapiens GN=NUTF2 PE=1 SV=1;>tr|G1SQR7|G1SQR7_RABIT Uncharacterized protein OS=Oryctolagus cuniculus GN=LOC100352575 PE=4 SV=1;>sp|P61970|NTF2_HUMAN Nuclear transport factor 2 OS=Homo sap	3	1	1	0	1	0	23.4	0	23.4	0	12.159	107	107;127;127	0	387640000	0	387640000	0	TRUE	TRUE	#N/A
B8ZZP3;G1SSV1;Q99627-2;Q99627	COP9 signalosome complex subunit 8	COPS8	>tr|B8ZZP3|B8ZZP3_HUMAN COP9 signalosome complex subunit 8 OS=Homo sapiens GN=COPS8 PE=1 SV=1;>tr|G1SSV1|G1SSV1_RABIT Uncharacterized protein OS=Oryctolagus cuniculus GN=COPS8 PE=4 SV=1;>sp|Q99627-2|CSN8_HUMAN Isoform 2 of COP9 signalosome complex subunit	4	1	1	1	1	1	14.6	14.6	14.6	14.6	22.942	206	206;209;160;209	0	373860000	76542000	243490000	53822000	TRUE	TRUE	#N/A
G1SZ91			>tr|G1SZ91|G1SZ91_RABIT Uncharacterized protein OS=Oryctolagus cuniculus GN=FABP5 PE=4 SV=2	1	2	2	2	2	2	8.8	8.8	8.8	8.8	12.654	113	113	0	366410000	108130000	175870000	82415000	#N/A	TRUE	#N/A
G1T888;Q9P2R3;Q9P2R3-2;Q9P2R3-4			>tr|G1T888|G1T888_RABIT Uncharacterized protein OS=Oryctolagus cuniculus GN=ANKFY1 PE=4 SV=2	4	3	3	1	3	1	7.2	2	7.2	4	119.84	1096	1096;1169;1170;1211	0	350650000	32409000	267570000	50670000	#N/A	TRUE	#N/A
B3KV44;F8VV59;B7Z9C2;F8W0J6;F5H4R6;H0YIV4;G1T695;P55209-2;P55209;H0YHC3;F8W118;F8VUX1;F8VY35;F8W543;F8VRJ2;H0YH88;F8VUC3;F8W020;B7Z4K9;F8VXI6;E9PNW0;E9PJJ2;E9PS34;E9PNJ7;A8MXH2;F8VVB5;E9PKT8;C9J6D1;C9JZI7;G1SPB8;Q99733;Q99733-2	Nucleosome assembly protein 1-like 1	NAP1L1	>tr|B3KV44|B3KV44_HUMAN Nucleosome assembly protein 1-like 1 OS=Homo sapiens GN=NAP1L1 PE=1 SV=1;>tr|F8VV59|F8VV59_HUMAN Nucleosome assembly protein 1-like 1 OS=Homo sapiens GN=NAP1L1 PE=1 SV=1;>tr|B7Z9C2|B7Z9C2_HUMAN Nucleosome assembly protein 1-like 1 O	32	4	4	3	2	1	30.3	21.4	21.7	12.7	37.344	323	323;327;349;379;383;385;391;368;391;198;209;237;264;328;114;177;200;207;208;215;107;128;133;140;156;161;169;178;278;364;375;386	0	342830000	73466000	230790000	38569000	TRUE	#N/A	#N/A
G1TRL5;U3KLT5;O60841	Eukaryotic translation initiation factor 5B	EIF5B	>tr|G1TRL5|G1TRL5_RABIT Uncharacterized protein (Fragment) OS=Oryctolagus cuniculus GN=EIF5B PE=4 SV=1;>tr|U3KLT5|U3KLT5_RABIT Uncharacterized protein OS=Oryctolagus cuniculus GN=EIF5B PE=4 SV=1;>sp|O60841|IF2P_HUMAN Eukaryotic translation initiation facto	3	2	2	2	2	1	3	3	3	1.7	137.09	1209	1209;1263;1220	0	340860000	112730000	153910000	74226000	TRUE	TRUE	#N/A
G1U7Q6;Q15631;Q15631-2;H7C1D4;E9PGT1	Translin	TSN	>tr|G1U7Q6|G1U7Q6_RABIT Uncharacterized protein OS=Oryctolagus cuniculus GN=TSN PE=4 SV=1;>sp|Q15631|TSN_HUMAN Translin OS=Homo sapiens GN=TSN PE=1 SV=1;>sp|Q15631-2|TSN_HUMAN Isoform 2 of Translin OS=Homo sapiens GN=TSN	5	4	4	1	3	2	20.6	9.6	20.2	20.6	26.167	228	228;228;148;185;223	0	340830000	58909000	164610000	117310000	TRUE	TRUE	#N/A
G1SLF8;G1TVW9;J3KN16;Q5VYK3	Proteasome-associated protein ECM29 homolog	KIAA0368;ECM29	>tr|G1SLF8|G1SLF8_RABIT Uncharacterized protein OS=Oryctolagus cuniculus GN=KIAA0368 PE=4 SV=2;>tr|G1TVW9|G1TVW9_RABIT Uncharacterized protein (Fragment) OS=Oryctolagus cuniculus GN=KIAA0368 PE=4 SV=1;>tr|J3KN16|J3KN16_HUMAN Proteasome-associated protein E	4	4	4	2	4	1	4.6	2.4	4.6	1.1	203.92	1840	1840;1847;2017;1845	0	339870000	35607000	296170000	8097000	TRUE	TRUE	#N/A
Q14166	Tubulin--tyrosine ligase-like protein 12	TTLL12	>sp|Q14166|TTL12_HUMAN Tubulin--tyrosine ligase-like protein 12 OS=Homo sapiens GN=TTLL12 PE=1 SV=2	1	1	1	0	1	0	4.7	0	4.7	0	74.403	644	644	0	336880000	0	336880000	0	TRUE	#N/A	#N/A
G1SF06;Q9NZN3	EH domain-containing protein 3	EHD3	>tr|G1SF06|G1SF06_RABIT Uncharacterized protein OS=Oryctolagus cuniculus GN=EHD3 PE=4 SV=1;>sp|Q9NZN3|EHD3_HUMAN EH domain-containing protein 3 OS=Homo sapiens GN=EHD3 PE=1 SV=2	2	1	1	1	1	1	3.9	3.9	3.9	3.9	60.939	536	536;535	0	328760000	75095000	69370000	184300000	TRUE	TRUE	#N/A
F8WCJ1;C9J7B5;C9J4W5;I3L397;G1TC37;P10160;I3L504;Q9GZV4;Q6IS14;P63241;P63241-2	Eukaryotic translation initiation factor 5A-2;Eukaryotic translation initiation factor 5A-1-like;Eukaryotic translation initiation factor 5A-1	EIF5A2;EIF5A;EIF5AL1	>tr|F8WCJ1|F8WCJ1_HUMAN Eukaryotic translation initiation factor 5A-2 OS=Homo sapiens GN=EIF5A2 PE=1 SV=1;>tr|C9J7B5|C9J7B5_HUMAN Eukaryotic translation initiation factor 5A-2 OS=Homo sapiens GN=EIF5A2 PE=1 SV=1;>tr|C9J4W5|C9J4W5_HUMAN Eukaryotic translati	11	1	1	1	1	1	11.4	11.4	11.4	11.4	11.687	105	105;109;115;146;153;154;186;153;154;154;184	0	328610000	124490000	137180000	66935000	TRUE	#N/A	#N/A
H0YCG2;B7Z2R9;B4E2S7;G1TMZ6;P13473-2;P13473;P13473-3	Lysosome-associated membrane glycoprotein 2	LAMP2	>tr|H0YCG2|H0YCG2_HUMAN Lysosome-associated membrane glycoprotein 2 (Fragment) OS=Homo sapiens GN=LAMP2 PE=1 SV=1;>tr|B7Z2R9|B7Z2R9_HUMAN Lysosome-associated membrane glycoprotein 2 OS=Homo sapiens GN=LAMP2 PE=1 SV=1;>tr|B4E2S7|B4E2S7_HUMAN Lysosome-associ	7	1	1	1	1	0	3.5	3.5	3.5	0	28.154	258	258;300;363;457;410;410;411	0	320110000	138680000	181430000	0	TRUE	#N/A	#N/A
P08238;G1T464;G1T8Q6;G1SWK6;G1SUV5;Q5T9W8;Q58FF7;Q86U12;Q14568;Q58FG1	Heat shock protein HSP 90-beta	HSP90AB1	>sp|P08238|HS90B_HUMAN Heat shock protein HSP 90-beta OS=Homo sapiens GN=HSP90AB1 PE=1 SV=4;>tr|G1T464|G1T464_RABIT Uncharacterized protein OS=Oryctolagus cuniculus PE=3 SV=1;>tr|G1T8Q6|G1T8Q6_RABIT Uncharacterized protein OS=Oryctolagus cuniculus GN=LOC10	10	6	4	4	4	2	16.2	9.5	11.9	5.2	83.263	724	724;638;739;597;663;168;597;413;343;418	0	317440000	57843000	174340000	85252000	TRUE	TRUE	#N/A
G1T442;P48506			>tr|G1T442|G1T442_RABIT Uncharacterized protein OS=Oryctolagus cuniculus GN=GCLC PE=4 SV=1	2	3	3	2	1	2	8.9	6.1	3.9	6.8	72.661	637	637;637	0	317350000	51588000	238560000	27209000	#N/A	TRUE	#N/A
K7EJR3;R4GMR5;G1U354;P48556;K7ERW6;K7ENY6;K7EJC1	26S proteasome non-ATPase regulatory subunit 8	PSMD8	>tr|K7EJR3|K7EJR3_HUMAN 26S proteasome non-ATPase regulatory subunit 8 (Fragment) OS=Homo sapiens GN=PSMD8 PE=1 SV=2;>tr|R4GMR5|R4GMR5_HUMAN 26S proteasome non-ATPase regulatory subunit 8 OS=Homo sapiens GN=PSMD8 PE=1 SV=1;>tr|G1U354|G1U354_RABIT Uncharact	7	2	2	1	2	2	9.3	5.8	9.3	9.3	28.692	257	257;287;351;350;67;140;172	0	314700000	103900000	125310000	85491000	TRUE	TRUE	#N/A
G1TEW4;Q93008-1;Q93008;O00507-2;O00507	Probable ubiquitin carboxyl-terminal hydrolase FAF-X	USP9X	>tr|G1TEW4|G1TEW4_RABIT Ubiquitin carboxyl-terminal hydrolase OS=Oryctolagus cuniculus GN=USP9X PE=3 SV=1;>sp|Q93008-1|USP9X_HUMAN Isoform 2 of Probable ubiquitin carboxyl-terminal hydrolase FAF-X OS=Homo sapiens GN=USP9X;>sp|Q93008|USP9X_HUMAN Probable ub	5	3	3	0	3	0	2.8	0	2.8	0	292.31	2570	2570;2554;2570;2070;2555	0	305260000	0	305260000	0	TRUE	TRUE	#N/A
G1SIJ8;H0YN07;H0YMR4;H0YN14;Q8TEX9;Q8TEX9-2	Importin-4	IPO4	>tr|G1SIJ8|G1SIJ8_RABIT Uncharacterized protein OS=Oryctolagus cuniculus GN=IPO4 PE=4 SV=1;>tr|H0YN07|H0YN07_HUMAN Importin-4 (Fragment) OS=Homo sapiens GN=IPO4 PE=1 SV=1;>tr|H0YMR4|H0YMR4_HUMAN Importin-4 (Fragment) OS=Homo sapiens GN=IPO4 PE=1 SV=1;>tr|H	6	2	2	0	2	0	4.5	0	4.5	0	118.16	1082	1082;312;547;911;1081;1083	0	303210000	0	303210000	0	TRUE	TRUE	#N/A
I3L2G1;K7EQD6;I3L0N3;G1T845;B4DFA2;P46459	Vesicle-fusing ATPase	NSF	>tr|I3L2G1|I3L2G1_HUMAN Vesicle-fusing ATPase (Fragment) OS=Homo sapiens GN=NSF PE=1 SV=1;>tr|K7EQD6|K7EQD6_HUMAN Vesicle-fusing ATPase (Fragment) OS=Homo sapiens GN=NSF PE=1 SV=1;>tr|I3L0N3|I3L0N3_HUMAN Vesicle-fusing ATPase OS=Homo sapiens GN=NSF PE=1 SV	6	1	1	1	1	1	10.3	10.3	10.3	10.3	15.216	136	136;180;739;744;644;744	0	297960000	91551000	130390000	76010000	TRUE	#N/A	#N/A
G1U101;V9GYT9;J3KPF0;F8VWT9;Q9Y4D8-4;Q9Y4D8	Probable E3 ubiquitin-protein ligase HECTD4	HECTD4	>tr|G1U101|G1U101_RABIT Uncharacterized protein OS=Oryctolagus cuniculus GN=HECTD4 PE=4 SV=2;>tr|V9GYT9|V9GYT9_HUMAN Probable E3 ubiquitin-protein ligase HECTD4 (Fragment) OS=Homo sapiens GN=HECTD4 PE=4 SV=1;>tr|J3KPF0|J3KPF0_HUMAN Probable E3 ubiquitin-pr	6	2	2	1	1	1	1	0.5	0.5	0.5	484.83	4429	4429;262;4246;4272;3984;3996	0	297610000	6441000	291160000	0	TRUE	TRUE	#N/A
G1SVT4;P51665;H3BQV2;H3BNT7;H3BTM8;B4DXI8	26S proteasome non-ATPase regulatory subunit 7	PSMD7	>tr|G1SVT4|G1SVT4_RABIT Uncharacterized protein OS=Oryctolagus cuniculus GN=PSMD7 PE=4 SV=2;>sp|P51665|PSMD7_HUMAN 26S proteasome non-ATPase regulatory subunit 7 OS=Homo sapiens GN=PSMD7 PE=1 SV=2	6	3	3	1	2	0	18	4.2	13.7	0	44.402	401	401;324;43;177;198;247	0	296360000	18253000	278100000	0	TRUE	TRUE	#N/A
P49065;G1U9S2			>sp|P49065|ALBU_RABIT Serum albumin OS=Oryctolagus cuniculus GN=ALB PE=1 SV=2;>tr|G1U9S2|G1U9S2_RABIT Serum albumin OS=Oryctolagus cuniculus GN=ALB PE=1 SV=1	2	5	5	4	3	3	13	9.2	8.2	7.1	68.909	608	608;608	0	295500000	59475000	208830000	27190000	#N/A	TRUE	#N/A
G1TCW5			>tr|G1TCW5|G1TCW5_RABIT Uncharacterized protein OS=Oryctolagus cuniculus GN=PEPD PE=3 SV=1	1	1	1	1	1	1	6.1	6.1	6.1	6.1	54.662	491	491	0	293420000	53077000	191850000	48493000	#N/A	TRUE	#N/A
G1U8C4;H0YLU2;Q06323-3;Q06323;Q06323-2	Proteasome activator complex subunit 1	PSME1	>tr|G1U8C4|G1U8C4_RABIT Uncharacterized protein OS=Oryctolagus cuniculus GN=PSME1 PE=4 SV=1;>tr|H0YLU2|H0YLU2_HUMAN Proteasome activator complex subunit 1 (Fragment) OS=Homo sapiens GN=PSME1 PE=1 SV=1;>sp|Q06323-3|PSME1_HUMAN Isoform 3 of Proteasome activa	5	2	2	2	2	2	10	10	10	10	28.66	249	249;114;233;249;250	0	285500000	62247000	200320000	22928000	TRUE	TRUE	#N/A
Q28695			>tr|Q28695|Q28695_RABIT Beta-globin (Fragment) OS=Oryctolagus cuniculus PE=2 SV=1	1	3	2	3	3	3	83.9	83.9	83.9	83.9	3.3228	31	31	0	283580000	130200000	92951000	60428000	#N/A	TRUE	#N/A
H0YBY9;G1SHI7;Q9ULH1;Q9ULH1-2	Arf-GAP with SH3 domain, ANK repeat and PH domain-containing protein 1	ASAP1	>tr|H0YBY9|H0YBY9_HUMAN Arf-GAP with SH3 domain, ANK repeat and PH domain-containing protein 1 (Fragment) OS=Homo sapiens GN=ASAP1 PE=4 SV=1;>tr|G1SHI7|G1SHI7_RABIT Uncharacterized protein OS=Oryctolagus cuniculus GN=ASAP1 PE=4 SV=1;>sp|Q9ULH1|ASAP1_HUMAN	4	1	1	1	0	1	5.9	5.9	0	5.9	37.051	320	320;1130;1129;1132	0	282280000	95068000	0	187210000	TRUE	TRUE	#N/A
G1SR03;P55072;C9JUP7;C9IZA5	Transitional endoplasmic reticulum ATPase	VCP	>tr|G1SR03|G1SR03_RABIT Uncharacterized protein OS=Oryctolagus cuniculus GN=VCP PE=3 SV=1;>sp|P55072|TERA_HUMAN Transitional endoplasmic reticulum ATPase OS=Homo sapiens GN=VCP PE=1 SV=4	4	3	3	2	3	0	5.5	5.5	5.5	0	89.321	806	806;806;115;160	0	280250000	116250000	164000000	0	TRUE	TRUE	#N/A
G1TUD6;P43686-2;P43686	26S protease regulatory subunit 6B	PSMC4	>tr|G1TUD6|G1TUD6_RABIT Uncharacterized protein OS=Oryctolagus cuniculus GN=PSMC4 PE=3 SV=2;>sp|P43686-2|PRS6B_HUMAN Isoform 2 of 26S protease regulatory subunit 6B OS=Homo sapiens GN=PSMC4;>sp|P43686|PRS6B_HUMAN 26S protease regulatory subunit 6B OS=Homo	3	2	2	2	1	0	10.6	10.6	6.6	0	55.845	498	498;387;418	0	278830000	4474100	274360000	0	TRUE	TRUE	#N/A
G1SHF9;Q9Y3C8	Ubiquitin-fold modifier-conjugating enzyme 1	UFC1	>tr|G1SHF9|G1SHF9_RABIT Ubiquitin-fold modifier-conjugating enzyme 1 OS=Oryctolagus cuniculus GN=UFC1 PE=3 SV=1;>sp|Q9Y3C8|UFC1_HUMAN Ubiquitin-fold modifier-conjugating enzyme 1 OS=Homo sapiens GN=UFC1 PE=1 SV=3	2	1	1	0	1	0	15.2	0	15.2	0	19.113	164	164;167	0	271290000	0	271290000	0	TRUE	TRUE	#N/A
G1SU89			>tr|G1SU89|G1SU89_RABIT Uncharacterized protein OS=Oryctolagus cuniculus GN=SHPK PE=4 SV=1	1	2	2	2	1	2	9.6	9.6	5	9.6	51.5	481	481	0	259010000	81623000	119790000	57596000	#N/A	TRUE	#N/A
G1T3Z6;P31323	cAMP-dependent protein kinase type II-beta regulatory subunit	PRKAR2B	>tr|G1T3Z6|G1T3Z6_RABIT Uncharacterized protein OS=Oryctolagus cuniculus GN=PRKAR2B PE=4 SV=1;>sp|P31323|KAP3_HUMAN cAMP-dependent protein kinase type II-beta regulatory subunit OS=Homo sapiens GN=PRKAR2B PE=1 SV=3	2	1	1	1	1	1	5	5	5	5	46.647	421	421;418	0	256020000	78274000	143990000	33751000	TRUE	TRUE	#N/A
Q96T76-5;Q96T76-9;Q96T76;Q96T76-8	MMS19 nucleotide excision repair protein homolog	MMS19	>sp|Q96T76-5|MMS19_HUMAN Isoform 4 of MMS19 nucleotide excision repair protein homolog OS=Homo sapiens GN=MMS19;>sp|Q96T76-9|MMS19_HUMAN Isoform 6 of MMS19 nucleotide excision repair protein homolog OS=Homo sapiens GN=MMS19;>sp|Q96T76|MMS19_HUMAN MMS19 nuc	4	2	2	1	2	1	1.3	1.2	1.3	1.2	102.64	932	932;987;1030;1051	0	254210000	65295000	134920000	53987000	TRUE	#N/A	#N/A
G1SRN2			>tr|G1SRN2|G1SRN2_RABIT Uncharacterized protein OS=Oryctolagus cuniculus GN=LOC100339111 PE=4 SV=1	1	1	1	1	1	0	9.7	9.7	9.7	0	34.396	310	310	0	250110000	48884000	201230000	0	#N/A	TRUE	#N/A
G1SPT2;P26196	Probable ATP-dependent RNA helicase DDX6	DDX6	>tr|G1SPT2|G1SPT2_RABIT Uncharacterized protein OS=Oryctolagus cuniculus GN=DDX6 PE=3 SV=1;>sp|P26196|DDX6_HUMAN Probable ATP-dependent RNA helicase DDX6 OS=Homo sapiens GN=DDX6 PE=1 SV=2	2	1	1	1	1	1	3.9	3.9	3.9	3.9	54.371	483	483;483	0	241710000	70879000	68372000	102460000	TRUE	TRUE	#N/A
C9JS59;C9J266;G1TTN8;Q5XPI4;Q5XPI4-2	E3 ubiquitin-protein ligase RNF123	RNF123	>tr|C9JS59|C9JS59_HUMAN E3 ubiquitin-protein ligase RNF123 OS=Homo sapiens GN=RNF123 PE=1 SV=1;>tr|C9J266|C9J266_HUMAN E3 ubiquitin-protein ligase RNF123 OS=Homo sapiens GN=RNF123 PE=1 SV=1;>tr|G1TTN8|G1TTN8_RABIT Uncharacterized protein OS=Oryctolagus cun	5	1	1	0	1	0	1.7	0	1.7	0	81.531	721	721;762;1333;1314;1316	0	239940000	0	239940000	0	TRUE	TRUE	#N/A
G1U115;C9IZE4;Q15008-3;Q15008-2;Q15008;Q15008-4	26S proteasome non-ATPase regulatory subunit 6	PSMD6	>tr|G1U115|G1U115_RABIT Uncharacterized protein OS=Oryctolagus cuniculus GN=PSMD6 PE=4 SV=1;>tr|C9IZE4|C9IZE4_HUMAN 26S proteasome non-ATPase regulatory subunit 6 OS=Homo sapiens GN=PSMD6 PE=1 SV=1;>sp|Q15008-3|PSMD6_HUMAN Isoform 3 of 26S proteasome non-A	6	1	1	1	1	1	6.2	6.2	6.2	6.2	45.663	389	389;442;350;351;389;442	0	238440000	50407000	157620000	30410000	TRUE	TRUE	#N/A
G1SVA3;O00231;O00231-2;J3KSW3;J3QS13;J3QRY4	26S proteasome non-ATPase regulatory subunit 11	PSMD11	>tr|G1SVA3|G1SVA3_RABIT Uncharacterized protein OS=Oryctolagus cuniculus GN=PSMD11 PE=4 SV=1;>sp|O00231|PSD11_HUMAN 26S proteasome non-ATPase regulatory subunit 11 OS=Homo sapiens GN=PSMD11 PE=1 SV=3;>sp|O00231-2|PSD11_HUMAN Isoform 2 of 26S proteasome non	6	3	3	2	3	1	9.2	7.1	9.2	4.3	47.463	422	422;422;423;45;90;187	0	237650000	120060000	111010000	6582100	TRUE	TRUE	#N/A
H9KV48;E9PGN7;B4E1H2;P05155;B4E1F0	Plasma protease C1 inhibitor	SERPING1	>tr|H9KV48|H9KV48_HUMAN Plasma protease C1 inhibitor OS=Homo sapiens GN=SERPING1 PE=3 SV=1;>tr|E9PGN7|E9PGN7_HUMAN Plasma protease C1 inhibitor OS=Homo sapiens GN=SERPING1 PE=3 SV=1;>tr|B4E1H2|B4E1H2_HUMAN Plasma protease C1 inhibitor OS=Homo sapiens GN=SE	5	1	1	1	1	0	6.3	6.3	6.3	0	50.989	463	463;543;448;500;505	0	234360000	83569000	150790000	0	TRUE	#N/A	#N/A
G1SPD2			>tr|G1SPD2|G1SPD2_RABIT Uncharacterized protein OS=Oryctolagus cuniculus GN=PSMD5 PE=4 SV=1	1	1	1	0	1	0	6.7	0	6.7	0	56.179	504	504	0	225140000	0	225140000	0	#N/A	TRUE	#N/A
C9JW37;G1SFE0;O00487	26S proteasome non-ATPase regulatory subunit 14	PSMD14	>tr|C9JW37|C9JW37_HUMAN 26S proteasome non-ATPase regulatory subunit 14 (Fragment) OS=Homo sapiens GN=PSMD14 PE=1 SV=1;>tr|G1SFE0|G1SFE0_RABIT Uncharacterized protein OS=Oryctolagus cuniculus GN=PSMD14 PE=4 SV=2;>sp|O00487|PSDE_HUMAN 26S proteasome non-ATP	3	1	1	1	1	0	26.2	26.2	26.2	0	8.8333	84	84;291;310	0	223650000	29528000	194130000	0	TRUE	TRUE	#N/A
G1SQD1			>tr|G1SQD1|G1SQD1_RABIT Eukaryotic translation initiation factor 4 gamma 1 OS=Oryctolagus cuniculus GN=EIF4G1 PE=4 SV=2	1	1	1	0	1	0	1.3	0	1.3	0	187.9	1718	1718	0	220420000	0	220420000	0	#N/A	TRUE	#N/A
C9J9K3;G1TWC1;G1TJH8;G1TWL4;G1TQM9;G1TLT8;G1TGI6;P08865;B0L419;G1SDF8;G1U673;G1U1A8;G1TT44;G1TI36;G1U1G8;A6NE09	40S ribosomal protein SA	RPSA;RPSAP58	>tr|C9J9K3|C9J9K3_HUMAN 40S ribosomal protein SA (Fragment) OS=Homo sapiens GN=RPSA PE=1 SV=2;>tr|G1TWC1|G1TWC1_RABIT Uncharacterized protein (Fragment) OS=Oryctolagus cuniculus PE=3 SV=1;>tr|G1TJH8|G1TJH8_RABIT Uncharacterized protein (Fragment) OS=Orycto	16	2	2	1	1	1	15.2	6.5	8.7	6.5	29.404	263	263;286;294;295;295;295;297;295;258;270;283;295;295;295;295;295	0	215690000	9816100	202530000	3348100	TRUE	TRUE	#N/A
G1TB49			>tr|G1TB49|G1TB49_RABIT Uncharacterized protein (Fragment) OS=Oryctolagus cuniculus GN=APOA1BP PE=3 SV=1	1	1	1	0	1	0	8.6	0	8.6	0	33.588	304	304	0	214970000	0	214970000	0	#N/A	TRUE	#N/A
C9JF62;C9IZ93;C9J9P8;G1SCF2;Q969M7-3;H9KVB9;Q969M7;Q969M7-2	NEDD8-conjugating enzyme UBE2F	UBE2F	>tr|C9JF62|C9JF62_HUMAN NEDD8-conjugating enzyme UBE2F (Fragment) OS=Homo sapiens GN=UBE2F PE=3 SV=1;>tr|C9IZ93|C9IZ93_HUMAN NEDD8-conjugating enzyme UBE2F OS=Homo sapiens GN=UBE2F PE=3 SV=1;>tr|C9J9P8|C9J9P8_HUMAN NEDD8-conjugating enzyme UBE2F (Fragment)	8	1	1	1	1	1	21.6	21.6	21.6	21.6	15.674	139	139;163;171;185;153;161;185;211	0	214820000	35373000	146900000	32545000	TRUE	#N/A	#N/A
K7ES95;G1TX91;Q8WZA0;B4E2N0	Protein LZIC	LZIC	>tr|K7ES95|K7ES95_HUMAN Protein LZIC (Fragment) OS=Homo sapiens GN=LZIC PE=1 SV=1;>tr|G1TX91|G1TX91_RABIT Uncharacterized protein OS=Oryctolagus cuniculus GN=LZIC PE=4 SV=1;>sp|Q8WZA0|LZIC_HUMAN Protein LZIC OS=Homo sapiens GN=LZIC PE=1 SV=1;>tr|B4E2N0|B4E	4	1	1	1	1	0	16.6	16.6	16.6	0	19.07	169	169;190;190;211	0	202520000	37370000	165150000	0	TRUE	TRUE	#N/A
G1TD16;P48426	Phosphatidylinositol 5-phosphate 4-kinase type-2 alpha	PIP4K2A	>tr|G1TD16|G1TD16_RABIT Uncharacterized protein OS=Oryctolagus cuniculus GN=PIP4K2A PE=4 SV=1;>sp|P48426|PI42A_HUMAN Phosphatidylinositol 5-phosphate 4-kinase type-2 alpha OS=Homo sapiens GN=PIP4K2A PE=1 SV=2	2	1	1	0	1	1	8.6	0	8.6	8.6	46.21	406	406;406	0	200070000	0	84989000	115080000	TRUE	TRUE	#N/A
G1TCZ8;G1U2X9;P30154-5;P30154-4;P30153;P30154;P30154-2;E9PPI5;E9PHZ6;B3KQV6;J3KR29;F5H3X9;P30154-3	Serine/threonine-protein phosphatase 2A 65 kDa regulatory subunit A beta isoform;Serine/threonine-protein phosphatase 2A 65 kDa regulatory subunit A alpha isoform	PPP2R1B;PPP2R1A	>tr|G1TCZ8|G1TCZ8_RABIT Uncharacterized protein (Fragment) OS=Oryctolagus cuniculus GN=PPP2R1A PE=4 SV=1;>tr|G1U2X9|G1U2X9_RABIT Uncharacterized protein OS=Oryctolagus cuniculus GN=PPP2R1B PE=4 SV=1;>sp|P30154-5|2AAB_HUMAN Isoform 5 of Serine/threonine-pro	13	2	2	2	2	1	4.9	4.9	4.9	3.7	65.887	597	597;658;474;556;589;601;667;83;135;410;440;534;603	0	199410000	28641000	134420000	36351000	TRUE	TRUE	#N/A
G1TM88			>tr|G1TM88|G1TM88_RABIT Uncharacterized protein OS=Oryctolagus cuniculus GN=SERPINA3 PE=3 SV=2	1	2	2	1	2	1	10.5	5	10.5	5	45.813	419	419	0	195870000	38087000	134220000	23568000	#N/A	TRUE	#N/A
G1T1U7;F5H2F4;P11586			>tr|G1T1U7|G1T1U7_RABIT Uncharacterized protein OS=Oryctolagus cuniculus GN=MTHFD1 PE=3 SV=1	3	4	4	1	3	1	9.2	3	9	3	101.26	935	935;1020;935	0	195010000	25985000	127640000	41390000	#N/A	TRUE	#N/A
G1SV41			>tr|G1SV41|G1SV41_RABIT Uncharacterized protein OS=Oryctolagus cuniculus GN=FN3K PE=4 SV=1	1	1	1	1	1	1	5.8	5.8	5.8	5.8	34.85	310	310	0	191350000	51909000	89216000	50221000	#N/A	TRUE	#N/A
F5H4Z0;F5H3M6;G3XAP1;F5GXT7;F5H4U8;F5H7C6;F5GYF7;F5H248;G1T0T5;Q9UBW8	COP9 signalosome complex subunit 7a	COPS7A	>tr|F5H4Z0|F5H4Z0_HUMAN COP9 signalosome complex subunit 7a OS=Homo sapiens GN=COPS7A PE=1 SV=1;>tr|F5H3M6|F5H3M6_HUMAN COP9 signalosome complex subunit 7a OS=Homo sapiens GN=COPS7A PE=1 SV=1;>tr|G3XAP1|G3XAP1_HUMAN COP9 constitutive photomorphogenic homol	10	1	1	1	1	1	53.6	53.6	53.6	53.6	6.127	56	56;60;62;71;125;192;212;262;275;275	0	187610000	55820000	46912000	84877000	TRUE	#N/A	#N/A
G1T432;G1TX42			>tr|G1T432|G1T432_RABIT Adenylyl cyclase-associated protein OS=Oryctolagus cuniculus GN=CAP1 PE=3 SV=1	2	3	3	1	3	0	8.8	3.8	8.8	0	51.617	475	475;216	0	183780000	29166000	154620000	0	#N/A	TRUE	#N/A
G1SRQ7			>tr|G1SRQ7|G1SRQ7_RABIT Uncharacterized protein OS=Oryctolagus cuniculus GN=NCAPG PE=4 SV=2	1	2	2	2	2	1	4.2	4.2	4.2	2.9	114.39	1014	1014	0	182890000	52827000	107620000	22449000	#N/A	TRUE	#N/A
Q28696			>tr|Q28696|Q28696_RABIT Beta globin mRNA. (Fragment) OS=Oryctolagus cuniculus PE=2 SV=2	1	3	2	2	3	3	86.2	86.2	86.2	86.2	3.1666	29	29	0	176160000	20758000	111890000	43508000	#N/A	TRUE	#N/A
G1SZE0;Q96QK1	Vacuolar protein sorting-associated protein 35	VPS35	>tr|G1SZE0|G1SZE0_RABIT Uncharacterized protein (Fragment) OS=Oryctolagus cuniculus GN=VPS35 PE=4 SV=1;>sp|Q96QK1|VPS35_HUMAN Vacuolar protein sorting-associated protein 35 OS=Homo sapiens GN=VPS35 PE=1 SV=2	2	2	2	1	2	0	2.3	2	2.3	0	91.689	796	796;796	0	169040000	8254000	160780000	0	TRUE	TRUE	#N/A
G1SHA2			>tr|G1SHA2|G1SHA2_RABIT Uncharacterized protein OS=Oryctolagus cuniculus GN=RPAP3 PE=4 SV=2	1	1	1	1	1	1	2.6	2.6	2.6	2.6	80.337	726	726	0	168420000	40684000	90181000	37558000	#N/A	TRUE	#N/A
B4DEV8;F5GX11;G1SDA8;P25786;P25786-2	Proteasome subunit alpha type;Proteasome subunit alpha type-1	PSMA1	>tr|B4DEV8|B4DEV8_HUMAN Proteasome subunit alpha type OS=Homo sapiens GN=PSMA1 PE=1 SV=1;>tr|F5GX11|F5GX11_HUMAN Proteasome subunit alpha type-1 OS=Homo sapiens GN=PSMA1 PE=1 SV=1;>tr|G1SDA8|G1SDA8_RABIT Uncharacterized protein OS=Oryctolagus cuniculus GN=	5	2	2	2	1	2	17.7	17.7	12.2	17.7	18.457	164	164;238;256;263;269	0	164600000	47826000	74932000	41844000	TRUE	TRUE	#N/A
Q28717;G1TX59			>sp|Q28717|PTPA_RABIT Serine/threonine-protein phosphatase 2A activator OS=Oryctolagus cuniculus GN=PPP2R4 PE=1 SV=1;>tr|G1TX59|G1TX59_RABIT Serine/threonine-protein phosphatase 2A activator OS=Oryctolagus cuniculus GN=PPP2R4 PE=4 SV=2	2	1	1	0	1	0	11.1	0	11.1	0	36.587	323	323;391	0	164260000	0	164260000	0	#N/A	TRUE	#N/A
F5GYN4;F5H6Q1;F5GYJ8;J3KR44;Q96FW1;Q96FW1-2	Ubiquitin thioesterase OTUB1	OTUB1	>tr|F5GYN4|F5GYN4_HUMAN Ubiquitin thioesterase OTUB1 OS=Homo sapiens GN=OTUB1 PE=1 SV=1;>tr|F5H6Q1|F5H6Q1_HUMAN Ubiquitin thioesterase OTUB1 OS=Homo sapiens GN=OTUB1 PE=1 SV=1;>tr|F5GYJ8|F5GYJ8_HUMAN Ubiquitin thioesterase OTUB1 OS=Homo sapiens GN=OTUB1 PE	6	1	1	0	1	0	12.9	0	12.9	0	28.05	241	241;280;286;308;271;315	0	160340000	0	160340000	0	TRUE	#N/A	#N/A
P02763	Alpha-1-acid glycoprotein 1	ORM1	>sp|P02763|A1AG1_HUMAN Alpha-1-acid glycoprotein 1 OS=Homo sapiens GN=ORM1 PE=1 SV=1	1	3	3	2	3	0	20.9	14.9	20.9	0	23.511	201	201	0	158690000	132750000	25942000	0	TRUE	#N/A	#N/A
G1U2M9			>tr|G1U2M9|G1U2M9_RABIT Uncharacterized protein OS=Oryctolagus cuniculus GN=SAMD9 PE=4 SV=1	1	1	1	0	1	0	1.6	0	1.6	0	176.34	1526	1526	0	153680000	0	153680000	0	#N/A	TRUE	#N/A
G1SHS4;Q13616	Cullin-1	CUL1	>tr|G1SHS4|G1SHS4_RABIT Uncharacterized protein OS=Oryctolagus cuniculus GN=CUL1 PE=3 SV=1;>sp|Q13616|CUL1_HUMAN Cullin-1 OS=Homo sapiens GN=CUL1 PE=1 SV=2	2	1	1	1	1	1	1.7	1.7	1.7	1.7	89.665	776	776;776	0	153350000	45857000	95023000	12474000	TRUE	TRUE	#N/A
G1T0R9;P46409;G1TY06;G1SXP3			>tr|G1T0R9|G1T0R9_RABIT Uncharacterized protein OS=Oryctolagus cuniculus PE=3 SV=1;>sp|P46409|GSTMU_RABIT Glutathione S-transferase Mu 1 OS=Oryctolagus cuniculus PE=1 SV=2;>tr|G1TY06|G1TY06_RABIT Uncharacterized protein OS=Oryctolagus cuniculus GN=LOC10035	4	2	2	0	2	0	16.1	0	16.1	0	25.497	218	218;218;218;219	0	152450000	0	152450000	0	#N/A	TRUE	#N/A
B4DS69;G1T6S9;U3KNM6;P53367-2;P53367	Arfaptin-1	ARFIP1	>tr|B4DS69|B4DS69_HUMAN Arfaptin-1 OS=Homo sapiens GN=ARFIP1 PE=1 SV=1;>tr|G1T6S9|G1T6S9_RABIT Uncharacterized protein OS=Oryctolagus cuniculus GN=ARFIP1 PE=4 SV=1;>tr|U3KNM6|U3KNM6_RABIT Uncharacterized protein OS=Oryctolagus cuniculus GN=ARFIP1 PE=4 SV=1	5	1	1	1	1	1	11.4	11.4	11.4	11.4	22.054	193	193;373;388;341;373	0	151200000	46510000	75206000	29481000	TRUE	TRUE	#N/A
G1TPL7;G1T090			>tr|G1TPL7|G1TPL7_RABIT Uncharacterized protein OS=Oryctolagus cuniculus GN=DPP3 PE=4 SV=1;>tr|G1T090|G1T090_RABIT Uncharacterized protein OS=Oryctolagus cuniculus GN=DPP3 PE=4 SV=1	2	1	1	0	1	0	5.3	0	5.3	0	82.561	737	737;738	0	150740000	0	150740000	0	#N/A	TRUE	#N/A
DIAPH1_282 position=chr5:140961878-140963182 gene=DIAPH1 n_reads=24 spliced_length=282;B4E2I7;E7EMV0;E7ERW8;G1SMX4;B9ZVX0;E9PHQ0;E7ET75;E9PEZ3;H9KV28;O60610-2;O60610-3;O60610	Protein diaphanous homolog 1	DIAPH1	>DIAPH1_282 position=chr5:140961878-140963182 gene=DIAPH1 n_reads=24 spliced_length=282;>tr|B4E2I7|B4E2I7_HUMAN Protein diaphanous homolog 1 OS=Homo sapiens GN=DIAPH1 PE=1 SV=1;>tr|E7EMV0|E7EMV0_HUMAN Protein diaphanous homolog 1 OS=Homo sapiens GN=DIAPH1	13	2	2	2	2	1	29.8	29.8	29.8	28.7	21.304	188	188;201;863;1215;1235;1248;1260;1264;1269;1273;1248;1263;1272	0	149910000	61806000	79018000	9083900	TRUE	#N/A	TRUE
G1TDI0;Q9UQ80	Proliferation-associated protein 2G4	PA2G4	>tr|G1TDI0|G1TDI0_RABIT Uncharacterized protein OS=Oryctolagus cuniculus GN=LOC100349316 PE=4 SV=1;>sp|Q9UQ80|PA2G4_HUMAN Proliferation-associated protein 2G4 OS=Homo sapiens GN=PA2G4 PE=1 SV=3	2	2	2	1	2	0	10.9	3	10.9	0	43.543	394	394;394	0	148540000	8833600	139710000	0	TRUE	TRUE	#N/A
C9J470;G1SY38;E9PHA2;Q15003	Condensin complex subunit 2	NCAPH	>tr|C9J470|C9J470_HUMAN Condensin complex subunit 2 (Fragment) OS=Homo sapiens GN=NCAPH PE=1 SV=2;>tr|G1SY38|G1SY38_RABIT Condensin complex subunit 2 OS=Oryctolagus cuniculus GN=NCAPH PE=3 SV=2;>tr|E9PHA2|E9PHA2_HUMAN Condensin complex subunit 2 OS=Homo sa	4	1	1	1	1	0	2.6	2.6	2.6	0	68.011	607	607;722;730;741	0	148410000	44988000	103420000	0	TRUE	TRUE	#N/A
G1SN21;P00491			>tr|G1SN21|G1SN21_RABIT Uncharacterized protein (Fragment) OS=Oryctolagus cuniculus GN=PNP PE=4 SV=1	2	5	5	3	3	0	26	16.6	15.9	0	32.135	289	289;289	0	147270000	43535000	103730000	0	#N/A	TRUE	#N/A
G1U2B5;F2Z2Y4;O00764-3;O00764	Pyridoxal kinase	PDXK	>tr|G1U2B5|G1U2B5_RABIT Uncharacterized protein OS=Oryctolagus cuniculus GN=PDXK PE=4 SV=2;>tr|F2Z2Y4|F2Z2Y4_HUMAN Pyridoxal kinase OS=Homo sapiens GN=PDXK PE=1 SV=1;>sp|O00764-3|PDXK_HUMAN Isoform 3 of Pyridoxal kinase OS=Homo sapiens GN=PDXK;>sp|O00764|P	4	2	2	1	2	1	4.8	4.5	4.8	4.5	34.856	312	312;272;239;312	0	146250000	31169000	105700000	9376300	TRUE	TRUE	#N/A
G1SYD9			>tr|G1SYD9|G1SYD9_RABIT Uncharacterized protein (Fragment) OS=Oryctolagus cuniculus GN=CMPK2 PE=3 SV=1	1	1	1	1	1	0	5.5	5.5	5.5	0	47.859	438	438	0	143380000	58837000	84545000	0	#N/A	TRUE	#N/A
F8VRQ3;G3V1Z2;U3KLW4;G1TA16;G3V1Y9;Q8N4U5	T-complex protein 11-like protein 2	TCP11L2	>tr|F8VRQ3|F8VRQ3_HUMAN T-complex protein 11-like protein 2 (Fragment) OS=Homo sapiens GN=TCP11L2 PE=4 SV=1;>tr|G3V1Z2|G3V1Z2_HUMAN T-complex 11 (Mouse) like 2, isoform CRA_c OS=Homo sapiens GN=TCP11L2 PE=4 SV=1;>tr|U3KLW4|U3KLW4_RABIT Uncharacterized prot	6	1	1	1	1	1	8.1	8.1	8.1	8.1	26.133	234	234;272;497;519;266;519	0	141730000	32338000	20516000	88880000	TRUE	TRUE	#N/A
B4DJ07;G1TWT5;G1TUN0;G1TKR7;Q9UPT5-2;Q9UPT5-5;Q9UPT5-1;Q9UPT5-6;Q9UPT5	Exocyst complex component 7	EXOC7	>tr|B4DJ07|B4DJ07_HUMAN Exocyst complex component 7 OS=Homo sapiens GN=EXOC7 PE=1 SV=1;>tr|G1TWT5|G1TWT5_RABIT Uncharacterized protein OS=Oryctolagus cuniculus GN=EXOC7 PE=4 SV=1;>tr|G1TUN0|G1TUN0_RABIT Uncharacterized protein OS=Oryctolagus cuniculus PE=4	9	2	2	1	2	1	4	3.8	4	3.8	74.671	656	656;684;696;734;653;676;684;707;735	0	139550000	34987000	70521000	34039000	TRUE	TRUE	#N/A
G1T545			>tr|G1T545|G1T545_RABIT Uncharacterized protein (Fragment) OS=Oryctolagus cuniculus GN=BTBD9 PE=4 SV=1	1	1	1	0	1	0	13.4	0	13.4	0	20.948	187	187	0	137870000	0	137870000	0	#N/A	TRUE	#N/A
G1SRB6;Q08752	Peptidyl-prolyl cis-trans isomerase D	PPID	>tr|G1SRB6|G1SRB6_RABIT Uncharacterized protein OS=Oryctolagus cuniculus GN=PPID PE=4 SV=1;>sp|Q08752|PPID_HUMAN Peptidyl-prolyl cis-trans isomerase D OS=Homo sapiens GN=PPID PE=1 SV=3	2	2	2	1	2	0	6.2	3	6.2	0	41.066	370	370;370	0	136890000	21355000	115530000	0	TRUE	TRUE	#N/A
B7Z2F4;B7Z9L0;G1U9T8;G1U9U0;P50991-2;P50991	T-complex protein 1 subunit delta	CCT4	>tr|B7Z2F4|B7Z2F4_HUMAN T-complex protein 1 subunit delta OS=Homo sapiens GN=CCT4 PE=1 SV=1;>tr|B7Z9L0|B7Z9L0_HUMAN T-complex protein 1 subunit delta OS=Homo sapiens GN=CCT4 PE=1 SV=1;>tr|G1U9T8|G1U9T8_RABIT T-complex protein 1 subunit delta OS=Oryctolagus	6	3	3	1	2	3	13.6	1.8	5.9	13.6	42.299	389	389;483;527;539;509;539	0	132360000	18855000	81896000	31613000	TRUE	TRUE	#N/A
G1SRZ6;P53004;C9J1E1	Biliverdin reductase A	BLVRA	>tr|G1SRZ6|G1SRZ6_RABIT Uncharacterized protein OS=Oryctolagus cuniculus GN=BLVRA PE=4 SV=2;>sp|P53004|BIEA_HUMAN Biliverdin reductase A OS=Homo sapiens GN=BLVRA PE=1 SV=2;>tr|C9J1E1|C9J1E1_HUMAN Biliverdin reductase A (Fragment) OS=Homo sapiens GN=BLVRA P	3	2	2	1	2	2	7.3	4.9	7.3	7.3	46.845	425	425;296;102	0	131730000	18134000	59119000	54476000	TRUE	TRUE	#N/A
E9PJ81;E9PRQ7;G1TDD2;Q04323;Q04323-2	UBX domain-containing protein 1	UBXN1	>tr|E9PJ81|E9PJ81_HUMAN UBX domain-containing protein 1 (Fragment) OS=Homo sapiens GN=UBXN1 PE=1 SV=1;>tr|E9PRQ7|E9PRQ7_HUMAN UBX domain-containing protein 1 OS=Homo sapiens GN=UBXN1 PE=1 SV=1;>tr|G1TDD2|G1TDD2_RABIT Uncharacterized protein OS=Oryctolagus	5	1	1	1	1	1	5.5	5.5	5.5	5.5	32.611	290	290;293;297;297;312	0	130750000	32051000	89571000	9131300	TRUE	TRUE	#N/A
H3BRW9;P29678;G1SVV6;Q02750-2;Q02750	Dual specificity mitogen-activated protein kinase kinase 1	MAP2K1	>tr|H3BRW9|H3BRW9_HUMAN Dual-specificity mitogen-activated protein kinase kinase 1 OS=Homo sapiens GN=MAP2K1 PE=1 SV=1;>sp|P29678|MP2K1_RABIT Dual specificity mitogen-activated protein kinase kinase 1 OS=Oryctolagus cuniculus GN=MAP2K1 PE=1 SV=2;>tr|G1SVV6	5	1	1	0	1	0	12	0	12	0	23.947	217	217;393;394;367;393	0	130610000	0	130610000	0	TRUE	TRUE	#N/A
F2Z2X4;G1SVA1;Q9C0E2	Exportin-4	XPO4	>tr|F2Z2X4|F2Z2X4_HUMAN Exportin-4 OS=Homo sapiens GN=XPO4 PE=1 SV=1;>tr|G1SVA1|G1SVA1_RABIT Uncharacterized protein OS=Oryctolagus cuniculus GN=XPO4 PE=4 SV=1;>sp|Q9C0E2|XPO4_HUMAN Exportin-4 OS=Homo sapiens GN=XPO4 PE=1 SV=2	3	1	1	1	1	1	2.2	2.2	2.2	2.2	130.15	1151	1151;1153;1151	0	129540000	21801000	92174000	15562000	TRUE	TRUE	#N/A
Q5YJI2;G1TKE7			>tr|Q5YJI2|Q5YJI2_RABIT Ras GTPase-activating-like protein IQGAP2 OS=Oryctolagus cuniculus PE=2 SV=1;>tr|G1TKE7|G1TKE7_RABIT Uncharacterized protein (Fragment) OS=Oryctolagus cuniculus GN=IQGAP2 PE=4 SV=1	2	1	1	1	1	1	1.8	1.8	1.8	1.8	178.77	1572	1572;1598	0	129080000	15903000	102430000	10753000	#N/A	TRUE	#N/A
G1SUV8;B7NZN4;Q9Y3I1-3;Q9Y3I1-2;Q9Y3I1	F-box only protein 7	FBXO7	>tr|G1SUV8|G1SUV8_RABIT Uncharacterized protein OS=Oryctolagus cuniculus GN=FBXO7 PE=4 SV=2;>tr|B7NZN4|B7NZN4_RABIT F-box only protein 7 isoform 1 (Predicted) OS=Oryctolagus cuniculus GN=FBXO7 PE=4 SV=1;>sp|Q9Y3I1-3|FBX7_HUMAN Isoform 3 of F-box only prote	5	1	1	0	1	0	4.3	0	4.3	0	48.825	440	440;523;408;443;522	0	125330000	0	125330000	0	TRUE	TRUE	#N/A
G1ST63;G1TLG5			>tr|G1ST63|G1ST63_RABIT Uncharacterized protein OS=Oryctolagus cuniculus PE=4 SV=1;>tr|G1TLG5|G1TLG5_RABIT Uncharacterized protein (Fragment) OS=Oryctolagus cuniculus GN=LOC100346274 PE=4 SV=1	2	1	1	1	1	1	6.6	6.6	6.6	6.6	26.491	227	227;239	0	120780000	11216000	75862000	33697000	#N/A	TRUE	#N/A
G1T2N1			>tr|G1T2N1|G1T2N1_RABIT Uncharacterized protein (Fragment) OS=Oryctolagus cuniculus GN=ATOX1 PE=4 SV=1	1	3	3	1	3	2	26.5	25	26.5	25	7.4445	68	68	0	115530000	30404000	45697000	39424000	#N/A	TRUE	#N/A
P30946;P07900;P07900-2;G3V2J8;Q58FF8	Heat shock protein HSP 90-alpha	HSP90AA1	>sp|P30946|HS90A_RABIT Heat shock protein HSP 90-alpha OS=Oryctolagus cuniculus GN=HSP90AA1 PE=1 SV=2;>sp|P07900|HS90A_HUMAN Heat shock protein HSP 90-alpha OS=Homo sapiens GN=HSP90AA1 PE=1 SV=5;>sp|P07900-2|HS90A_HUMAN Isoform 2 of Heat shock protein HSP	5	5	3	4	3	2	10.1	6.2	7.6	3.7	79.732	694	694;732;854;174;381	0	112470000	30954000	72738000	8775600	TRUE	TRUE	#N/A
G1SK00;P45974-2;P45974	Ubiquitin carboxyl-terminal hydrolase 5	USP5	>tr|G1SK00|G1SK00_RABIT Ubiquitin carboxyl-terminal hydrolase OS=Oryctolagus cuniculus GN=USP5 PE=3 SV=2;>sp|P45974-2|UBP5_HUMAN Isoform Short of Ubiquitin carboxyl-terminal hydrolase 5 OS=Homo sapiens GN=USP5;>sp|P45974|UBP5_HUMAN Ubiquitin carboxyl-termi	3	1	1	1	1	1	2.1	2.1	2.1	2.1	96.377	868	868;835;858	0	111770000	35310000	52584000	23880000	TRUE	TRUE	#N/A
G1TEA5;P36959	GMP reductase 1	GMPR	>tr|G1TEA5|G1TEA5_RABIT GMP reductase OS=Oryctolagus cuniculus GN=GMPR PE=3 SV=1;>sp|P36959|GMPR1_HUMAN GMP reductase 1 OS=Homo sapiens GN=GMPR PE=1 SV=1	2	1	1	0	1	0	6.4	0	6.4	0	37.35	345	345;345	0	111250000	0	111250000	0	TRUE	TRUE	#N/A
G1SVP7			>tr|G1SVP7|G1SVP7_RABIT Uncharacterized protein OS=Oryctolagus cuniculus GN=GSTO1 PE=3 SV=1	1	2	2	2	1	1	8.3	8.3	3.3	3.3	27.643	241	241	0	111040000	31648000	52899000	26497000	#N/A	TRUE	#N/A
B6V9S9;P78371-2;P78371;F8VQ14;F5GWF6	T-complex protein 1 subunit beta	CCT2	>tr|B6V9S9|B6V9S9_RABIT Chaperonin-containing T-complex polypeptide beta subunit OS=Oryctolagus cuniculus GN=CCT2 PE=2 SV=1;>sp|P78371-2|TCPB_HUMAN Isoform 2 of T-complex protein 1 subunit beta OS=Homo sapiens GN=CCT2;>sp|P78371|TCPB_HUMAN T-complex protei	5	3	3	1	2	3	6.5	1.5	3.6	6.5	57.458	535	535;488;535;416;530	0	109940000	27372000	55676000	26892000	TRUE	TRUE	#N/A
G1SH10;H3BVG0;Q8N1F7-2;Q8N1F7	Nuclear pore complex protein Nup93	NUP93	>tr|G1SH10|G1SH10_RABIT Uncharacterized protein OS=Oryctolagus cuniculus GN=NUP93 PE=4 SV=1;>tr|H3BVG0|H3BVG0_HUMAN Nuclear pore complex protein Nup93 OS=Homo sapiens GN=NUP93 PE=1 SV=1;>sp|Q8N1F7-2|NUP93_HUMAN Isoform 2 of Nuclear pore complex protein Nup	4	3	3	1	1	2	3.3	2.3	2.3	3.3	93.504	819	819;880;696;819	0	109380000	12141000	75351000	21887000	TRUE	TRUE	#N/A
G1TZP0;P61981	14-3-3 protein gamma;14-3-3 protein gamma, N-terminally processed	YWHAG	>tr|G1TZP0|G1TZP0_RABIT Uncharacterized protein OS=Oryctolagus cuniculus GN=YWHAG PE=3 SV=1;>sp|P61981|1433G_HUMAN 14-3-3 protein gamma OS=Homo sapiens GN=YWHAG PE=1 SV=2	2	1	1	0	1	0	11.7	0	11.7	0	28.258	247	247;247	0	106780000	0	106780000	0	TRUE	TRUE	#N/A
Q5JR95;G1T3D9;G1TJW1;P62241	40S ribosomal protein S8	RPS8	>tr|Q5JR95|Q5JR95_HUMAN 40S ribosomal protein S8 OS=Homo sapiens GN=RPS8 PE=1 SV=1;>tr|G1T3D9|G1T3D9_RABIT 40S ribosomal protein S8 (Fragment) OS=Oryctolagus cuniculus PE=3 SV=1;>tr|G1TJW1|G1TJW1_RABIT 40S ribosomal protein S8 OS=Oryctolagus cuniculus GN=R	4	2	2	1	2	2	4.3	3.7	4.3	4.3	21.879	188	188;207;208;208	0	104640000	20825000	69723000	14091000	TRUE	TRUE	#N/A
G1TS93			>tr|G1TS93|G1TS93_RABIT Uncharacterized protein OS=Oryctolagus cuniculus GN=PPP1R7 PE=4 SV=2	1	1	1	0	1	1	6.4	0	6.4	6.4	39.977	346	346	0	98326000	0	68189000	30137000	#N/A	TRUE	#N/A
P41035;P20042	Eukaryotic translation initiation factor 2 subunit 2	EIF2S2	>sp|P41035|IF2B_RABIT Eukaryotic translation initiation factor 2 subunit 2 OS=Oryctolagus cuniculus GN=EIF2S2 PE=1 SV=1;>sp|P20042|IF2B_HUMAN Eukaryotic translation initiation factor 2 subunit 2 OS=Homo sapiens GN=EIF2S2 PE=1 SV=2	2	1	1	1	0	0	7.5	7.5	0	0	38.326	333	333;333	0	95917000	95917000	0	0	TRUE	TRUE	#N/A
P33477;G1U9U1			>sp|P33477|ANX11_RABIT Annexin A11 OS=Oryctolagus cuniculus GN=ANXA11 PE=1 SV=1;>tr|G1U9U1|G1U9U1_RABIT Annexin OS=Oryctolagus cuniculus GN=ANXA11 PE=3 SV=1	2	1	1	1	1	1	4.6	4.6	4.6	4.6	54.034	503	503;504	0	95888000	22854000	43049000	29985000	#N/A	TRUE	#N/A
G1SVU1			>tr|G1SVU1|G1SVU1_RABIT BRCA2 and CDKN1A-interacting protein OS=Oryctolagus cuniculus GN=BCCIP PE=3 SV=1	1	1	1	0	1	0	7.6	0	7.6	0	35.614	314	314	0	95856000	0	95856000	0	#N/A	TRUE	#N/A
G1T593			>tr|G1T593|G1T593_RABIT Uncharacterized protein OS=Oryctolagus cuniculus GN=COPZ1 PE=4 SV=2	1	1	1	1	1	1	18.6	18.6	18.6	18.6	20.142	177	177	0	92212000	12437000	38697000	41079000	#N/A	TRUE	#N/A
D6RHW7;D6R910;Q5TI62;B1AXG1;B7Z3B5;F5GYC4;B4DG22;B7ZB17;G1TIQ4;F2Z2J1;Q15349;P51812;Q15349-3;Q15349-2	Ribosomal protein S6 kinase;Ribosomal protein S6 kinase alpha-2;Ribosomal protein S6 kinase alpha-3	RPS6KA2;RPS6KA3	>tr|D6RHW7|D6RHW7_HUMAN Ribosomal protein S6 kinase alpha-2 (Fragment) OS=Homo sapiens GN=RPS6KA2 PE=4 SV=1;>tr|D6R910|D6R910_HUMAN Ribosomal protein S6 kinase alpha-2 (Fragment) OS=Homo sapiens GN=RPS6KA2 PE=4 SV=1;>tr|Q5TI62|Q5TI62_HUMAN Ribosomal protei	14	1	1	0	1	1	21.9	0	21.9	21.9	11.295	96	96;125;166;227;644;710;711;712;750;758;733;740;741;758	0	88894000	0	71094000	17800000	TRUE	#N/A	#N/A
E9PLK3;G1U2R2;B7Z463;P55786	Puromycin-sensitive aminopeptidase	NPEPPS	>tr|E9PLK3|E9PLK3_HUMAN Puromycin-sensitive aminopeptidase OS=Homo sapiens GN=NPEPPS PE=1 SV=1;>tr|G1U2R2|G1U2R2_RABIT Uncharacterized protein OS=Oryctolagus cuniculus GN=NPEPPS PE=4 SV=1;>tr|B7Z463|B7Z463_HUMAN Uncharacterized protein OS=Homo sapiens GN=N	4	1	1	1	1	0	2.5	2.5	2.5	0	102.99	915	915;921;839;919	0	88878000	26920000	61958000	0	TRUE	TRUE	#N/A
G1SQ01			>tr|G1SQ01|G1SQ01_RABIT Uncharacterized protein OS=Oryctolagus cuniculus GN=LOC100346892 PE=4 SV=1	1	1	1	0	1	0	5.4	0	5.4	0	47.081	428	428	0	88386000	0	88386000	0	#N/A	TRUE	#N/A
G1SHZ2;Q86X83	COMM domain-containing protein 2	COMMD2	>tr|G1SHZ2|G1SHZ2_RABIT Uncharacterized protein OS=Oryctolagus cuniculus GN=COMMD2 PE=4 SV=1;>sp|Q86X83|COMD2_HUMAN COMM domain-containing protein 2 OS=Homo sapiens GN=COMMD2 PE=1 SV=2	2	1	1	1	1	0	12.1	12.1	12.1	0	22.746	199	199;199	0	88330000	26888000	61442000	0	TRUE	TRUE	#N/A
G1SJ56;P18206-3;P18206-2;P18206	Vinculin	VCL	>tr|G1SJ56|G1SJ56_RABIT Uncharacterized protein OS=Oryctolagus cuniculus GN=VCL PE=4 SV=1;>sp|P18206-3|VINC_HUMAN Isoform 3 of Vinculin OS=Homo sapiens GN=VCL;>sp|P18206-2|VINC_HUMAN Isoform 1 of Vinculin OS=Homo sapiens GN=VCL;>sp|P18206|VINC_HUMAN Vincul	4	1	1	0	1	1	2	0	2	2	123.8	1134	1134;222;1066;1134	0	86958000	0	46040000	40918000	TRUE	TRUE	#N/A
G1SQG5;C9IZI0;F8WFC2;C9JLV6;C9JF79;P40925;P40925-3	Malate dehydrogenase;Malate dehydrogenase, cytoplasmic	MDH1	>tr|G1SQG5|G1SQG5_RABIT Malate dehydrogenase OS=Oryctolagus cuniculus GN=MDH1 PE=3 SV=1;>tr|C9IZI0|C9IZI0_HUMAN Malate dehydrogenase, cytoplasmic (Fragment) OS=Homo sapiens GN=MDH1 PE=4 SV=1;>tr|F8WFC2|F8WFC2_HUMAN Malate dehydrogenase, cytoplasmic OS=Homo	7	2	2	0	2	0	9.3	0	9.3	0	36.495	334	334;67;87;114;222;334;352	0	83816000	0	83816000	0	TRUE	TRUE	#N/A
PPP6R3_423 position=chr11:68318588-68331900 gene=PPP6R3 n_reads=6 spliced_length=423;H7BXH2;E9PKF6;G1SQ96;G8JLI3;G1U1K2;Q5H9R7-3;Q5H9R7-4;Q5H9R7-6;Q5H9R7-2;Q5H9R7;Q5H9R7-5	Serine/threonine-protein phosphatase 6 regulatory subunit 3	PPP6R3	>PPP6R3_423 position=chr11:68318588-68331900 gene=PPP6R3 n_reads=6 spliced_length=423;>tr|H7BXH2|H7BXH2_HUMAN Serine/threonine-protein phosphatase 6 regulatory subunit 3 OS=Homo sapiens GN=PPP6R3 PE=1 SV=1;>tr|E9PKF6|E9PKF6_HUMAN Serine/threonine-protein	12	2	2	2	1	1	14.9	14.9	14.9	13.5	32.084	282	282;827;838;844;879;930;791;793;844;867;873;879	0	83578000	41916000	11374000	30287000	TRUE	#N/A	TRUE
H0YEU2;E9PL09;G1TNM3;P23396;P23396-2;E9PQ96;E9PJH4;F2Z2S8;H0YF32;E9PK82;H0YCJ7;E9PPU1;G1TG00;E9PSF4	40S ribosomal protein S3	RPS3	>tr|H0YEU2|H0YEU2_HUMAN 40S ribosomal protein S3 (Fragment) OS=Homo sapiens GN=RPS3 PE=1 SV=1;>tr|E9PL09|E9PL09_HUMAN 40S ribosomal protein S3 OS=Homo sapiens GN=RPS3 PE=1 SV=1;>tr|G1TNM3|G1TNM3_RABIT Uncharacterized protein OS=Oryctolagus cuniculus GN=LOC	14	3	3	3	1	3	21.1	21.1	5.3	21.1	18.56	171	171;231;281;243;259;91;115;117;123;128;135;158;242;103	0	82796000	32785000	30465000	19546000	TRUE	TRUE	#N/A
G1SI36;P52294	Importin subunit alpha-5;Importin subunit alpha-5, N-terminally processed	KPNA1	>tr|G1SI36|G1SI36_RABIT Uncharacterized protein OS=Oryctolagus cuniculus GN=KPNA1 PE=4 SV=2;>sp|P52294|IMA5_HUMAN Importin subunit alpha-5 OS=Homo sapiens GN=KPNA1 PE=1 SV=3	2	1	1	1	0	1	4.1	4.1	0	4.1	68.661	612	612;538	0	82441000	32796000	0	49645000	TRUE	TRUE	#N/A
G1TGK3			>tr|G1TGK3|G1TGK3_RABIT Uncharacterized protein OS=Oryctolagus cuniculus GN=PRPSAP1 PE=4 SV=2	1	1	1	0	0	1	6.9	0	0	6.9	36.924	334	334	0	82086000	0	0	82086000	#N/A	TRUE	#N/A
G1SK48			>tr|G1SK48|G1SK48_RABIT Bleomycin hydrolase OS=Oryctolagus cuniculus GN=BLMH PE=4 SV=2	1	1	1	1	1	1	4.4	4.4	4.4	4.4	52.638	455	455	0	79624000	20145000	43388000	16092000	#N/A	TRUE	#N/A
G1T345;G1TS37;Q8IWV7	E3 ubiquitin-protein ligase UBR1	UBR1	>tr|G1T345|G1T345_RABIT Uncharacterized protein OS=Oryctolagus cuniculus GN=UBR1 PE=4 SV=1;>tr|G1TS37|G1TS37_RABIT Uncharacterized protein OS=Oryctolagus cuniculus GN=UBR1 PE=4 SV=2;>sp|Q8IWV7|UBR1_HUMAN E3 ubiquitin-protein ligase UBR1 OS=Homo sapiens GN=	3	3	3	2	2	2	2.3	0.9	0.9	2.3	200.4	1753	1753;1769;1749	0	78377000	16018000	33008000	29350000	TRUE	TRUE	#N/A
G1SY88;P55263-4;P55263-2;P55263	Adenosine kinase	ADK	>tr|G1SY88|G1SY88_RABIT Uncharacterized protein OS=Oryctolagus cuniculus GN=ADK PE=4 SV=1;>sp|P55263-4|ADK_HUMAN Isoform 4 of Adenosine kinase OS=Homo sapiens GN=ADK;>sp|P55263-2|ADK_HUMAN Isoform 2 of Adenosine kinase OS=Homo sapiens GN=ADK;>sp|P55263|ADK	4	1	1	0	1	0	4.4	0	4.4	0	40.404	362	362;327;345;362	0	77703000	0	77703000	0	TRUE	TRUE	#N/A
G1SHH0;Q14139;Q14139-2	Ubiquitin conjugation factor E4 A	UBE4A	>tr|G1SHH0|G1SHH0_RABIT Uncharacterized protein OS=Oryctolagus cuniculus GN=UBE4A PE=4 SV=2;>sp|Q14139|UBE4A_HUMAN Ubiquitin conjugation factor E4 A OS=Homo sapiens GN=UBE4A PE=1 SV=2;>sp|Q14139-2|UBE4A_HUMAN Isoform 2 of Ubiquitin conjugation factor E4 A	3	2	2	1	2	0	4.7	3.1	4.7	0	109.33	949	949;1066;1073	0	74776000	12708000	62068000	0	TRUE	TRUE	#N/A
G1SUT0;O14787-2;O14787	Transportin-2	TNPO2	>tr|G1SUT0|G1SUT0_RABIT Uncharacterized protein (Fragment) OS=Oryctolagus cuniculus GN=TNPO2 PE=4 SV=1;>sp|O14787-2|TNPO2_HUMAN Isoform 2 of Transportin-2 OS=Homo sapiens GN=TNPO2;>sp|O14787|TNPO2_HUMAN Transportin-2 OS=Homo sapiens GN=TNPO2 PE=1 SV=3	3	1	1	0	0	1	3	0	0	3	100.96	900	900;887;897	0	74767000	0	0	74767000	TRUE	TRUE	#N/A
C9J2I1;G5E9V7;G5E9V6;B7Z637;A8MTG8;G1T8T8;Q8IUR7-6;Q8IUR7-3;Q8IUR7-7;Q8IUR7-2;Q8IUR7	Armadillo repeat-containing protein 8	ARMC8	>tr|C9J2I1|C9J2I1_HUMAN Armadillo repeat-containing protein 8 (Fragment) OS=Homo sapiens GN=ARMC8 PE=4 SV=1;>tr|G5E9V7|G5E9V7_HUMAN Armadillo repeat containing 8, isoform CRA_d OS=Homo sapiens GN=ARMC8 PE=1 SV=1;>tr|G5E9V6|G5E9V6_HUMAN Armadillo repeat con	11	1	1	0	1	0	4.8	0	4.8	0	39.973	352	352;357;399;600;663;673;385;631;642;659;673	0	74409000	0	74409000	0	TRUE	#N/A	#N/A
G1STF9;Q5IH81;Q13347	Eukaryotic translation initiation factor 3 subunit I	EIF3I	>tr|G1STF9|G1STF9_RABIT Eukaryotic translation initiation factor 3 subunit I (Fragment) OS=Oryctolagus cuniculus GN=EIF3I PE=3 SV=1;>sp|Q5IH81|EIF3I_RABIT Eukaryotic translation initiation factor 3 subunit I OS=Oryctolagus cuniculus GN=EIF3I PE=2 SV=1;>sp|	3	1	1	1	1	1	3.7	3.7	3.7	3.7	36.498	325	325;333;325	0	73732000	16373000	42824000	14535000	#N/A	TRUE	#N/A
H0Y5F5;E7EQV3;E7ERJ7;B1ANR0;G1TUR3;G1SLM0;G1SDJ7;P11940-2;Q13310-2;P11940;Q13310;Q13310-3;H0YER0;H0YAS7;H0YB86;H0YAS6;H0YB75;H0Y6X6;H0YEU6;H0YAR2;G1SIU2;Q4VXU2;Q9H361	Polyadenylate-binding protein 1;Polyadenylate-binding protein 4;Polyadenylate-binding protein 1-like;Polyadenylate-binding protein 3	PABPC4;PABPC1;PABPC1L;PABPC3	>tr|H0Y5F5|H0Y5F5_HUMAN Polyadenylate-binding protein 4 (Fragment) OS=Homo sapiens GN=PABPC4 PE=1 SV=1;>tr|E7EQV3|E7EQV3_HUMAN Polyadenylate-binding protein 1 OS=Homo sapiens GN=PABPC1 PE=1 SV=1;>tr|E7ERJ7|E7ERJ7_HUMAN Polyadenylate-binding protein 1 OS=Ho	23	2	2	0	1	1	6	0	4.4	1.6	60.133	550	550;591;604;615;636;636;715;547;631;636;644;660;68;136;165;169;183;195;249;284;645;614;631	0	73320000	0	73320000	0	TRUE	#N/A	#N/A
G1TER0;G1TI68;Q9NV70-2;Q9NV70	Exocyst complex component 1	EXOC1	>tr|G1TER0|G1TER0_RABIT Uncharacterized protein OS=Oryctolagus cuniculus GN=EXOC1 PE=4 SV=1;>tr|G1TI68|G1TI68_RABIT Uncharacterized protein OS=Oryctolagus cuniculus GN=EXOC1 PE=4 SV=1;>sp|Q9NV70-2|EXOC1_HUMAN Isoform 2 of Exocyst complex component 1 OS=Hom	4	1	1	1	1	1	2.5	2.5	2.5	2.5	101.86	894	894;902;879;894	0	73080000	3708500	7690800	61680000	TRUE	TRUE	#N/A
H7C2U0;G1SHZ8;P50990-3;P50990-2;P50990	T-complex protein 1 subunit theta	CCT8	>tr|H7C2U0|H7C2U0_HUMAN T-complex protein 1 subunit theta (Fragment) OS=Homo sapiens GN=CCT8 PE=1 SV=1;>tr|G1SHZ8|G1SHZ8_RABIT Uncharacterized protein OS=Oryctolagus cuniculus GN=CCT8 PE=3 SV=2;>sp|P50990-3|TCPQ_HUMAN Isoform 3 of T-complex protein 1 subun	5	2	2	1	2	2	23.4	13.1	23.4	23.4	11.418	107	107;556;475;529;548	0	73030000	15870000	41284000	15876000	TRUE	TRUE	#N/A
U3KP75;G1TD98			>tr|U3KP75|U3KP75_RABIT Uncharacterized protein OS=Oryctolagus cuniculus GN=GSR PE=4 SV=1;>tr|G1TD98|G1TD98_RABIT Uncharacterized protein (Fragment) OS=Oryctolagus cuniculus GN=GSR PE=3 SV=1	2	1	1	0	1	1	5.6	0	5.6	5.6	44.958	410	410;476	0	72545000	0	61524000	11021000	#N/A	TRUE	#N/A
E9PJM7;E7EMB1;G1SW40;Q9UH65	Switch-associated protein 70	SWAP70	>tr|E9PJM7|E9PJM7_HUMAN Switch-associated protein 70 (Fragment) OS=Homo sapiens GN=SWAP70 PE=1 SV=2;>tr|E7EMB1|E7EMB1_HUMAN Switch-associated protein 70 OS=Homo sapiens GN=SWAP70 PE=1 SV=1;>tr|G1SW40|G1SW40_RABIT Uncharacterized protein OS=Oryctolagus cuni	4	1	1	1	1	1	8.8	8.8	8.8	8.8	26.443	226	226;527;585;585	0	71146000	19849000	34371000	16926000	TRUE	TRUE	#N/A
P41091;F8W810;G1SRA8;Q2VIR3-2;Q2VIR3	Eukaryotic translation initiation factor 2 subunit 3;Putative eukaryotic translation initiation factor 2 subunit 3-like protein	EIF2S3;EIF2S3L	>sp|P41091|IF2G_HUMAN Eukaryotic translation initiation factor 2 subunit 3 OS=Homo sapiens GN=EIF2S3 PE=1 SV=3;>tr|F8W810|F8W810_HUMAN Uncharacterized protein OS=Homo sapiens PE=4 SV=1;>tr|G1SRA8|G1SRA8_RABIT Uncharacterized protein OS=Oryctolagus cuniculu	5	2	2	2	0	1	9.1	9.1	0	5.7	51.109	472	472;466;490;466;472	0	68750000	14471000	0	54279000	TRUE	TRUE	#N/A
K7EJ01;K7EJT8;G1SL02;P63010-3;P63010;P63010-2	AP-2 complex subunit beta	AP2B1	>tr|K7EJ01|K7EJ01_HUMAN AP-2 complex subunit beta (Fragment) OS=Homo sapiens GN=AP2B1 PE=1 SV=1;>tr|K7EJT8|K7EJT8_HUMAN AP-2 complex subunit beta OS=Homo sapiens GN=AP2B1 PE=1 SV=1;>tr|G1SL02|G1SL02_RABIT Uncharacterized protein OS=Oryctolagus cuniculus GN	6	1	1	0	1	0	19.5	0	19.5	0	18.606	164	164;913;951;880;937;951	0	67808000	0	67808000	0	TRUE	TRUE	#N/A
R9W542;G1TPG3;G1SZI5;P62269	40S ribosomal protein S18	RPS18	>tr|R9W542|R9W542_RABIT Ribosomal protein S18 (Fragment) OS=Oryctolagus cuniculus GN=RPS18 PE=2 SV=1;>tr|G1TPG3|G1TPG3_RABIT Uncharacterized protein OS=Oryctolagus cuniculus GN=RPS18 PE=1 SV=1;>tr|G1SZI5|G1SZI5_RABIT Uncharacterized protein (Fragment) OS=O	4	1	1	1	1	1	7.6	7.6	7.6	7.6	13.903	118	118;152;152;152	0	65992000	14536000	37695000	13760000	#N/A	TRUE	#N/A
G1SSL5;Q14CX7	N-alpha-acetyltransferase 25, NatB auxiliary subunit	NAA25	>tr|G1SSL5|G1SSL5_RABIT Uncharacterized protein OS=Oryctolagus cuniculus GN=NAA25 PE=4 SV=1;>sp|Q14CX7|NAA25_HUMAN N-alpha-acetyltransferase 25, NatB auxiliary subunit OS=Homo sapiens GN=NAA25 PE=1 SV=1	2	1	1	1	1	1	3.3	3.3	3.3	3.3	112.18	972	972;972	0	65451000	18360000	13736000	33355000	TRUE	TRUE	#N/A
H7C4F6;G1SG68;O00629	Importin subunit alpha-3	KPNA4	>tr|H7C4F6|H7C4F6_HUMAN Importin subunit alpha-3 (Fragment) OS=Homo sapiens GN=KPNA4 PE=1 SV=1;>tr|G1SG68|G1SG68_RABIT Importin subunit alpha OS=Oryctolagus cuniculus GN=KPNA4 PE=3 SV=1;>sp|O00629|IMA3_HUMAN Importin subunit alpha-3 OS=Homo sapiens GN=KPNA	3	1	1	1	1	0	10	10	10	0	18.881	170	170;521;521	0	64651000	16793000	47859000	0	TRUE	TRUE	#N/A
G1TZX9;G1SVL8;P04818-2;P04818	Thymidylate synthase	TYMS	>tr|G1TZX9|G1TZX9_RABIT Uncharacterized protein (Fragment) OS=Oryctolagus cuniculus GN=TYMS PE=3 SV=1;>tr|G1SVL8|G1SVL8_RABIT Uncharacterized protein OS=Oryctolagus cuniculus GN=TYMS PE=3 SV=1;>sp|P04818-2|TYSY_HUMAN Isoform 2 of Thymidylate synthase OS=Ho	4	1	1	0	1	1	3.6	0	3.6	3.6	34.91	308	308;310;279;313	0	64487000	0	50526000	13961000	TRUE	TRUE	#N/A
G1TX81			>tr|G1TX81|G1TX81_RABIT Galectin OS=Oryctolagus cuniculus GN=LOC100350347 PE=4 SV=2	1	2	2	1	1	2	10.9	5.6	5.6	10.9	41.502	377	377	0	64443000	9761200	37181000	17501000	#N/A	TRUE	#N/A
G1SG57;G1SED3			>tr|G1SG57|G1SG57_RABIT Uncharacterized protein OS=Oryctolagus cuniculus PE=4 SV=1;>tr|G1SED3|G1SED3_RABIT Uncharacterized protein (Fragment) OS=Oryctolagus cuniculus PE=4 SV=1	2	2	2	0	1	1	8	0	3.2	4.8	68.769	601	601;586	0	64338000	0	47341000	16997000	#N/A	TRUE	#N/A
G1U9T4;G1U7U3;F6XY72;E7ERL0;J3KPD9;Q32Q12;O60361;P22392;P15531;P15531-2;P22392-2	Nucleoside diphosphate kinase;Putative nucleoside diphosphate kinase;Nucleoside diphosphate kinase B;Nucleoside diphosphate kinase A	NME1-NME2;NME1;NME2;NME2P1	>tr|G1U9T4|G1U9T4_RABIT Nucleoside diphosphate kinase OS=Oryctolagus cuniculus GN=100339590 PE=3 SV=1;>tr|G1U7U3|G1U7U3_RABIT Nucleoside diphosphate kinase (Fragment) OS=Oryctolagus cuniculus GN=NME1 PE=3 SV=1;>tr|F6XY72|F6XY72_HUMAN Nucleoside diphosphate	11	2	2	1	1	0	21.1	11.2	9.9	0	17.321	152	152;153;77;139;197;292;137;152;152;177;267	0	62695000	3951800	58743000	0	TRUE	TRUE	#N/A
G1SCP7;U3KM82;P46940	Ras GTPase-activating-like protein IQGAP1	IQGAP1	>tr|G1SCP7|G1SCP7_RABIT Uncharacterized protein OS=Oryctolagus cuniculus GN=IQGAP1 PE=4 SV=1;>tr|U3KM82|U3KM82_RABIT Uncharacterized protein OS=Oryctolagus cuniculus GN=IQGAP1 PE=4 SV=1;>sp|P46940|IQGA1_HUMAN Ras GTPase-activating-like protein IQGAP1 OS=Ho	3	1	1	0	1	0	1.8	0	1.8	0	189.3	1657	1657;1738;1657	0	61631000	0	61631000	0	TRUE	TRUE	#N/A
G1SH26			>tr|G1SH26|G1SH26_RABIT Uncharacterized protein OS=Oryctolagus cuniculus GN=GLOD4 PE=4 SV=2	1	1	1	0	1	0	5.7	0	5.7	0	42.285	384	384	0	61524000	0	61524000	0	#N/A	TRUE	#N/A
Q5T8C6;Q7Z651;Q13042-3;Q13042-2;Q13042	Cell division cycle protein 16 homolog	CDC16	>tr|Q5T8C6|Q5T8C6_HUMAN Cell division cycle protein 16 homolog OS=Homo sapiens GN=CDC16 PE=1 SV=1;>tr|Q7Z651|Q7Z651_HUMAN CDC16 cell division cycle 16 homolog (S. cerevisiae), isoform CRA_h OS=Homo sapiens GN=CDC16 PE=1 SV=1;>sp|Q13042-3|CDC16_HUMAN Isofor	5	1	1	0	1	0	8.4	0	8.4	0	54.704	475	475;526;568;619;620	0	60389000	0	60389000	0	TRUE	#N/A	#N/A
H0Y8C4;Q28653;E9PFR3;G1SFN5;Q14738-3;Q14738-2;Q14738	Serine/threonine-protein phosphatase 2A 56 kDa regulatory subunit delta isoform	PPP2R5D	>tr|H0Y8C4|H0Y8C4_HUMAN Serine/threonine-protein phosphatase 2A 56 kDa regulatory subunit delta isoform (Fragment) OS=Homo sapiens GN=PPP2R5D PE=1 SV=1;>sp|Q28653|2A5D_RABIT Serine/threonine-protein phosphatase 2A 56 kDa regulatory subunit delta isoform OS	7	1	1	1	1	1	4.4	4.4	4.4	4.4	59.335	504	504;586;594;602;496;570;602	0	59963000	11141000	14890000	33933000	TRUE	TRUE	#N/A
C9J1E7;G1SXB8;Q10567-4;Q10567-3;Q10567-2;Q10567	AP-1 complex subunit beta-1	AP1B1	>tr|C9J1E7|C9J1E7_HUMAN AP-1 complex subunit beta-1 (Fragment) OS=Homo sapiens GN=AP1B1 PE=1 SV=1;>tr|G1SXB8|G1SXB8_RABIT Uncharacterized protein OS=Oryctolagus cuniculus GN=AP1B1 PE=4 SV=2;>sp|Q10567-4|AP1B1_HUMAN Isoform 4 of AP-1 complex subunit beta-1	6	1	1	0	1	0	5.5	0	5.5	0	65.314	578	578;834;919;939;942;949	0	59919000	0	59919000	0	TRUE	TRUE	#N/A
E7EPB3;U3KNW6;G1SZ12;P50914	60S ribosomal protein L14	RPL14	>tr|E7EPB3|E7EPB3_HUMAN 60S ribosomal protein L14 OS=Homo sapiens GN=RPL14 PE=1 SV=1;>tr|U3KNW6|U3KNW6_RABIT Uncharacterized protein OS=Oryctolagus cuniculus GN=RPL14 PE=4 SV=1;>tr|G1SZ12|G1SZ12_RABIT Uncharacterized protein OS=Oryctolagus cuniculus GN=RPL	4	1	1	1	0	0	9.7	9.7	0	0	14.558	124	124;198;218;215	0	59195000	59195000	0	0	TRUE	TRUE	#N/A
UBQLN1_925 position=chr9:86292641-86301070 gene=UBQLN1 n_reads=3 spliced_length=925;UBQLN1_531 position=chr9:86294689-86301070 gene=UBQLN1 n_reads=12 spliced_length=531;UBQLN1_690 position=chr9:86293355-86301070 gene=UBQLN1 n_reads=37 spliced_length=690;Q9UMX0-2;Q9UMX0;UBQLN1_268 position=chr9:86297865-86301070 gene=UBQLN1 n_reads=12 spliced_length=268;G1SFZ8	Ubiquilin-1	UBQLN1	>UBQLN1_925 position=chr9:86292641-86301070 gene=UBQLN1 n_reads=3 spliced_length=925;>UBQLN1_531 position=chr9:86294689-86301070 gene=UBQLN1 n_reads=12 spliced_length=531;>UBQLN1_690 position=chr9:86293355-86301070 gene=UBQLN1 n_reads=37 spliced_length=	7	2	2	1	2	1	16.2	6.8	16.2	6.8	33.132	309	309;354;460;561;589;90;605	0	58576000	7820800	44992000	5763300	#N/A	#N/A	TRUE
K7EIG1;G1T8S4;O75153	Clustered mitochondria protein homolog	CLUH	>tr|K7EIG1|K7EIG1_HUMAN Clustered mitochondria protein homolog (Fragment) OS=Homo sapiens GN=CLUH PE=1 SV=2;>tr|G1T8S4|G1T8S4_RABIT Uncharacterized protein (Fragment) OS=Oryctolagus cuniculus GN=CLUH PE=3 SV=1;>sp|O75153|CLU_HUMAN Clustered mitochondria pr	3	1	1	0	1	0	2.2	0	2.2	0	140.49	1251	1251;1321;1309	0	58434000	0	58434000	0	TRUE	TRUE	#N/A
G1TWU9;G1TR42			>tr|G1TWU9|G1TWU9_RABIT Uncharacterized protein (Fragment) OS=Oryctolagus cuniculus GN=RNPEP PE=4 SV=1;>tr|G1TR42|G1TR42_RABIT Uncharacterized protein (Fragment) OS=Oryctolagus cuniculus GN=RNPEP PE=4 SV=1	2	1	1	0	0	1	4.9	0	0	4.9	66.66	597	597;603	0	58373000	0	0	58373000	#N/A	TRUE	#N/A
H3BS21;J3QLC9;P00738-2;P00738;J3KSV1;J3QQI8;H3BMJ7;J3KRH2;J3QR68;H0Y300;P00739;P00739-2	Haptoglobin;Haptoglobin alpha chain;Haptoglobin beta chain;Haptoglobin-related protein	HP;HPR	>tr|H3BS21|H3BS21_HUMAN Haptoglobin (Fragment) OS=Homo sapiens GN=HP PE=1 SV=1;>tr|J3QLC9|J3QLC9_HUMAN Haptoglobin (Fragment) OS=Homo sapiens GN=HP PE=1 SV=1;>sp|P00738-2|HPT_HUMAN Isoform 2 of Haptoglobin OS=Homo sapiens GN=HP;>sp|P00738|HPT_HUMAN Haptogl	12	2	2	2	1	0	12.6	12.6	5.9	0	24.796	222	222;365;347;406;88;91;92;149;404;442;348;385	0	58231000	27461000	30770000	0	TRUE	#N/A	#N/A
G1U0Y5;G1TPV3;F6U211;G1T168;S4R435;P46783	40S ribosomal protein S10	RPS10;RPS10-NUDT3	>tr|G1U0Y5|G1U0Y5_RABIT Uncharacterized protein OS=Oryctolagus cuniculus GN=RPS10-NUDT3 PE=4 SV=1;>tr|G1TPV3|G1TPV3_RABIT Uncharacterized protein OS=Oryctolagus cuniculus GN=LOC100352164 PE=4 SV=1;>tr|F6U211|F6U211_HUMAN 40S ribosomal protein S10 OS=Homo s	6	1	1	1	0	0	20.1	20.1	0	0	17.124	149	149;165;172;225;286;165	0.0043103	57726000	57726000	0	0	TRUE	TRUE	#N/A
H0Y579;RAD23B_453 position=chr9:110068659-110081160 gene=RAD23B n_reads=2 spliced_length=453;G1SST9;P54727-2;P54727	UV excision repair protein RAD23 homolog B	RAD23B	>tr|H0Y579|H0Y579_HUMAN UV excision repair protein RAD23 homolog B (Fragment) OS=Homo sapiens GN=RAD23B PE=1 SV=1;>RAD23B_453 position=chr9:110068659-110081160 gene=RAD23B n_reads=2 spliced_length=453;>tr|G1SST9|G1SST9_RABIT Uncharacterized protein OS=Ory	5	1	1	0	1	0	27.2	0	27.2	0	12.05	114	114;302;409;337;409	0	56891000	0	56891000	0	TRUE	TRUE	TRUE
F8W9B8;G1SE01;O00471	Exocyst complex component 5	EXOC5	>tr|F8W9B8|F8W9B8_HUMAN Exocyst complex component 5 OS=Homo sapiens GN=EXOC5 PE=1 SV=1;>tr|G1SE01|G1SE01_RABIT Uncharacterized protein (Fragment) OS=Oryctolagus cuniculus GN=EXOC5 PE=4 SV=1;>sp|O00471|EXOC5_HUMAN Exocyst complex component 5 OS=Homo sapiens	3	1	1	0	1	0	3.4	0	3.4	0	74.34	643	643;700;708	0	55959000	0	55959000	0	TRUE	TRUE	#N/A
G1T2K2			>tr|G1T2K2|G1T2K2_RABIT Uncharacterized protein OS=Oryctolagus cuniculus GN=FDPS PE=3 SV=1	1	1	1	1	1	1	1.1	1.1	1.1	1.1	92.847	848	848	0	55598000	28464000	27134000	0	#N/A	TRUE	#N/A
G1SPE4;O95347-2;O95347	Structural maintenance of chromosomes protein 2	SMC2	>tr|G1SPE4|G1SPE4_RABIT Uncharacterized protein OS=Oryctolagus cuniculus GN=SMC2 PE=4 SV=2;>sp|O95347-2|SMC2_HUMAN Isoform 2 of Structural maintenance of chromosomes protein 2 OS=Homo sapiens GN=SMC2;>sp|O95347|SMC2_HUMAN Structural maintenance of chromoso	3	1	1	0	1	0	2.8	0	2.8	0	127.51	1126	1126;1099;1197	0	55485000	0	55485000	0	TRUE	TRUE	#N/A
F8VPE8;F8VW21;F8VU65;G1SPK4;G1U6N2;Q8NHW5;P05388	60S acidic ribosomal protein P0-like;60S acidic ribosomal protein P0	RPLP0;RPLP0P6	>tr|F8VPE8|F8VPE8_HUMAN 60S acidic ribosomal protein P0 (Fragment) OS=Homo sapiens GN=RPLP0 PE=1 SV=1;>tr|F8VW21|F8VW21_HUMAN 60S acidic ribosomal protein P0 (Fragment) OS=Homo sapiens GN=RPLP0 PE=1 SV=1;>tr|F8VU65|F8VU65_HUMAN 60S acidic ribosomal protein	7	1	1	1	0	1	8.5	8.5	0	8.5	16.68	153	153;244;247;279;303;317;317	0	55437000	35728000	0	19709000	TRUE	#N/A	#N/A
M0QX69;G1TC10;P61081	NEDD8-conjugating enzyme Ubc12	UBE2M	>tr|M0QX69|M0QX69_HUMAN NEDD8-conjugating enzyme Ubc12 (Fragment) OS=Homo sapiens GN=UBE2M PE=1 SV=2;>tr|G1TC10|G1TC10_RABIT Uncharacterized protein OS=Oryctolagus cuniculus GN=UBE2M PE=3 SV=1;>sp|P61081|UBC12_HUMAN NEDD8-conjugating enzyme Ubc12 OS=Homo s	3	1	1	0	1	1	44.9	0	44.9	44.9	8.1522	69	69;183;183	0	55210000	0	34625000	20585000	TRUE	TRUE	#N/A
G1STS3			>tr|G1STS3|G1STS3_RABIT Uncharacterized protein (Fragment) OS=Oryctolagus cuniculus GN=MMS19 PE=4 SV=1	1	2	2	1	1	0	5.6	2.9	2.7	0	114.43	1041	1041	0	54819000	12771000	42048000	0	#N/A	TRUE	#N/A
B7ZB63;G1U7D7;G1U2Y1;G1TXQ6;F5H423;G1TXI0;P84077;P61204	ADP-ribosylation factor 1;ADP-ribosylation factor 3	ARF3;ARF1	>tr|B7ZB63|B7ZB63_HUMAN ADP-ribosylation factor 3 OS=Homo sapiens GN=ARF3 PE=2 SV=1;>tr|G1U7D7|G1U7D7_RABIT Uncharacterized protein OS=Oryctolagus cuniculus GN=LOC100343501 PE=3 SV=1;>tr|G1U2Y1|G1U2Y1_RABIT Uncharacterized protein OS=Oryctolagus cuniculus	8	1	1	1	1	1	5.6	5.6	5.6	5.6	16.145	144	144;181;181;181;210;358;181;181	0	53846000	900390	52946000	0	TRUE	TRUE	#N/A
G1SG72;P61221	ATP-binding cassette sub-family E member 1	ABCE1	>tr|G1SG72|G1SG72_RABIT Uncharacterized protein OS=Oryctolagus cuniculus GN=ABCE1 PE=3 SV=1;>sp|P61221|ABCE1_HUMAN ATP-binding cassette sub-family E member 1 OS=Homo sapiens GN=ABCE1 PE=1 SV=1	2	1	1	1	0	1	1.7	1.7	0	1.7	67.314	599	599;599	0	53691000	31118000	0	22573000	TRUE	TRUE	#N/A
G1T568;Q92973-3;Q92973-2;Q92973	Transportin-1	TNPO1	>tr|G1T568|G1T568_RABIT Uncharacterized protein (Fragment) OS=Oryctolagus cuniculus GN=TNPO1 PE=4 SV=1;>sp|Q92973-3|TNPO1_HUMAN Isoform 3 of Transportin-1 OS=Homo sapiens GN=TNPO1;>sp|Q92973-2|TNPO1_HUMAN Isoform 2 of Transportin-1 OS=Homo sapiens GN=TNPO1	4	2	2	0	1	1	6.4	0	3.2	3.2	95.956	844	844;848;890;898	0	53571000	0	50025000	3546400	TRUE	TRUE	#N/A
G1SGT0			>tr|G1SGT0|G1SGT0_RABIT Uncharacterized protein OS=Oryctolagus cuniculus GN=LANCL2 PE=4 SV=1	1	1	1	0	1	0	6.3	0	6.3	0	51.574	457	457	0	53447000	0	53447000	0	#N/A	TRUE	#N/A
TNPO3_432 position=chr7:128655032-128658211 gene=TNPO3 n_reads=18 spliced_length=432;E9PFH4;C9J7E5;G1SYL3;Q9Y5L0-5;Q9Y5L0-3;Q9Y5L0;Q9Y5L0-1	Transportin-3	TNPO3	>TNPO3_432 position=chr7:128655032-128658211 gene=TNPO3 n_reads=18 spliced_length=432;>tr|E9PFH4|E9PFH4_HUMAN Transportin-3 OS=Homo sapiens GN=TNPO3 PE=1 SV=1;>tr|C9J7E5|C9J7E5_HUMAN Transportin-3 OS=Homo sapiens GN=TNPO3 PE=1 SV=1;>tr|G1SYL3|G1SYL3_RABIT	8	1	1	0	1	0	17.4	0	17.4	0	32.533	288	288;857;957;965;859;909;923;957	0	53316000	0	53316000	0	TRUE	TRUE	TRUE
Q5SX91;GDI2_674 position=chr10:5827104-5842668 gene=GDI2 n_reads=4 spliced_length=674;Q5SX87;G1U8W6;G1SNS5;B7NZQ6;E7EU23;GDI2_774 position=chr10:5815804-5842668 gene=GDI2 n_reads=5 spliced_length=774;P50395-2;P50395;P31150	Rab GDP dissociation inhibitor beta;Rab GDP dissociation inhibitor alpha	GDI2;GDI1	>tr|Q5SX91|Q5SX91_HUMAN Rab GDP dissociation inhibitor beta (Fragment) OS=Homo sapiens GN=GDI2 PE=1 SV=1;>GDI2_674 position=chr10:5827104-5842668 gene=GDI2 n_reads=4 spliced_length=674;>tr|Q5SX87|Q5SX87_HUMAN Rab GDP dissociation inhibitor beta (Fragment)	11	1	1	0	1	0	9.4	0	9.4	0	23.115	203	203;231;263;445;446;447;449;516;400;445;447	0	52776000	0	52776000	0	TRUE	#N/A	TRUE
Q28666;Q28665;Q07298;P23035;G1TFX2;G1TFV7;O62663			>tr|Q28666|Q28666_RABIT Alpha-1-antitrypsin OS=Oryctolagus cuniculus PE=2 SV=1;>tr|Q28665|Q28665_RABIT Alpha-1-antiproteinase E OS=Oryctolagus cuniculus GN=LOC100008986 PE=2 SV=1;>tr|Q07298|Q07298_RABIT Alpha-1-antiproteinase S-1 OS=Oryctolagus cuniculus G	7	1	1	0	1	0	2.9	0	2.9	0	45.922	413	413;413;413;413;413;413;456	0	52683000	0	52683000	0	#N/A	TRUE	#N/A
H0YFX9;G1U2G1;G1U2Q4;G1TUJ8;G1TMN0;G1TH39;G1SVP6;G1T0Z2;G1SSZ2;Q99878;Q96KK5;Q9BTM1;Q93077;Q7L7L0;P20671;P0C0S8;P04908;P16104;Q9BTM1-2;Q8IUE6	Histone H2A;Histone H2A type 1-J;Histone H2A type 1-H;Histone H2A.J;Histone H2A type 1-C;Histone H2A type 3;Histone H2A type 1-D;Histone H2A type 1;Histone H2A type 1-B/E;Histone H2AX;Histone H2A type 2-B	H2AFJ;HIST1H2AJ;HIST1H2AH;HIST1H2AC;HIST3H2A;HIST1H2AD;HIST1H2AG;HIST1H2AB;H2AFX;HIST2H2AB	>tr|H0YFX9|H0YFX9_HUMAN Histone H2A (Fragment) OS=Homo sapiens GN=H2AFJ PE=3 SV=1;>tr|G1U2G1|G1U2G1_RABIT Histone H2A OS=Oryctolagus cuniculus GN=H2AFJ PE=3 SV=1;>tr|G1U2Q4|G1U2Q4_RABIT Histone H2A OS=Oryctolagus cuniculus GN=LOC100348485 PE=3 SV=1;>tr|G1T	20	2	1	1	2	2	46.7	31.5	46.7	46.7	9.9755	92	92;129;130;130;130;130;130;131;131;128;128;129;130;130;130;130;130;143;151;130	0	51891000	12199000	22023000	17668000	TRUE	TRUE	#N/A
B7NZM4;Q9Y295	Developmentally-regulated GTP-binding protein 1	DRG1	>tr|B7NZM4|B7NZM4_RABIT Developmentally regulated GTP binding protein 1 (Predicted) OS=Oryctolagus cuniculus GN=DRG1 PE=4 SV=1;>sp|Q9Y295|DRG1_HUMAN Developmentally-regulated GTP-binding protein 1 OS=Homo sapiens GN=DRG1 PE=1 SV=1	2	1	1	0	1	0	8.2	0	8.2	0	40.542	367	367;367	0	50702000	0	50702000	0	TRUE	TRUE	#N/A
P80912;G1SV28;P49773	Histidine triad nucleotide-binding protein 1	HINT1	>sp|P80912|HINT1_RABIT Histidine triad nucleotide-binding protein 1 OS=Oryctolagus cuniculus GN=HINT1 PE=1 SV=2;>tr|G1SV28|G1SV28_RABIT Uncharacterized protein OS=Oryctolagus cuniculus GN=LOC100343529 PE=4 SV=1;>sp|P49773|HINT1_HUMAN Histidine triad nucleo	3	2	2	2	0	1	38.1	38.1	0	19	13.693	126	126;126;126	0	50686000	48945000	0	1741100	TRUE	TRUE	#N/A
P23612;G1TA78;H0YJP3;P23381-2;P23381	Tryptophan--tRNA ligase, cytoplasmic;T1-TrpRS;T2-TrpRS	WARS	>sp|P23612|SYWC_RABIT Tryptophan--tRNA ligase, cytoplasmic OS=Oryctolagus cuniculus GN=WARS PE=2 SV=3;>tr|G1TA78|G1TA78_RABIT Tryptophan--tRNA ligase, cytoplasmic OS=Oryctolagus cuniculus GN=WARS PE=3 SV=1;>tr|H0YJP3|H0YJP3_HUMAN T1-TrpRS (Fragment) OS=Hom	5	2	2	2	1	1	5.7	5.7	1.9	1.9	53.799	475	475;475;185;430;471	0	50288000	23174000	21561000	5552800	TRUE	TRUE	#N/A
G1U5W5;H0Y5G9;G3V1R5;B1AKJ5;O43847;O43847-2	Nardilysin	NRD1	>tr|G1U5W5|G1U5W5_RABIT Uncharacterized protein OS=Oryctolagus cuniculus GN=NRD1 PE=3 SV=1;>tr|H0Y5G9|H0Y5G9_HUMAN Nardilysin (Fragment) OS=Homo sapiens GN=NRD1 PE=1 SV=1;>tr|G3V1R5|G3V1R5_HUMAN Nardilysin OS=Homo sapiens GN=NRD1 PE=1 SV=1;>tr|B1AKJ5|B1AKJ	6	2	2	0	2	0	2.4	0	2.4	0	140.48	1226	1226;538;1087;1219;1150;1218	0	50166000	0	50166000	0	TRUE	TRUE	#N/A
G1SQF5;G1TWL7			>tr|G1SQF5|G1SQF5_RABIT Uncharacterized protein (Fragment) OS=Oryctolagus cuniculus GN=LOC100357538 PE=3 SV=1;>tr|G1TWL7|G1TWL7_RABIT Uncharacterized protein OS=Oryctolagus cuniculus GN=LOC100348391 PE=3 SV=1	2	1	1	0	1	0	6.5	0	6.5	0	45.332	402	402;432	0	49546000	0	49546000	0	#N/A	TRUE	#N/A
G1SIL2;Q9UNW1-4;Q9UNW1	Multiple inositol polyphosphate phosphatase 1	MINPP1	>tr|G1SIL2|G1SIL2_RABIT Uncharacterized protein OS=Oryctolagus cuniculus GN=MINPP1 PE=4 SV=1;>sp|Q9UNW1-4|MINP1_HUMAN Isoform 4 of Multiple inositol polyphosphate phosphatase 1 OS=Homo sapiens GN=MINPP1;>sp|Q9UNW1|MINP1_HUMAN Multiple inositol polyphosphat	3	1	1	0	1	0	6.1	0	6.1	0	53.247	472	472;286;487	0	49105000	0	49105000	0	TRUE	TRUE	#N/A
U3KPH8;G1SY00			>tr|U3KPH8|U3KPH8_RABIT Uncharacterized protein OS=Oryctolagus cuniculus GN=HTT PE=4 SV=1;>tr|G1SY00|G1SY00_RABIT Uncharacterized protein (Fragment) OS=Oryctolagus cuniculus GN=HTT PE=4 SV=1	2	1	1	1	1	1	0.6	0.6	0.6	0.6	338.12	3069	3069;3089	0	49044000	16457000	26028000	6558000	#N/A	TRUE	#N/A
G1SDM6			>tr|G1SDM6|G1SDM6_RABIT Uncharacterized protein OS=Oryctolagus cuniculus GN=DNAJC13 PE=4 SV=1	1	1	1	0	1	0	1.2	0	1.2	0	254.45	2243	2243	0	48599000	0	48599000	0	#N/A	TRUE	#N/A
G1T8H3			>tr|G1T8H3|G1T8H3_RABIT Uncharacterized protein (Fragment) OS=Oryctolagus cuniculus GN=GALK1 PE=3 SV=1	1	1	1	0	1	0	7.8	0	7.8	0	42.867	400	400	0	48372000	0	48372000	0	#N/A	TRUE	#N/A
G1TKC4;Q15046;Q15046-2	Lysine--tRNA ligase	KARS	>tr|G1TKC4|G1TKC4_RABIT Lysine--tRNA ligase OS=Oryctolagus cuniculus GN=KARS PE=3 SV=2;>sp|Q15046|SYK_HUMAN Lysine--tRNA ligase OS=Homo sapiens GN=KARS PE=1 SV=3;>sp|Q15046-2|SYK_HUMAN Isoform Mitochondrial of Lysine--tRNA ligase OS=Homo sapiens GN=KARS	3	1	1	0	1	0	4.8	0	4.8	0	62.019	545	545;597;625	0	47799000	0	47799000	0	TRUE	TRUE	#N/A
Q5VSR5;G1TK32;P00511;G1TDQ5;P47859;G1T0H8;U3KNG6;P08237-2;Q01813-2;P17858;P08237;Q01813;P17858-2;P08237-3	ATP-dependent 6-phosphofructokinase, muscle type;ATP-dependent 6-phosphofructokinase, platelet type;ATP-dependent 6-phosphofructokinase, liver type	PFKP;PFKM;PFKL	>tr|Q5VSR5|Q5VSR5_HUMAN 6-phosphofructokinase type C (Fragment) OS=Homo sapiens GN=PFKP PE=1 SV=1;>tr|G1TK32|G1TK32_RABIT Uncharacterized protein (Fragment) OS=Oryctolagus cuniculus GN=PFKL PE=4 SV=2;>sp|P00511|PFKAM_RABIT ATP-dependent 6-phosphofructokina	14	1	1	1	1	1	4.3	4.3	4.3	4.3	22.677	210	210;221;780;780;791;791;841;749;776;780;780;784;827;851	0	47432000	13014000	27581000	6836100	TRUE	TRUE	#N/A
G1SER8			>tr|G1SER8|G1SER8_RABIT Uncharacterized protein (Fragment) OS=Oryctolagus cuniculus GN=PFN1 PE=4 SV=1	1	3	1	3	2	2	28.6	28.6	27.6	28.6	10.607	98	98	0	47153000	13273000	25893000	7987500	#N/A	TRUE	#N/A
G1TXB6;G3V1A4;E9PK25;P23528	Cofilin-1	CFL1	>tr|G1TXB6|G1TXB6_RABIT Uncharacterized protein (Fragment) OS=Oryctolagus cuniculus GN=LOC100341589 PE=4 SV=1;>tr|G3V1A4|G3V1A4_HUMAN Cofilin 1 (Non-muscle), isoform CRA_a OS=Homo sapiens GN=CFL1 PE=1 SV=1;>tr|E9PK25|E9PK25_HUMAN Cofilin-1 OS=Homo sapiens	4	1	1	1	1	1	10.9	10.9	10.9	10.9	14.355	128	128;149;204;166	0	46835000	12624000	24893000	9317600	TRUE	TRUE	#N/A
G1TTL1;Q9BXJ9	N-alpha-acetyltransferase 15, NatA auxiliary subunit	NAA15	>tr|G1TTL1|G1TTL1_RABIT Uncharacterized protein OS=Oryctolagus cuniculus GN=NAA15 PE=4 SV=1;>sp|Q9BXJ9|NAA15_HUMAN N-alpha-acetyltransferase 15, NatA auxiliary subunit OS=Homo sapiens GN=NAA15 PE=1 SV=1	2	1	1	1	1	1	0.9	0.9	0.9	0.9	101.17	866	866;866	0.0042918	46041000	15133000	14776000	16132000	TRUE	TRUE	#N/A
J3QS63;J3KS87;J3QL91;F5H0W7;J3QLH0;J3QL54;J3KT10;G1SRF1;U3KNU1;B4DPW1;B4DMQ3;Q9BW27	Nuclear pore complex protein Nup85	NUP85	>tr|J3QS63|J3QS63_HUMAN Nuclear pore complex protein Nup85 (Fragment) OS=Homo sapiens GN=NUP85 PE=4 SV=1;>tr|J3KS87|J3KS87_HUMAN Nuclear pore complex protein Nup85 (Fragment) OS=Homo sapiens GN=NUP85 PE=4 SV=1;>tr|J3QL91|J3QL91_HUMAN Nuclear pore complex p	12	1	1	1	1	1	37	37	37	37	5.1651	46	46;98;114;259;302;544;611;657;753;462;610;656	0	45320000	12359000	23715000	9245600	TRUE	#N/A	#N/A
G1U0V2;D6RA31;E7EPV7;G1SHQ6;P37840-2;Q16143;P37840	Alpha-synuclein;Beta-synuclein	SNCA;SNCB	>tr|G1U0V2|G1U0V2_RABIT Uncharacterized protein OS=Oryctolagus cuniculus GN=SNCA PE=4 SV=1;>tr|D6RA31|D6RA31_HUMAN Alpha-synuclein (Fragment) OS=Homo sapiens GN=SNCA PE=1 SV=2;>tr|E7EPV7|E7EPV7_HUMAN Alpha-synuclein OS=Homo sapiens GN=SNCA PE=1 SV=1;>tr|G1	7	2	2	1	1	1	20.7	14.3	6.4	14.3	14.511	140	140;66;115;134;112;134;140	0	45099000	29632000	1999100	13468000	TRUE	TRUE	#N/A
G1SZA3			>tr|G1SZA3|G1SZA3_RABIT Uncharacterized protein OS=Oryctolagus cuniculus GN=RAB3GAP2 PE=4 SV=2	1	1	1	1	1	1	1.7	1.7	1.7	1.7	143.18	1280	1280	0	44491000	16043000	12456000	15992000	#N/A	TRUE	#N/A
G1SCK3			>tr|G1SCK3|G1SCK3_RABIT Uncharacterized protein OS=Oryctolagus cuniculus GN=WDR81 PE=4 SV=1	1	1	1	0	1	0	1.4	0	1.4	0	210.53	1936	1936	0	43501000	0	43501000	0	#N/A	TRUE	#N/A
G1SV05;P34932	Heat shock 70 kDa protein 4	HSPA4	>tr|G1SV05|G1SV05_RABIT Uncharacterized protein OS=Oryctolagus cuniculus GN=HSPA4 PE=3 SV=2;>sp|P34932|HSP74_HUMAN Heat shock 70 kDa protein 4 OS=Homo sapiens GN=HSPA4 PE=1 SV=4	2	1	1	0	1	0	4.1	0	4.1	0	83.066	735	735;840	0	43367000	0	43367000	0	TRUE	TRUE	#N/A
H3BQA8;H0YMF9;H0YL19;H0YN81;G1SWE5;Q9GZS3	WD repeat-containing protein 61;WD repeat-containing protein 61, N-terminally processed	WDR61	>tr|H3BQA8|H3BQA8_HUMAN WD repeat-containing protein 61 (Fragment) OS=Homo sapiens GN=WDR61 PE=1 SV=1;>tr|H0YMF9|H0YMF9_HUMAN WD repeat-containing protein 61 OS=Homo sapiens GN=WDR61 PE=1 SV=1;>tr|H0YL19|H0YL19_HUMAN WD repeat-containing protein 61 OS=Homo	6	1	1	0	1	0	12.3	0	12.3	0	17.666	163	163;189;212;294;300;305	0	43331000	0	43331000	0	TRUE	#N/A	#N/A
F8WDT3;F8WAV5;F8WAX2;H7BY58;G1SDF2;P22061;P22061-2	Protein-L-isoaspartate O-methyltransferase;Protein-L-isoaspartate(D-aspartate) O-methyltransferase	PCMT1	>tr|F8WDT3|F8WDT3_HUMAN Protein-L-isoaspartate(D-aspartate) O-methyltransferase OS=Homo sapiens GN=PCMT1 PE=1 SV=1;>tr|F8WAV5|F8WAV5_HUMAN Protein-L-isoaspartate(D-aspartate) O-methyltransferase OS=Homo sapiens GN=PCMT1 PE=1 SV=1;>tr|F8WAX2|F8WAX2_HUMAN Pr	7	1	1	1	1	1	8.3	8.3	8.3	8.3	12.651	120	120;124;130;286;288;227;228	0	43127000	7593400	16175000	19360000	TRUE	#N/A	#N/A
J3QT95;J3KQ34;G1TCM0;J3KQ41;Q9H9Q2-2;Q9H9Q2;Q9H9Q2-3	COP9 signalosome complex subunit 7b	COPS7B	>tr|J3QT95|J3QT95_HUMAN COP9 signalosome complex subunit 7b (Fragment) OS=Homo sapiens GN=COPS7B PE=1 SV=1;>tr|J3KQ34|J3KQ34_HUMAN COP9 signalosome complex subunit 7b OS=Homo sapiens GN=COPS7B PE=1 SV=1;>tr|G1TCM0|G1TCM0_RABIT Uncharacterized protein OS=Or	7	1	1	1	0	0	14	14	0	0	16.956	150	150;230;264;278;157;264;273	0	42751000	42751000	0	0	TRUE	TRUE	#N/A
G1SEM4			>tr|G1SEM4|G1SEM4_RABIT Uncharacterized protein (Fragment) OS=Oryctolagus cuniculus GN=THADA PE=4 SV=1	1	1	1	0	1	0	1.4	0	1.4	0	217.52	1940	1940	0.0022727	42354000	0	42354000	0	#N/A	TRUE	#N/A
G1T3G1;Q15386	Ubiquitin-protein ligase E3C	UBE3C	>tr|G1T3G1|G1T3G1_RABIT Uncharacterized protein OS=Oryctolagus cuniculus GN=UBE3C PE=4 SV=1;>sp|Q15386|UBE3C_HUMAN Ubiquitin-protein ligase E3C OS=Homo sapiens GN=UBE3C PE=1 SV=3	2	1	1	0	1	0	1.8	0	1.8	0	124.08	1083	1083;1083	0	40969000	0	40969000	0	TRUE	TRUE	#N/A
E7ERF4;P30566-2;P30566	Adenylosuccinate lyase	ADSL	>tr|E7ERF4|E7ERF4_HUMAN Adenylosuccinate lyase OS=Homo sapiens GN=ADSL PE=1 SV=1;>sp|P30566-2|PUR8_HUMAN Isoform 2 of Adenylosuccinate lyase OS=Homo sapiens GN=ADSL;>sp|P30566|PUR8_HUMAN Adenylosuccinate lyase OS=Homo sapiens GN=ADSL PE=1 SV=2	3	1	1	0	1	0	5.2	0	5.2	0	56.216	498	498;425;484	0	40306000	0	40306000	0	TRUE	#N/A	#N/A
I3L404;H0YEN5;E9PPT0;E9PM36;E9PMM9;G1TUT9;P15880	40S ribosomal protein S2	RPS2	>tr|I3L404|I3L404_HUMAN 40S ribosomal protein S2 (Fragment) OS=Homo sapiens GN=RPS2 PE=1 SV=1;>tr|H0YEN5|H0YEN5_HUMAN 40S ribosomal protein S2 (Fragment) OS=Homo sapiens GN=RPS2 PE=1 SV=1;>tr|E9PPT0|E9PPT0_HUMAN 40S ribosomal protein S2 OS=Homo sapiens GN=	7	1	1	1	0	1	11	11	0	11	16.565	155	155;195;197;209;218;273;293	0	39611000	24659000	0	14953000	TRUE	#N/A	#N/A
U3KN70;E7ESC6;G1SN52;E9PEN8;Q9UIA9	Exportin-7	XPO7	>tr|U3KN70|U3KN70_RABIT Uncharacterized protein OS=Oryctolagus cuniculus GN=XPO7 PE=4 SV=1;>tr|E7ESC6|E7ESC6_HUMAN Exportin-7 OS=Homo sapiens GN=XPO7 PE=1 SV=1;>tr|G1SN52|G1SN52_RABIT Uncharacterized protein (Fragment) OS=Oryctolagus cuniculus GN=XPO7 PE=4	5	1	1	1	1	1	0.8	0.8	0.8	0.8	121.23	1065	1065;1088;1095;1096;1087	0	38930000	5747500	27286000	5896100	TRUE	TRUE	#N/A
K7EPR7;I3L2H7;G1TX44;P62253	Ubiquitin-conjugating enzyme E2 G1;Ubiquitin-conjugating enzyme E2 G1, N-terminally processed	UBE2G1	>tr|K7EPR7|K7EPR7_HUMAN Ubiquitin-conjugating enzyme E2 G1 (Fragment) OS=Homo sapiens GN=UBE2G1 PE=1 SV=1;>tr|I3L2H7|I3L2H7_HUMAN Ubiquitin-conjugating enzyme E2 G1 OS=Homo sapiens GN=UBE2G1 PE=1 SV=1;>tr|G1TX44|G1TX44_RABIT Uncharacterized protein (Fragme	4	1	1	1	1	0	42.3	42.3	42.3	0	8.979	78	78;99;169;170	0	38363000	26809000	11554000	0	TRUE	TRUE	#N/A
C9JW55;F8W808;A8MWP7;B7NZP3;G1SES2;P41227	N-alpha-acetyltransferase 10	NAA10	>tr|C9JW55|C9JW55_HUMAN N-alpha-acetyltransferase 10 (Fragment) OS=Homo sapiens GN=NAA10 PE=1 SV=2;>tr|F8W808|F8W808_HUMAN N-alpha-acetyltransferase 10 OS=Homo sapiens GN=NAA10 PE=1 SV=1;>tr|A8MWP7|A8MWP7_HUMAN N-alpha-acetyltransferase 10 OS=Homo sapiens	6	1	1	0	1	0	13.8	0	13.8	0	16.879	145	145;169;184;224;235;235	0	38024000	0	38024000	0	TRUE	#N/A	#N/A
K7ERY7;G1U5T4;G1TXF6;P61353	60S ribosomal protein L27	RPL27	>tr|K7ERY7|K7ERY7_HUMAN 60S ribosomal protein L27 OS=Homo sapiens GN=RPL27 PE=1 SV=1;>tr|G1U5T4|G1U5T4_RABIT 60S ribosomal protein L27 OS=Oryctolagus cuniculus GN=LOC100344976 PE=3 SV=1;>tr|G1TXF6|G1TXF6_RABIT 60S ribosomal protein L27 OS=Oryctolagus cunic	4	1	1	1	1	1	20	20	20	20	4.3663	40	40;136;136;136	0.0021882	37440000	11514000	16324000	9602200	TRUE	TRUE	#N/A
E9PKE3;G1T9M9;P11142-2;P11142;E9PN89;A8K7Q2;E9PNE6;G1T1V9;P54652;E9PS65	Heat shock cognate 71 kDa protein;Heat shock-related 70 kDa protein 2	HSPA8;HSPA2	>tr|E9PKE3|E9PKE3_HUMAN Heat shock cognate 71 kDa protein OS=Homo sapiens GN=HSPA8 PE=1 SV=1;>tr|G1T9M9|G1T9M9_RABIT Uncharacterized protein (Fragment) OS=Oryctolagus cuniculus GN=HSPA8 PE=3 SV=1;>sp|P11142-2|HSP7C_HUMAN Isoform 2 of Heat shock cognate 71	10	4	4	3	2	1	9.9	8	3.5	1.9	68.805	627	627;648;493;646;312;410;500;635;639;223	0	37268000	18730000	12802000	5735600	TRUE	TRUE	#N/A
G1SP51;P62277	40S ribosomal protein S13	RPS13	>tr|G1SP51|G1SP51_RABIT Uncharacterized protein OS=Oryctolagus cuniculus GN=RPS13 PE=1 SV=1;>sp|P62277|RS13_HUMAN 40S ribosomal protein S13 OS=Homo sapiens GN=RPS13 PE=1 SV=2	2	1	1	1	1	1	4.6	4.6	4.6	4.6	17.222	151	151;151	0.0022422	37096000	11661000	19127000	6308000	TRUE	TRUE	#N/A
G1T3G6			>tr|G1T3G6|G1T3G6_RABIT Uncharacterized protein (Fragment) OS=Oryctolagus cuniculus GN=LOC100349005 PE=4 SV=1	1	2	1	1	1	2	5.9	1.7	1.7	5.9	73.242	645	645	0	36256000	0	0	36256000	#N/A	TRUE	#N/A
Q08378-4;Q08378-2;Q08378	Golgin subfamily A member 3	GOLGA3	>sp|Q08378-4|GOGA3_HUMAN Isoform 3 of Golgin subfamily A member 3 OS=Homo sapiens GN=GOLGA3;>sp|Q08378-2|GOGA3_HUMAN Isoform 2 of Golgin subfamily A member 3 OS=Homo sapiens GN=GOLGA3;>sp|Q08378|GOGA3_HUMAN Golgin subfamily A member 3 OS=Homo sapiens GN=GO	3	1	1	0	0	1	0.6	0	0	0.6	126.13	1134	1134;1390;1498	0	35935000	0	0	35935000	TRUE	#N/A	#N/A
H0Y659;H0Y5W0;G1SSX2;Q7Z6Z7-2;Q7Z6Z7-3;Q7Z6Z7	E3 ubiquitin-protein ligase HUWE1	HUWE1	>tr|H0Y659|H0Y659_HUMAN E3 ubiquitin-protein ligase HUWE1 (Fragment) OS=Homo sapiens GN=HUWE1 PE=1 SV=1;>tr|H0Y5W0|H0Y5W0_HUMAN E3 ubiquitin-protein ligase HUWE1 (Fragment) OS=Homo sapiens GN=HUWE1 PE=1 SV=1;>tr|G1SSX2|G1SSX2_RABIT Uncharacterized protein	6	1	1	1	1	1	0.8	0.8	0.8	0.8	133.18	1197	1197;3408;4363;4358;4365;4374	0	35215000	13324000	11515000	10376000	TRUE	TRUE	#N/A
G1T5E6;O60749-2;O60749	Sorting nexin-2	SNX2	>tr|G1T5E6|G1T5E6_RABIT Uncharacterized protein OS=Oryctolagus cuniculus GN=SNX2 PE=4 SV=1;>sp|O60749-2|SNX2_HUMAN Isoform 2 of Sorting nexin-2 OS=Homo sapiens GN=SNX2;>sp|O60749|SNX2_HUMAN Sorting nexin-2 OS=Homo sapiens GN=SNX2 PE=1 SV=2	3	1	1	0	1	0	4.8	0	4.8	0	58.413	519	519;402;519	0	35142000	0	35142000	0	TRUE	TRUE	#N/A
H0YJN3		PCNXL4	>tr|H0YJN3|H0YJN3_HUMAN Pecanex-like protein 4 (Fragment) OS=Homo sapiens GN=PCNXL4 PE=4 SV=1	1	1	1	0	1	1	14.3	0	14.3	14.3	13.103	119	119	0	35047000	0	23968000	11079000	TRUE	#N/A	#N/A
G1TBT4;G1SNL8;Q9NQL2-2;Q9HB90;Q9NQL2	Ras-related GTP-binding protein D;Ras-related GTP-binding protein C	RRAGD;RRAGC	>tr|G1TBT4|G1TBT4_RABIT Uncharacterized protein (Fragment) OS=Oryctolagus cuniculus GN=RRAGC PE=4 SV=1;>tr|G1SNL8|G1SNL8_RABIT Uncharacterized protein (Fragment) OS=Oryctolagus cuniculus GN=RRAGD PE=4 SV=1;>sp|Q9NQL2-2|RRAGD_HUMAN Isoform 2 of Ras-related	5	1	1	0	1	0	6.6	0	6.6	0	39.276	347	347;400;249;399;400	0	34850000	0	34850000	0	TRUE	TRUE	#N/A
K7EMA7;G1TWJ7;G1U8C3;G1TMI7;G1TJT7;G1TIW2;G1U7W6;G1TX54;G1TM80;G1TGC3;G1U916;G1U8T8;G1U7T5;G1U5S9;G1U1A7;G1U0E7;G1TYW9;G1TY70;G1TRP8;G1TPQ9;G1TPH6;G1TNC3;G1TJX9;G1TIJ9;G1TF04;G1SE76;H7BY10;K7EJV9;K7ERT8;A8MUS3;P62750	60S ribosomal protein L23a	RPL23A	>tr|K7EMA7|K7EMA7_HUMAN 60S ribosomal protein L23a OS=Homo sapiens GN=RPL23A PE=1 SV=1;>tr|G1TWJ7|G1TWJ7_RABIT Uncharacterized protein OS=Oryctolagus cuniculus PE=4 SV=1;>tr|G1U8C3|G1U8C3_RABIT Uncharacterized protein (Fragment) OS=Oryctolagus cuniculus PE	31	1	1	0	1	1	21.4	0	21.4	21.4	7.9232	70	70;137;143;153;154;154;155;155;155;155;156;156;156;156;156;156;156;156;156;156;156;156;156;156;156;156;158;170;175;194;156	0	34720000	0	20513000	14207000	TRUE	TRUE	#N/A
G1SPU6;I3L3I0;I3L1U9;E7EVS6;I3L3R2;I3L4N8;G5E9R0;K7EM38;J3KT65;Q9BGH4		ACTG1	>tr|G1SPU6|G1SPU6_RABIT Actin, cytoplasmic 1 (Fragment) OS=Oryctolagus cuniculus GN=ACTB PE=3 SV=2;>tr|I3L3I0|I3L3I0_HUMAN Actin, cytoplasmic 2, N-terminally processed (Fragment) OS=Homo sapiens GN=ACTG1 PE=1 SV=1;>tr|I3L1U9|I3L1U9_HUMAN Actin, cytoplasmic	10	10	1	6	9	6	39.1	29.5	35.7	23.7	36.272	325	325;214;214;163;164;241;125;133;198;142	0	34274000	13159000	10688000	10427000	TRUE	TRUE	#N/A
G1TCT4;O95155-3;O95155-2;O95155;O95155-4	Ubiquitin conjugation factor E4 B	UBE4B	>tr|G1TCT4|G1TCT4_RABIT Uncharacterized protein OS=Oryctolagus cuniculus GN=UBE4B PE=4 SV=1;>sp|O95155-3|UBE4B_HUMAN Isoform 3 of Ubiquitin conjugation factor E4 B OS=Homo sapiens GN=UBE4B;>sp|O95155-2|UBE4B_HUMAN Isoform 2 of Ubiquitin conjugation factor	5	1	1	1	1	1	1.4	1.4	1.4	1.4	146.3	1302	1302;1061;1173;1302;1353	0	33341000	3468000	5984000	23889000	TRUE	TRUE	#N/A
G1SU71;P20618	Proteasome subunit beta type-1	PSMB1	>tr|G1SU71|G1SU71_RABIT Proteasome subunit beta type OS=Oryctolagus cuniculus GN=PSMB1 PE=3 SV=1;>sp|P20618|PSB1_HUMAN Proteasome subunit beta type-1 OS=Homo sapiens GN=PSMB1 PE=1 SV=2	2	1	1	0	0	1	15.4	0	0	15.4	26.487	241	241;241	0	33098000	0	0	33098000	TRUE	TRUE	#N/A
F8W1N5;F8VZ58;F8VZJ2;F8VNW4;F8W0W4;G1SH81;H0YHX9;Q9BZK3;Q13765;E9PAV3-2;E9PAV3	Putative nascent polypeptide-associated complex subunit alpha-like protein;Nascent polypeptide-associated complex subunit alpha;Nascent polypeptide-associated complex subunit alpha, muscle-specific form	NACA;NACAP1	>tr|F8W1N5|F8W1N5_HUMAN Nascent polypeptide-associated complex subunit alpha, muscle-specific form (Fragment) OS=Homo sapiens GN=NACA PE=1 SV=1;>tr|F8VZ58|F8VZ58_HUMAN Nascent polypeptide-associated complex subunit alpha, muscle-specific form (Fragment) OS	11	1	1	1	1	0	18.3	18.3	18.3	0	7.813	71	71;126;136;148;198;203;213;213;215;925;2078	0	33011000	15311000	17700000	0	TRUE	#N/A	#N/A
G1SLM1			>tr|G1SLM1|G1SLM1_RABIT Uncharacterized protein (Fragment) OS=Oryctolagus cuniculus GN=CACYBP PE=4 SV=1	1	1	1	1	1	1	10.1	10.1	10.1	10.1	26.03	227	227	0	32998000	9045700	18905000	5048000	#N/A	TRUE	#N/A
G1SDA4;P53618	Coatomer subunit beta	COPB1	>tr|G1SDA4|G1SDA4_RABIT Coatomer subunit beta OS=Oryctolagus cuniculus GN=COPB1 PE=3 SV=1;>sp|P53618|COPB_HUMAN Coatomer subunit beta OS=Homo sapiens GN=COPB1 PE=1 SV=3	2	1	1	1	1	0	2.1	2.1	2.1	0	107.04	953	953;953	0	32957000	21434000	11523000	0	TRUE	TRUE	#N/A
G1SJ53			>tr|G1SJ53|G1SJ53_RABIT Uncharacterized protein OS=Oryctolagus cuniculus GN=SCAP PE=4 SV=2	1	1	1	1	0	1	1.2	1.2	0	1.2	139.83	1278	1278	0.0063025	32727000	15739000	0	16987000	#N/A	TRUE	#N/A
G1SIW1;O43143	Putative pre-mRNA-splicing factor ATP-dependent RNA helicase DHX15	DHX15	>tr|G1SIW1|G1SIW1_RABIT Uncharacterized protein OS=Oryctolagus cuniculus GN=DHX15 PE=4 SV=1;>sp|O43143|DHX15_HUMAN Putative pre-mRNA-splicing factor ATP-dependent RNA helicase DHX15 OS=Homo sapiens GN=DHX15 PE=1 SV=2	2	1	1	0	1	0	4.4	0	4.4	0	90.842	795	795;795	0	32696000	0	32696000	0	TRUE	TRUE	#N/A
K7ES78;K7EMQ1;K7EM73;K7EKD8;P06813;K7ELJ7;P04632	Calpain small subunit 1	CAPNS1	>tr|K7ES78|K7ES78_HUMAN Calpain small subunit 1 (Fragment) OS=Homo sapiens GN=CAPNS1 PE=1 SV=1;>tr|K7EMQ1|K7EMQ1_HUMAN Calpain small subunit 1 OS=Homo sapiens GN=CAPNS1 PE=1 SV=1;>tr|K7EM73|K7EM73_HUMAN Calpain small subunit 1 (Fragment) OS=Homo sapiens GN	7	1	1	1	1	0	12.5	12.5	12.5	0	5.7743	72	72;94;163;238;266;278;268	0	32421000	13221000	19199000	0	TRUE	#N/A	#N/A
O94973-3;O94973;O94973-2;M0R2D9;E9PR62;O95782-2;O95782	AP-2 complex subunit alpha-2;AP-2 complex subunit alpha-1	AP2A2;AP2A1	>sp|O94973-3|AP2A2_HUMAN Isoform 3 of AP-2 complex subunit alpha-2 OS=Homo sapiens GN=AP2A2;>sp|O94973|AP2A2_HUMAN AP-2 complex subunit alpha-2 OS=Homo sapiens GN=AP2A2 PE=1 SV=2;>sp|O94973-2|AP2A2_HUMAN Isoform 2 of AP-2 complex subunit alpha-2 OS=Homo sa	7	2	2	1	1	0	4.1	1.5	2.6	0	73.127	656	656;939;940;57;378;955;977	0	32160000	17568000	14592000	0	TRUE	#N/A	#N/A
G1TQK5;Q9Y2V2	Calcium-regulated heat stable protein 1	CARHSP1	>tr|G1TQK5|G1TQK5_RABIT Uncharacterized protein OS=Oryctolagus cuniculus GN=CARHSP1 PE=4 SV=1;>sp|Q9Y2V2|CHSP1_HUMAN Calcium-regulated heat stable protein 1 OS=Homo sapiens GN=CARHSP1 PE=1 SV=2	2	1	1	1	1	1	10.8	10.8	10.8	10.8	15.487	148	148;147	0	31511000	12775000	12663000	6073100	TRUE	TRUE	#N/A
Q29425;G1T087;Q93034	Cullin-5	CUL5	>sp|Q29425|CUL5_RABIT Cullin-5 OS=Oryctolagus cuniculus GN=CUL5 PE=2 SV=3;>tr|G1T087|G1T087_RABIT Cullin-5 OS=Oryctolagus cuniculus GN=CUL5 PE=3 SV=1;>sp|Q93034|CUL5_HUMAN Cullin-5 OS=Homo sapiens GN=CUL5 PE=1 SV=4	3	1	1	0	1	0	3.5	0	3.5	0	91.073	780	780;780;780	0	30699000	0	30699000	0	TRUE	TRUE	#N/A
G1TTB8			>tr|G1TTB8|G1TTB8_RABIT Uncharacterized protein (Fragment) OS=Oryctolagus cuniculus GN=SZT2 PE=4 SV=1	1	1	1	0	1	1	0.7	0	0.7	0.7	377.82	3433	3433	0	30202000	0	11622000	18580000	#N/A	TRUE	#N/A
G1SNU8;P32019-3;P32019-2;P32019	Type II inositol 1,4,5-trisphosphate 5-phosphatase	INPP5B	>tr|G1SNU8|G1SNU8_RABIT Uncharacterized protein OS=Oryctolagus cuniculus GN=INPP5B PE=4 SV=1;>sp|P32019-3|I5P2_HUMAN Isoform 3 of Type II inositol 1,4,5-trisphosphate 5-phosphatase OS=Homo sapiens GN=INPP5B;>sp|P32019-2|I5P2_HUMAN Isoform 2 of Type II inos	4	1	1	0	1	0	1.8	0	1.8	0	112.09	985	985;749;913;993	0	29778000	0	29778000	0	TRUE	TRUE	#N/A
F8VZ29;F8VSD4;G1T107;G1THL4;F8VV71;P61088	Ubiquitin-conjugating enzyme E2 N	UBE2N	>tr|F8VZ29|F8VZ29_HUMAN Ubiquitin-conjugating enzyme E2 N OS=Homo sapiens GN=UBE2N PE=1 SV=1;>tr|F8VSD4|F8VSD4_HUMAN Ubiquitin-conjugating enzyme E2 N OS=Homo sapiens GN=UBE2N PE=1 SV=1;>tr|G1T107|G1T107_RABIT Uncharacterized protein (Fragment) OS=Oryctola	6	1	1	0	1	1	23	0	23	23	9.7441	87	87;105;142;152;152;152	0	29243000	0	24458000	4784800	TRUE	TRUE	#N/A
G1SW78			>tr|G1SW78|G1SW78_RABIT Uncharacterized protein OS=Oryctolagus cuniculus GN=CHMP5 PE=4 SV=1	1	1	1	0	1	0	12.3	0	12.3	0	24.577	219	219	0	29139000	0	29139000	0	#N/A	TRUE	#N/A
M0R0Y3;G1SQZ4;B3KQ59;Q9Y230	RuvB-like 2	RUVBL2	>tr|M0R0Y3|M0R0Y3_HUMAN RuvB-like 2 OS=Homo sapiens GN=RUVBL2 PE=1 SV=1;>tr|G1SQZ4|G1SQZ4_RABIT Uncharacterized protein OS=Oryctolagus cuniculus GN=RUVBL2 PE=4 SV=2;>tr|B3KQ59|B3KQ59_HUMAN RuvB-like 2 OS=Homo sapiens GN=RUVBL2 PE=1 SV=1;>sp|Q9Y230|RUVB2_HU	4	1	1	0	1	0	7.3	0	7.3	0	38.755	354	354;463;418;463	0	28887000	0	28887000	0	TRUE	TRUE	#N/A
G1TG30;G1TUS9;P00563;P06732	Creatine kinase M-type;Creatine kinase M-type, N-terminally processed	CKM	>tr|G1TG30|G1TG30_RABIT Creatine kinase M-type OS=Oryctolagus cuniculus GN=CKM PE=3 SV=1;>tr|G1TUS9|G1TUS9_RABIT Creatine kinase M-type OS=Oryctolagus cuniculus GN=CKM PE=3 SV=1;>sp|P00563|KCRM_RABIT Creatine kinase M-type OS=Oryctolagus cuniculus GN=CKM P	4	2	2	2	0	0	8	8	0	0	42.016	376	376;378;381;381	0	28836000	28836000	0	0	#N/A	TRUE	#N/A
G1T874			>tr|G1T874|G1T874_RABIT Uncharacterized protein OS=Oryctolagus cuniculus GN=ZZEF1 PE=4 SV=2	1	1	1	0	1	0	1.5	0	1.5	0	253.81	2293	2293	0	28531000	0	28531000	0	#N/A	TRUE	#N/A
G1TDN7			>tr|G1TDN7|G1TDN7_RABIT Uncharacterized protein OS=Oryctolagus cuniculus GN=TARBP1 PE=4 SV=2	1	1	1	1	0	1	1.5	1.5	0	1.5	181.72	1629	1629	0	28279000	10528000	0	17751000	#N/A	TRUE	#N/A
ABI1_168 position=chr10:27112066-27112234 gene=ABI1 n_reads=2 spliced_length=168;ABI1_345 position=chr10:27065993-27112234 gene=ABI1 n_reads=2 spliced_length=345;F5H1G9;F8WA55;G1SYI6;F8WA56;A6NFN2;Q8IZP0-11;Q8IZP0-10;Q8IZP0-8;Q8IZP0-7;Q8IZP0-2;Q8IZP0-4;Q8IZP0-3;Q8IZP0-5;Q8IZP0-6;Q8IZP0-9;Q8IZP0-12;Q8IZP0	Abl interactor 1	ABI1	>ABI1_168 position=chr10:27112066-27112234 gene=ABI1 n_reads=2 spliced_length=168;>ABI1_345 position=chr10:27065993-27112234 gene=ABI1 n_reads=2 spliced_length=345;>tr|F5H1G9|F5H1G9_HUMAN Abl interactor 1 OS=Homo sapiens GN=ABI1 PE=1 SV=1;>tr|F8WA55|F8WA	19	1	1	0	0	1	58.9	0	0	58.9	12.476	112	112;230;394;423;481;482;509;329;388;393;422;446;451;452;476;480;481;496;508	0	27814000	0	0	27814000	TRUE	#N/A	TRUE
I3L4G9;I3L0S1;G1TA95;O60256-4;O60256-2;O60256	Phosphoribosyl pyrophosphate synthase-associated protein 2	PRPSAP2	>tr|I3L4G9|I3L4G9_HUMAN Phosphoribosyl pyrophosphate synthase-associated protein 2 (Fragment) OS=Homo sapiens GN=PRPSAP2 PE=1 SV=1;>tr|I3L0S1|I3L0S1_HUMAN Phosphoribosyl pyrophosphate synthase-associated protein 2 (Fragment) OS=Homo sapiens GN=PRPSAP2 PE=1	6	1	1	1	1	1	16.1	16.1	16.1	16.1	15.653	143	143;260;358;283;329;369	0	27278000	5503900	4122300	17652000	TRUE	#N/A	#N/A
G1SQ78			>tr|G1SQ78|G1SQ78_RABIT Uncharacterized protein OS=Oryctolagus cuniculus GN=VCPKMT PE=4 SV=1	1	1	1	0	1	0	15.6	0	15.6	0	26.035	231	231	0	26189000	0	26189000	0	#N/A	TRUE	#N/A
D6RGE0;D6RI02;D6RED7;D6RAS7;F5H4F9;H0Y8L7;D6RB09;E9PFI5;D6RG13;D6RAT0;G1U482;G1U444;G1TN72;G1TKM8;G1SS70;P61247	40S ribosomal protein S3a	RPS3A	>tr|D6RGE0|D6RGE0_HUMAN 40S ribosomal protein S3a (Fragment) OS=Homo sapiens GN=RPS3A PE=1 SV=1;>tr|D6RI02|D6RI02_HUMAN 40S ribosomal protein S3a OS=Homo sapiens GN=RPS3A PE=1 SV=1;>tr|D6RED7|D6RED7_HUMAN 40S ribosomal protein S3a (Fragment) OS=Homo sapien	16	1	1	0	1	0	27.7	0	27.7	0	7.2853	65	65;95;101;125;175;190;193;205;223;227;264;264;264;264;264;264	0	25990000	0	25990000	0	TRUE	#N/A	#N/A
G1SE10			>tr|G1SE10|G1SE10_RABIT Uncharacterized protein OS=Oryctolagus cuniculus GN=HACL1 PE=3 SV=2	1	1	1	0	1	0	2.9	0	2.9	0	87.12	797	797	0	25436000	0	25436000	0	#N/A	TRUE	#N/A
G1TTD4;P68402-3;P68402-2;P68402-4;P68402	Platelet-activating factor acetylhydrolase IB subunit beta	PAFAH1B2	>tr|G1TTD4|G1TTD4_RABIT Uncharacterized protein OS=Oryctolagus cuniculus GN=SIDT2 PE=4 SV=2;>sp|P68402-3|PA1B2_HUMAN Isoform 3 of Platelet-activating factor acetylhydrolase IB subunit beta OS=Homo sapiens GN=PAFAH1B2;>sp|P68402-2|PA1B2_HUMAN Isoform 2 of P	5	1	1	0	0	1	3.5	0	0	3.5	103.59	912	912;132;155;202;229	0	25004000	0	0	25004000	TRUE	TRUE	#N/A
G1T1R9			>tr|G1T1R9|G1T1R9_RABIT Uncharacterized protein OS=Oryctolagus cuniculus GN=EXOC4 PE=4 SV=1	1	1	1	0	1	0	3.1	0	3.1	0	110.35	975	975	0	24954000	0	24954000	0	#N/A	TRUE	#N/A
G1T4N5;P42345	Serine/threonine-protein kinase mTOR	MTOR	>tr|G1T4N5|G1T4N5_RABIT Uncharacterized protein OS=Oryctolagus cuniculus GN=MTOR PE=4 SV=2;>sp|P42345|MTOR_HUMAN Serine/threonine-protein kinase mTOR OS=Homo sapiens GN=MTOR PE=1 SV=1	2	1	1	0	1	0	0.9	0	0.9	0	288.38	2547	2547;2549	0	24821000	0	24821000	0	TRUE	TRUE	#N/A
G1T647;P48507	Glutamate--cysteine ligase regulatory subunit	GCLM	>tr|G1T647|G1T647_RABIT Uncharacterized protein OS=Oryctolagus cuniculus GN=GCLM PE=4 SV=2;>sp|P48507|GSH0_HUMAN Glutamate--cysteine ligase regulatory subunit OS=Homo sapiens GN=GCLM PE=1 SV=1	2	1	1	1	1	1	5.4	5.4	5.4	5.4	28.773	258	258;274	0.006383	24687000	9665900	12356000	2664500	TRUE	TRUE	#N/A
P67873;Q5SRQ3;Q5SRQ6;P67870	Casein kinase II subunit beta	CSNK2B-LY6G5B-1181;CSNK2B	>sp|P67873|CSK2B_RABIT Casein kinase II subunit beta OS=Oryctolagus cuniculus GN=CSNK2B PE=2 SV=1;>tr|Q5SRQ3|Q5SRQ3_HUMAN Chimera CSNK2B-LY6G5B splicing isoform 1181 OS=Homo sapiens GN=CSNK2B-LY6G5B-1181 PE=2 SV=1;>tr|Q5SRQ6|Q5SRQ6_HUMAN Casein kinase 2, b	4	1	1	0	1	0	18.1	0	18.1	0	24.942	215	215;228;234;215	0	24565000	0	24565000	0	TRUE	TRUE	#N/A
G1T0F6			>tr|G1T0F6|G1T0F6_RABIT Signal recognition particle subunit SRP68 OS=Oryctolagus cuniculus GN=SRP68 PE=3 SV=1	1	1	1	0	1	1	3.5	0	3.5	3.5	70.358	622	622	0	24446000	0	11199000	13247000	#N/A	TRUE	#N/A
E7ETE2;C9JWK3;B4DQ67;C9JHI8;B4E1C5;E9PG66;B4DDD8;B3KWE1;C9JV49;G1SLE1;G1SLD6;P12081-3;P12081-2;P49590-2;P12081-4;P49590;P12081	Histidine--tRNA ligase, cytoplasmic;Probable histidine--tRNA ligase, mitochondrial	HARS;HARS2	>tr|E7ETE2|E7ETE2_HUMAN Histidine--tRNA ligase, cytoplasmic (Fragment) OS=Homo sapiens GN=HARS PE=1 SV=1;>tr|C9JWK3|C9JWK3_HUMAN Histidine--tRNA ligase, cytoplasmic OS=Homo sapiens GN=HARS PE=1 SV=1;>tr|B4DQ67|B4DQ67_HUMAN Probable histidine--tRNA ligase,	17	1	1	0	1	1	3.1	0	3.1	3.1	31.93	288	288;314;334;392;395;432;435;440;466;506;509;449;469;481;489;506;509	0	23862000	0	18913000	4948200	TRUE	#N/A	#N/A
E9PJ66;E9PJY1;E9PM58;E9PL18;E9PQ38;G1SQU3;Q9NVX7;Q9NVX7-2	Kelch repeat and BTB domain-containing protein 4	KBTBD4	>tr|E9PJ66|E9PJ66_HUMAN Kelch repeat and BTB domain-containing protein 4 (Fragment) OS=Homo sapiens GN=KBTBD4 PE=4 SV=1;>tr|E9PJY1|E9PJY1_HUMAN Kelch repeat and BTB domain-containing protein 4 (Fragment) OS=Homo sapiens GN=KBTBD4 PE=4 SV=1;>tr|E9PM58|E9PM5	8	1	1	0	1	0	15.7	0	15.7	0	18.449	159	159;161;173;198;286;534;518;534	0	23784000	0	23784000	0	TRUE	#N/A	#N/A
G1T8V4			>tr|G1T8V4|G1T8V4_RABIT Uncharacterized protein OS=Oryctolagus cuniculus GN=DNAJB2 PE=4 SV=2	1	1	1	0	1	0	9	0	9	0	30.629	278	278	0.0063425	23756000	0	23756000	0	#N/A	TRUE	#N/A
X6RHB9;X6R8S9;G1T5V2;Q9GZP4-2;Q9GZP4	PITH domain-containing protein 1	PITHD1	>tr|X6RHB9|X6RHB9_HUMAN PITH domain-containing protein 1 (Fragment) OS=Homo sapiens GN=PITHD1 PE=4 SV=1;>tr|X6R8S9|X6R8S9_HUMAN PITH domain-containing protein 1 OS=Homo sapiens GN=PITHD1 PE=4 SV=1;>tr|G1T5V2|G1T5V2_RABIT Uncharacterized protein OS=Oryctola	5	1	1	1	1	1	18.6	18.6	18.6	18.6	8.1418	70	70;98;293;210;211	0	23743000	3851900	17975000	1915800	TRUE	TRUE	#N/A
G1T873;Q15751	Probable E3 ubiquitin-protein ligase HERC1	HERC1	>tr|G1T873|G1T873_RABIT Uncharacterized protein OS=Oryctolagus cuniculus GN=HERC1 PE=4 SV=2;>sp|Q15751|HERC1_HUMAN Probable E3 ubiquitin-protein ligase HERC1 OS=Homo sapiens GN=HERC1 PE=1 SV=2	2	1	1	0	1	1	0.6	0	0.6	0.6	529.74	4844	4844;4861	0	23256000	0	14786000	8470400	TRUE	TRUE	#N/A
Q15370;Q15370-2	Transcription elongation factor B polypeptide 2	TCEB2	>sp|Q15370|ELOB_HUMAN Transcription elongation factor B polypeptide 2 OS=Homo sapiens GN=TCEB2 PE=1 SV=1;>sp|Q15370-2|ELOB_HUMAN Isoform 2 of Transcription elongation factor B polypeptide 2 OS=Homo sapiens GN=TCEB2	2	1	1	1	0	1	6.8	6.8	0	6.8	13.133	118	118;161	0	23211000	12899000	0	10313000	TRUE	#N/A	#N/A
P04406;E7EUT5;P04406-2	Glyceraldehyde-3-phosphate dehydrogenase	GAPDH	>sp|P04406|G3P_HUMAN Glyceraldehyde-3-phosphate dehydrogenase OS=Homo sapiens GN=GAPDH PE=1 SV=3;>tr|E7EUT5|E7EUT5_HUMAN Glyceraldehyde-3-phosphate dehydrogenase OS=Homo sapiens GN=GAPDH PE=1 SV=1;>sp|P04406-2|G3P_HUMAN Isoform 2 of Glyceraldehyde-3-phosph	3	4	1	2	3	1	22.4	17.9	11	6.6	36.053	335	335;260;293	0	23110000	23110000	0	0	TRUE	#N/A	#N/A
H7BZ35;G1T846;Q68CR9;P14868	Aspartate--tRNA ligase, cytoplasmic	DARS	>tr|H7BZ35|H7BZ35_HUMAN Aspartate--tRNA ligase, cytoplasmic (Fragment) OS=Homo sapiens GN=DARS PE=1 SV=1;>tr|G1T846|G1T846_RABIT Uncharacterized protein OS=Oryctolagus cuniculus GN=DARS PE=3 SV=2;>tr|Q68CR9|Q68CR9_HUMAN Aspartate--tRNA ligase, cytoplasmic	4	1	1	1	1	1	6.4	6.4	6.4	6.4	21.608	188	188;501;401;501	0	22684000	6022900	12739000	3922200	TRUE	TRUE	#N/A
G1SP54			>tr|G1SP54|G1SP54_RABIT Leukotriene A(4) hydrolase OS=Oryctolagus cuniculus GN=LTA4H PE=3 SV=1	1	1	1	0	0	1	3.8	0	0	3.8	69.093	611	611	0	22341000	0	0	22341000	#N/A	TRUE	#N/A
G1U3G0;Q9C0C9;K7ES11	E2/E3 hybrid ubiquitin-protein ligase UBE2O	UBE2O	>tr|G1U3G0|G1U3G0_RABIT Uncharacterized protein OS=Oryctolagus cuniculus GN=UBE2O PE=4 SV=1;>sp|Q9C0C9|UBE2O_HUMAN E2/E3 hybrid ubiquitin-protein ligase UBE2O OS=Homo sapiens GN=UBE2O PE=1 SV=3;>tr|K7ES11|K7ES11_HUMAN Ubiquitin-conjugating enzyme E2 O (Fra	3	4	4	1	3	0	5.3	1.7	3.6	0	140.69	1287	1287;1292;807	0	22299000	1194100	21105000	0	TRUE	TRUE	#N/A
G1TE64;O95758-7;O95758-1;O95758-6;O95758-2;O95758;O95758-5;O95758-4	Polypyrimidine tract-binding protein 3	PTBP3	>tr|G1TE64|G1TE64_RABIT Uncharacterized protein OS=Oryctolagus cuniculus GN=PTBP3 PE=4 SV=2;>sp|O95758-7|PTBP3_HUMAN Isoform 7 of Polypyrimidine tract-binding protein 3 OS=Homo sapiens GN=PTBP3;>sp|O95758-1|PTBP3_HUMAN Isoform 1 of Polypyrimidine tract-bin	8	1	1	0	1	0	4	0	4	0	56.718	524	524;457;521;524;547;552;555;558	0	22167000	0	22167000	0	TRUE	TRUE	#N/A
Q6R8J5;B4DUR8;G1SCN8;P49368-2;P49368	T-complex protein 1 subunit gamma	CCT3	>tr|Q6R8J5|Q6R8J5_RABIT Chaperonin-containing TCP-1 subunit gamma (Fragment) OS=Oryctolagus cuniculus GN=CCT3 PE=2 SV=1;>tr|B4DUR8|B4DUR8_HUMAN T-complex protein 1 subunit gamma OS=Homo sapiens GN=CCT3 PE=1 SV=1;>tr|G1SCN8|G1SCN8_RABIT Uncharacterized prot	5	1	1	1	1	0	5.3	5.3	5.3	0	22.345	206	206;500;545;507;545	0	21824000	21824000	0	0	TRUE	TRUE	#N/A
G1SQS0			>tr|G1SQS0|G1SQS0_RABIT Uncharacterized protein OS=Oryctolagus cuniculus GN=PDCD11 PE=4 SV=2	1	1	1	0	1	1	0.4	0	0.4	0.4	209.17	1875	1875	0.006424	21773000	0	18019000	3754200	#N/A	TRUE	#N/A
G8JLH9;G1T0H3;K7ENL3;P40763-2;P40763	Signal transducer and activator of transcription;Signal transducer and activator of transcription 3	STAT3	>tr|G8JLH9|G8JLH9_HUMAN Signal transducer and activator of transcription OS=Homo sapiens GN=STAT3 PE=1 SV=1;>tr|G1T0H3|G1T0H3_RABIT Signal transducer and activator of transcription OS=Oryctolagus cuniculus GN=STAT3 PE=3 SV=2;>tr|K7ENL3|K7ENL3_HUMAN Signal	5	1	1	0	1	0	2.7	0	2.7	0	76.138	672	672;770;722;769;770	0	21631000	0	21631000	0	TRUE	TRUE	#N/A
H7C3Z5;F8VPD4;G1TCT3;P27708	CAD protein;Glutamine-dependent carbamoyl-phosphate synthase;Aspartate carbamoyltransferase;Dihydroorotase	CAD	>tr|H7C3Z5|H7C3Z5_HUMAN CAD protein (Fragment) OS=Homo sapiens GN=CAD PE=1 SV=1;>tr|F8VPD4|F8VPD4_HUMAN CAD protein OS=Homo sapiens GN=CAD PE=1 SV=1;>tr|G1TCT3|G1TCT3_RABIT Uncharacterized protein OS=Oryctolagus cuniculus GN=CAD PE=3 SV=2;>sp|P27708|PYR1_H	4	1	1	0	1	1	4.5	0	4.5	4.5	28.944	269	269;2162;2192;2225	0	21537000	0	18820000	2716300	TRUE	TRUE	#N/A
G1SYJ4;U3KN85;P06733-2;P06733	Alpha-enolase	ENO1	>tr|G1SYJ4|G1SYJ4_RABIT Uncharacterized protein OS=Oryctolagus cuniculus GN=ENO1 PE=3 SV=1;>tr|U3KN85|U3KN85_RABIT Uncharacterized protein OS=Oryctolagus cuniculus GN=ENO1 PE=3 SV=1;>sp|P06733-2|ENOA_HUMAN Isoform MBP-1 of Alpha-enolase OS=Homo sapiens GN=	4	2	2	1	1	0	7.6	4.6	3	0	47.272	434	434;438;341;434	0	21395000	15739000	5655800	0	TRUE	TRUE	#N/A
P00883;H3BR04;H3BU78;H3BPS8;H3BQN4;J3KPS3;P04075;P04075-2	Fructose-bisphosphate aldolase A	ALDOA	>sp|P00883|ALDOA_RABIT Fructose-bisphosphate aldolase A OS=Oryctolagus cuniculus GN=ALDOA PE=1 SV=2;>tr|H3BR04|H3BR04_HUMAN Fructose-bisphosphate aldolase A (Fragment) OS=Homo sapiens GN=ALDOA PE=1 SV=1;>tr|H3BU78|H3BU78_HUMAN Fructose-bisphosphate aldolas	8	2	2	2	0	0	9.9	9.9	0	0	39.342	364	364;162;204;278;361;368;364;418	0	21158000	21158000	0	0	TRUE	TRUE	#N/A
P07359	Platelet glycoprotein Ib alpha chain;Glycocalicin	GP1BA	>sp|P07359|GP1BA_HUMAN Platelet glycoprotein Ib alpha chain OS=Homo sapiens GN=GP1BA PE=1 SV=2	1	1	1	0	1	0	3.8	0	3.8	0	71.539	652	652	0	21090000	0	21090000	0	TRUE	#N/A	#N/A
F8VU68;G1SEB8;Q8TBX8-2;Q8TBX8-3;Q8TBX8	Phosphatidylinositol 5-phosphate 4-kinase type-2 gamma	PIP4K2C	>tr|F8VU68|F8VU68_HUMAN Phosphatidylinositol 5-phosphate 4-kinase type-2 gamma OS=Homo sapiens GN=PIP4K2C PE=1 SV=1;>tr|G1SEB8|G1SEB8_RABIT Uncharacterized protein OS=Oryctolagus cuniculus GN=PIP4K2C PE=4 SV=2;>sp|Q8TBX8-2|PI42C_HUMAN Isoform 2 of Phosphat	5	1	1	0	1	0	20.5	0	20.5	0	19.073	171	171;286;373;403;421	0	20856000	0	20856000	0	TRUE	TRUE	#N/A
Q9N2G7;G1SMG5;P15170;P15170-2;P15170-3;H3BR35;Q8IYD1	Eukaryotic peptide chain release factor GTP-binding subunit ERF3A;Eukaryotic peptide chain release factor GTP-binding subunit ERF3B	GSPT1;GSPT2	>tr|Q9N2G7|Q9N2G7_RABIT Eukaryotic polypeptide chain release factor 3 (Fragment) OS=Oryctolagus cuniculus PE=2 SV=1;>tr|G1SMG5|G1SMG5_RABIT Uncharacterized protein OS=Oryctolagus cuniculus GN=GSPT1 PE=4 SV=1;>sp|P15170|ERF3A_HUMAN Eukaryotic peptide chain	7	2	2	1	2	2	3.4	1.4	3.4	3.4	64.476	588	588;638;499;636;637;475;628	0	20551000	2885600	13727000	3939300	TRUE	TRUE	#N/A
H7C3X5;B4DKR0;G1SXP8;Q13190-3;Q13190-2;Q13190-4;Q13190	Syntaxin-5	STX5;STX5A	>tr|H7C3X5|H7C3X5_HUMAN Syntaxin-5 (Fragment) OS=Homo sapiens GN=STX5 PE=1 SV=1;>tr|B4DKR0|B4DKR0_HUMAN Syntaxin 5A, isoform CRA_c OS=Homo sapiens GN=STX5A PE=1 SV=1;>tr|G1SXP8|G1SXP8_RABIT Uncharacterized protein OS=Oryctolagus cuniculus GN=LOC100347095 P	7	1	1	1	0	1	16.5	16.5	0	16.5	17.5	158	158;259;356;267;301;321;355	0	20270000	10487000	0	9782900	TRUE	TRUE	#N/A
K7EJ44;P07737	Profilin-1	PFN1	>tr|K7EJ44|K7EJ44_HUMAN Profilin 1, isoform CRA_b OS=Homo sapiens GN=PFN1 PE=1 SV=1;>sp|P07737|PROF1_HUMAN Profilin-1 OS=Homo sapiens GN=PFN1 PE=1 SV=2	2	3	1	3	2	2	24	24	23.1	24	11.39	104	104;140	0	20243000	8135500	5161500	6946100	TRUE	#N/A	#N/A
G1T419			>tr|G1T419|G1T419_RABIT Uncharacterized protein (Fragment) OS=Oryctolagus cuniculus GN=NUP205 PE=4 SV=1	1	1	1	0	1	0	1.5	0	1.5	0	226.6	2001	2001	0	19925000	0	19925000	0	#N/A	TRUE	#N/A
G1TA47;G1TTD6;P62701	40S ribosomal protein S4, X isoform	RPS4X	>tr|G1TA47|G1TA47_RABIT 40S ribosomal protein S4 OS=Oryctolagus cuniculus PE=3 SV=2;>tr|G1TTD6|G1TTD6_RABIT 40S ribosomal protein S4 OS=Oryctolagus cuniculus GN=LOC100355379 PE=3 SV=1;>sp|P62701|RS4X_HUMAN 40S ribosomal protein S4, X isoform OS=Homo sapien	3	1	1	0	1	1	5	0	5	5	29.351	261	261;263;263	0	19835000	0	14892000	4943000	TRUE	TRUE	#N/A
Q5JY90;G1SZN9;Q06187	Tyrosine-protein kinase BTK	BTK	>tr|Q5JY90|Q5JY90_HUMAN Bruton agammaglobulinemia tyrosine kinase, isoform CRA_b OS=Homo sapiens GN=BTK PE=1 SV=1;>tr|G1SZN9|G1SZN9_RABIT Uncharacterized protein OS=Oryctolagus cuniculus GN=BTK PE=4 SV=1;>sp|Q06187|BTK_HUMAN Tyrosine-protein kinase BTK OS=	3	1	1	1	1	1	2.3	2.3	2.3	2.3	55.88	483	483;659;659	0	19744000	7079000	9958300	2706600	TRUE	TRUE	#N/A
G1T8Z0			>tr|G1T8Z0|G1T8Z0_RABIT Uncharacterized protein (Fragment) OS=Oryctolagus cuniculus GN=PRDX6 PE=4 SV=1	1	1	1	0	0	1	7.5	0	0	7.5	25.249	227	227	0	19516000	0	0	19516000	#N/A	TRUE	#N/A
H0YIP0;A6NC17;G1SSX5;P56192	Methionine--tRNA ligase, cytoplasmic	MARS	>tr|H0YIP0|H0YIP0_HUMAN Methionine--tRNA ligase, cytoplasmic (Fragment) OS=Homo sapiens GN=MARS PE=1 SV=1;>tr|A6NC17|A6NC17_HUMAN Methionine--tRNA ligase, cytoplasmic OS=Homo sapiens GN=MARS PE=1 SV=3;>tr|G1SSX5|G1SSX5_RABIT Uncharacterized protein OS=Oryc	4	1	1	0	1	1	8.2	0	8.2	8.2	24.251	219	219;635;900;900	0	19224000	0	14818000	4405900	TRUE	TRUE	#N/A
G3V368;G3V4I5;G1TCX7;Q9P0R6	GSK3-beta interaction protein	GSKIP	>tr|G3V368|G3V368_HUMAN GSK3-beta interaction protein (Fragment) OS=Homo sapiens GN=GSKIP PE=4 SV=1;>tr|G3V4I5|G3V4I5_HUMAN GSK3-beta interaction protein (Fragment) OS=Homo sapiens GN=GSKIP PE=4 SV=1;>tr|G1TCX7|G1TCX7_RABIT Uncharacterized protein (Fragmen	4	1	1	0	1	0	26.9	0	26.9	0	8.8118	78	78;109;144;139	0	19025000	0	19025000	0	TRUE	TRUE	#N/A
G1T5Q4;Q9H446	RWD domain-containing protein 1	RWDD1	>tr|G1T5Q4|G1T5Q4_RABIT Uncharacterized protein OS=Oryctolagus cuniculus GN=RWDD1 PE=4 SV=1;>sp|Q9H446|RWDD1_HUMAN RWD domain-containing protein 1 OS=Homo sapiens GN=RWDD1 PE=1 SV=1	2	1	1	1	1	0	10.3	10.3	10.3	0	27.87	243	243;243	0	18952000	6873900	12078000	0	TRUE	TRUE	#N/A
G1SES0			>tr|G1SES0|G1SES0_RABIT Uncharacterized protein OS=Oryctolagus cuniculus GN=ARHGAP4 PE=4 SV=2	1	1	1	1	1	0	2.3	2.3	2.3	0	101.48	924	924	0	18916000	5852600	13064000	0	#N/A	TRUE	#N/A
H3BQ00;U3KPJ1;B7Z5N5;G1T109;P84022-4;P84022-3;P84022-2;P84022;Q15796-2;Q15796	Mothers against decapentaplegic homolog 3;Mothers against decapentaplegic homolog 2	SMAD3;SMAD2	>tr|H3BQ00|H3BQ00_HUMAN Mothers against decapentaplegic homolog 3 (Fragment) OS=Homo sapiens GN=SMAD3 PE=1 SV=1;>tr|U3KPJ1|U3KPJ1_RABIT Uncharacterized protein OS=Oryctolagus cuniculus GN=SMAD3 PE=4 SV=1;>tr|B7Z5N5|B7Z5N5_HUMAN Mothers against decapentaple	10	1	1	0	1	0	17.3	0	17.3	0	17.155	156	156;230;431;467;230;320;381;425;437;467	0	18580000	0	18580000	0	TRUE	TRUE	#N/A
Q9BT92	Trichoplein keratin filament-binding protein	TCHP	>sp|Q9BT92|TCHP_HUMAN Trichoplein keratin filament-binding protein OS=Homo sapiens GN=TCHP PE=1 SV=1	1	1	1	1	1	1	2.2	2.2	2.2	2.2	61.071	498	498	0.002193	18071000	8748900	0	9322100	TRUE	#N/A	#N/A
E9PJG8;H0YCY6;G1SFW1;Q3LXA3	Bifunctional ATP-dependent dihydroxyacetone kinase/FAD-AMP lyase (cyclizing);ATP-dependent dihydroxyacetone kinase;FAD-AMP lyase (cyclizing)	DAK	>tr|E9PJG8|E9PJG8_HUMAN FAD-AMP lyase (cyclizing) (Fragment) OS=Homo sapiens GN=DAK PE=1 SV=2;>tr|H0YCY6|H0YCY6_HUMAN FAD-AMP lyase (cyclizing) (Fragment) OS=Homo sapiens GN=DAK PE=1 SV=1;>tr|G1SFW1|G1SFW1_RABIT Uncharacterized protein (Fragment) OS=Orycto	4	1	1	0	1	0	15.4	0	15.4	0	16.469	162	162;533;578;575	0	18015000	0	18015000	0	TRUE	TRUE	#N/A
J7M9D0;G1TRK3			>tr|J7M9D0|J7M9D0_RABIT Morphine-6-dehydrogenase OS=Oryctolagus cuniculus GN=PGER4 PE=2 SV=1;>tr|G1TRK3|G1TRK3_RABIT Uncharacterized protein (Fragment) OS=Oryctolagus cuniculus GN=PGER4 PE=4 SV=1	2	1	1	0	1	1	2.5	0	2.5	2.5	36.483	323	323;325	0	17733000	0	0	17733000	#N/A	TRUE	#N/A
F8WDV0;G1SMP1;Q9UI26;Q9UI26-2	Importin-11	IPO11	>tr|F8WDV0|F8WDV0_HUMAN Importin-11 OS=Homo sapiens GN=IPO11 PE=1 SV=1;>tr|G1SMP1|G1SMP1_RABIT Uncharacterized protein (Fragment) OS=Oryctolagus cuniculus GN=IPO11 PE=4 SV=1;>sp|Q9UI26|IPO11_HUMAN Importin-11 OS=Homo sapiens GN=IPO11 PE=1 SV=1;>sp|Q9UI26-2	4	1	1	0	1	0	2.9	0	2.9	0	99.707	863	863;903;975;1015	0	17656000	0	17656000	0	TRUE	TRUE	#N/A
U3KML0;G1SDD2			>tr|U3KML0|U3KML0_RABIT Uncharacterized protein OS=Oryctolagus cuniculus GN=COG2 PE=4 SV=1;>tr|G1SDD2|G1SDD2_RABIT Uncharacterized protein OS=Oryctolagus cuniculus GN=COG2 PE=4 SV=1	2	1	1	0	1	0	4.1	0	4.1	0	79.661	705	705;738	0	17464000	0	17464000	0	#N/A	TRUE	#N/A
G1TE68;Q16777;Q6FI13;Q96QV6	Histone H2A type 2-C;Histone H2A type 2-A;Histone H2A type 1-A	HIST2H2AC;HIST2H2AA3;HIST1H2AA	>tr|G1TE68|G1TE68_RABIT Histone H2A OS=Oryctolagus cuniculus GN=LOC100353691 PE=3 SV=1;>sp|Q16777|H2A2C_HUMAN Histone H2A type 2-C OS=Homo sapiens GN=HIST2H2AC PE=1 SV=4;>sp|Q6FI13|H2A2A_HUMAN Histone H2A type 2-A OS=Homo sapiens GN=HIST2H2AA3 PE=1 SV=3;>s	4	2	1	1	2	2	33.1	22.3	33.1	33.1	14.095	130	130;129;130;131	0	17424000	3710800	6743900	6969200	TRUE	TRUE	#N/A
G1TNA5;Q8MI17;Q75NJ2;H0Y2X5;H0YMG7;G1SU45;G1TGP9;G1SUY2;G1TCP3;O94788-4;P05091-2;O94788-2;O94788-3;P00352;P47895;P30837;P05091;O94788	Retinal dehydrogenase 2;Aldehyde dehydrogenase, mitochondrial;Retinal dehydrogenase 1;Aldehyde dehydrogenase family 1 member A3;Aldehyde dehydrogenase X, mitochondrial	ALDH1A3;ALDH1A2;ALDH2;ALDH1A1;ALDH1B1	>tr|G1TNA5|G1TNA5_RABIT Retinal dehydrogenase 1 OS=Oryctolagus cuniculus GN=ALDH1A1 PE=3 SV=2;>sp|Q8MI17|AL1A1_RABIT Retinal dehydrogenase 1 OS=Oryctolagus cuniculus GN=ALDH1A1 PE=2 SV=1;>tr|Q75NJ2|Q75NJ2_RABIT Aldehyde dehydrogenase OS=Oryctolagus cunicul	18	2	2	2	1	1	4.5	4.5	1.8	1.8	53.916	493	493;496;496;405;489;489;492;498;590;422;470;480;497;501;512;517;517;518	0	17186000	9719200	5143900	2323100	#N/A	TRUE	#N/A
G1SXJ6			>tr|G1SXJ6|G1SXJ6_RABIT Uncharacterized protein OS=Oryctolagus cuniculus GN=CUL4A PE=3 SV=2	1	1	1	0	1	0	2.8	0	2.8	0	87.889	759	759	0	17009000	0	17009000	0	#N/A	TRUE	#N/A
G1SJ96			>tr|G1SJ96|G1SJ96_RABIT Uncharacterized protein OS=Oryctolagus cuniculus GN=DOCK8 PE=4 SV=1	1	2	2	1	2	0	1.6	1	1.6	0	238.24	2101	2101	0	16295000	6474600	9820600	0	#N/A	TRUE	#N/A
G1SQG6			>tr|G1SQG6|G1SQG6_RABIT Uncharacterized protein (Fragment) OS=Oryctolagus cuniculus GN=SERPINA5 PE=3 SV=2	1	1	1	0	0	1	10	0	0	10	34.516	301	301	0	16213000	0	0	16213000	#N/A	TRUE	#N/A
G1SJV4			>tr|G1SJV4|G1SJV4_RABIT Uncharacterized protein OS=Oryctolagus cuniculus GN=HAUS6 PE=4 SV=1	1	2	2	1	2	0	3.7	1.6	3.7	0	108.31	957	957	0	16180000	3649600	12530000	0	#N/A	TRUE	#N/A
H7C123;H7C2C5;F8W7C6;X1WI28;G1T9J0;G1T117;B7NZQ2;G1U2A1;Q96L21;P27635	60S ribosomal protein L10-like;60S ribosomal protein L10	RPL10;RPL10L	>tr|H7C123|H7C123_HUMAN 60S ribosomal protein L10 (Fragment) OS=Homo sapiens GN=RPL10 PE=4 SV=1;>tr|H7C2C5|H7C2C5_HUMAN 60S ribosomal protein L10 (Fragment) OS=Homo sapiens GN=RPL10 PE=4 SV=1;>tr|F8W7C6|F8W7C6_HUMAN 60S ribosomal protein L10 OS=Homo sapien	10	1	1	1	1	0	12.1	12.1	12.1	0	10.028	91	91;131;163;200;214;214;214;224;214;214	0	16137000	9755700	6381200	0	TRUE	#N/A	#N/A
G1SYJ8;Q9H773	dCTP pyrophosphatase 1	DCTPP1	>tr|G1SYJ8|G1SYJ8_RABIT Uncharacterized protein OS=Oryctolagus cuniculus GN=DCTPP1 PE=4 SV=2;>sp|Q9H773|DCTP1_HUMAN dCTP pyrophosphatase 1 OS=Homo sapiens GN=DCTPP1 PE=1 SV=1	2	1	1	1	1	0	12	12	12	0	17.928	166	166;170	0	15958000	7626800	8331300	0	TRUE	TRUE	#N/A
G1T6D4;O00232-2;O00232	26S proteasome non-ATPase regulatory subunit 12	PSMD12	>tr|G1T6D4|G1T6D4_RABIT Uncharacterized protein OS=Oryctolagus cuniculus GN=PSMD12 PE=4 SV=2;>sp|O00232-2|PSD12_HUMAN Isoform 2 of 26S proteasome non-ATPase regulatory subunit 12 OS=Homo sapiens GN=PSMD12;>sp|O00232|PSD12_HUMAN 26S proteasome non-ATPase re	3	1	1	0	1	0	1.6	0	1.6	0	51.328	441	441;436;456	0.0083682	15562000	0	15562000	0	TRUE	TRUE	#N/A
G1SEK2			>tr|G1SEK2|G1SEK2_RABIT Uncharacterized protein OS=Oryctolagus cuniculus GN=PPM1F PE=3 SV=2	1	1	1	1	0	0	6.4	6.4	0	0	44.993	409	409	0	15425000	15425000	0	0	#N/A	TRUE	#N/A
H3BPF1;H3BT18;H3BU44;G1SRZ8;A5YKK6-4;A5YKK6-3;A5YKK6-2;A5YKK6	CCR4-NOT transcription complex subunit 1	CNOT1	>tr|H3BPF1|H3BPF1_HUMAN CCR4-NOT transcription complex subunit 1 (Fragment) OS=Homo sapiens GN=CNOT1 PE=4 SV=2;>tr|H3BT18|H3BT18_HUMAN CCR4-NOT transcription complex subunit 1 (Fragment) OS=Homo sapiens GN=CNOT1 PE=1 SV=1;>tr|H3BU44|H3BU44_HUMAN CCR4-NOT t	8	2	2	0	1	1	92	0	92	88	2.8442	25	25;62;96;2376;1551;2150;2371;2376	0	15404000	0	3982800	11421000	TRUE	#N/A	#N/A
G1T6U0;B8K131;B8K130			>tr|G1T6U0|G1T6U0_RABIT Uncharacterized protein OS=Oryctolagus cuniculus GN=HBZ0 PE=3 SV=1;>tr|B8K131|B8K131_RABIT Zeta globin (Predicted) OS=Oryctolagus cuniculus GN=HBZ_1 PE=3 SV=1;>tr|B8K130|B8K130_RABIT Hemoglobin subunit zeta (Predicted) OS=Oryctolagu	3	2	2	1	1	1	17.6	11.3	6.3	11.3	15.844	142	142;142;142	0	15312000	8962200	3462200	2887800	#N/A	TRUE	#N/A
G1TLE3;G1T7Z6;B7Z7A9;P00558;G1SNJ9;P07205	Phosphoglycerate kinase 1;Phosphoglycerate kinase 2	PGK1;PGK2	>tr|G1TLE3|G1TLE3_RABIT Phosphoglycerate kinase OS=Oryctolagus cuniculus PE=3 SV=2;>tr|G1T7Z6|G1T7Z6_RABIT Phosphoglycerate kinase OS=Oryctolagus cuniculus GN=LOC100348124 PE=3 SV=1;>tr|B7Z7A9|B7Z7A9_HUMAN Phosphoglycerate kinase OS=Homo sapiens GN=PGK1 PE	6	2	2	2	1	0	8.2	8.2	3.6	0	44.706	414	414;418;389;417;417;417	0	15121000	13322000	1799400	0	TRUE	TRUE	#N/A
O75368	SH3 domain-binding glutamic acid-rich-like protein	SH3BGRL	>sp|O75368|SH3L1_HUMAN SH3 domain-binding glutamic acid-rich-like protein OS=Homo sapiens GN=SH3BGRL PE=1 SV=1	1	1	1	1	1	1	14	14	14	14	12.774	114	114	0	15082000	3307600	9480800	2293100	TRUE	#N/A	#N/A
G1TAH7			>tr|G1TAH7|G1TAH7_RABIT Transketolase OS=Oryctolagus cuniculus GN=TKT PE=3 SV=2	1	2	2	2	0	0	9.3	9.3	0	0	67.699	623	623	0	14934000	14934000	0	0	#N/A	TRUE	#N/A
G1T705			>tr|G1T705|G1T705_RABIT Uncharacterized protein (Fragment) OS=Oryctolagus cuniculus GN=CYB5R3 PE=4 SV=1	1	1	1	0	0	1	9.2	0	0	9.2	28.363	251	251	0	14883000	0	0	14883000	#N/A	TRUE	#N/A
E7EU42;Q9TT38;G1T7T8;P47712	Cytosolic phospholipase A2;Phospholipase A2;Lysophospholipase	PLA2G4A	>tr|E7EU42|E7EU42_HUMAN Lysophospholipase OS=Homo sapiens GN=PLA2G4A PE=1 SV=1;>sp|Q9TT38|PA24A_RABIT Cytosolic phospholipase A2 OS=Oryctolagus cuniculus GN=PLA2G4A PE=2 SV=1;>tr|G1T7T8|G1T7T8_RABIT Cytosolic phospholipase A2 OS=Oryctolagus cuniculus GN=PL	4	1	1	0	0	1	3.5	0	0	3.5	78.288	689	689;748;748;749	0	14731000	0	0	14731000	TRUE	TRUE	#N/A
G1T6T5			>tr|G1T6T5|G1T6T5_RABIT Uncharacterized protein OS=Oryctolagus cuniculus GN=CHORDC1 PE=4 SV=1	1	1	1	0	0	1	4.8	0	0	4.8	37.679	331	331	0	14728000	0	0	14728000	#N/A	TRUE	#N/A
G1SQ02;Q06830	Peroxiredoxin-1	PRDX1	>tr|G1SQ02|G1SQ02_RABIT Uncharacterized protein OS=Oryctolagus cuniculus GN=PRDX1 PE=4 SV=1;>sp|Q06830|PRDX1_HUMAN Peroxiredoxin-1 OS=Homo sapiens GN=PRDX1 PE=1 SV=1	2	2	1	2	2	1	10.6	10.6	10.6	5.5	22.152	199	199;199	0.0022624	14536000	7597500	6938900	0	TRUE	TRUE	#N/A
G1TL74;G1SHY8;Q6P1R3-2;Q6P1R3-3;Q6P1R3	Myb/SANT-like DNA-binding domain-containing protein 2	MSANTD2	>tr|G1TL74|G1TL74_RABIT Uncharacterized protein OS=Oryctolagus cuniculus GN=MSANTD2 PE=4 SV=1;>tr|G1SHY8|G1SHY8_RABIT Uncharacterized protein OS=Oryctolagus cuniculus GN=MSANTD2 PE=4 SV=1;>sp|Q6P1R3-2|MSD2_HUMAN Isoform 2 of Myb/SANT-like DNA-binding domai	5	1	1	0	1	0	3	0	3	0	60.074	542	542;559;329;507;559	0	14344000	0	14344000	0	TRUE	TRUE	#N/A
C9J167;P54278-3;P54278	Mismatch repair endonuclease PMS2	PMS2	>tr|C9J167|C9J167_HUMAN Mismatch repair endonuclease PMS2 OS=Homo sapiens GN=PMS2 PE=1 SV=2;>sp|P54278-3|PMS2_HUMAN Isoform 3 of Mismatch repair endonuclease PMS2 OS=Homo sapiens GN=PMS2;>sp|P54278|PMS2_HUMAN Mismatch repair endonuclease PMS2 OS=Homo sapie	3	1	1	0	1	0	2	0	2	0	84.696	756	756;572;862	0.0022222	14296000	0	14296000	0	TRUE	#N/A	#N/A
G1SMY7;G1U1W4			>tr|G1SMY7|G1SMY7_RABIT Acylamino-acid-releasing enzyme OS=Oryctolagus cuniculus GN=APEH PE=4 SV=1;>tr|G1U1W4|G1U1W4_RABIT Acylamino-acid-releasing enzyme (Fragment) OS=Oryctolagus cuniculus GN=APEH PE=4 SV=1	2	1	1	0	1	0	1.5	0	1.5	0	81.199	732	732;734	0.0022936	13835000	0	13835000	0	#N/A	TRUE	#N/A
G1SL68;P35579-2;P35579	Myosin-9	MYH9	>tr|G1SL68|G1SL68_RABIT Uncharacterized protein OS=Oryctolagus cuniculus GN=MYH9 PE=4 SV=1;>sp|P35579-2|MYH9_HUMAN Isoform 2 of Myosin-9 OS=Homo sapiens GN=MYH9;>sp|P35579|MYH9_HUMAN Myosin-9 OS=Homo sapiens GN=MYH9 PE=1 SV=4	3	1	1	1	1	0	0.6	0.6	0.6	0	226.29	1966	1966;1382;1960	0	13687000	6654800	7032300	0	TRUE	TRUE	#N/A
H0Y9Y1;D6RDG3;U3KMX6;G1TKK2;P20290-2;P20290	Transcription factor BTF3	BTF3	>tr|H0Y9Y1|H0Y9Y1_HUMAN Transcription factor BTF3 (Fragment) OS=Homo sapiens GN=BTF3 PE=1 SV=2;>tr|D6RDG3|D6RDG3_HUMAN Transcription factor BTF3 (Fragment) OS=Homo sapiens GN=BTF3 PE=1 SV=2;>tr|U3KMX6|U3KMX6_RABIT Uncharacterized protein OS=Oryctolagus cun	6	1	1	1	1	1	22.1	22.1	22.1	22.1	9.3894	86	86;110;162;186;162;206	0	13555000	4325500	6392700	2837100	TRUE	TRUE	#N/A
G1SZQ1			>tr|G1SZQ1|G1SZQ1_RABIT Uncharacterized protein OS=Oryctolagus cuniculus GN=MCM5 PE=3 SV=2	1	1	1	1	0	1	1.2	1.2	0	1.2	82.065	734	734	0.0063694	13526000	7798700	0	5727400	#N/A	TRUE	#N/A
G1SHF1;Q9UHV9	Prefoldin subunit 2	PFDN2	>tr|G1SHF1|G1SHF1_RABIT Uncharacterized protein OS=Oryctolagus cuniculus GN=PFDN2 PE=4 SV=1;>sp|Q9UHV9|PFD2_HUMAN Prefoldin subunit 2 OS=Homo sapiens GN=PFDN2 PE=1 SV=1	2	1	1	1	0	0	12.3	12.3	0	0	16.676	154	154;154	0.0022173	13333000	13333000	0	0	TRUE	TRUE	#N/A
G1SYV0;B7Z5E2;P35998	26S protease regulatory subunit 7	PSMC2	>tr|G1SYV0|G1SYV0_RABIT Uncharacterized protein (Fragment) OS=Oryctolagus cuniculus GN=PSMC2 PE=3 SV=1;>tr|B7Z5E2|B7Z5E2_HUMAN 26S protease regulatory subunit 7 OS=Homo sapiens GN=PSMC2 PE=1 SV=1;>sp|P35998|PRS7_HUMAN 26S protease regulatory subunit 7 OS=H	3	1	1	1	0	1	1.9	1.9	0	1.9	52.373	470	470;296;433	0	13316000	8710600	0	4605700	TRUE	TRUE	#N/A
G1SMR7;P30050	60S ribosomal protein L12	RPL12	>tr|G1SMR7|G1SMR7_RABIT Uncharacterized protein (Fragment) OS=Oryctolagus cuniculus GN=RPL12 PE=3 SV=1;>sp|P30050|RL12_HUMAN 60S ribosomal protein L12 OS=Homo sapiens GN=RPL12 PE=1 SV=1	2	1	1	0	1	0	8.2	0	8.2	0	21.257	195	195;165	0	13246000	0	13246000	0	TRUE	TRUE	#N/A
F8VZY9;P05783	Keratin, type I cytoskeletal 18	KRT18	>tr|F8VZY9|F8VZY9_HUMAN Keratin, type I cytoskeletal 18 OS=Homo sapiens GN=KRT18 PE=1 SV=1;>sp|P05783|K1C18_HUMAN Keratin, type I cytoskeletal 18 OS=Homo sapiens GN=KRT18 PE=1 SV=2	2	1	1	1	0	0	5.1	5.1	0	0	43.774	391	391;430	0	13217000	13217000	0	0	TRUE	#N/A	#N/A
G1TCR3;Q9BT73	Proteasome assembly chaperone 3	PSMG3	>tr|G1TCR3|G1TCR3_RABIT Uncharacterized protein OS=Oryctolagus cuniculus GN=LOC100343031 PE=4 SV=1;>sp|Q9BT73|PSMG3_HUMAN Proteasome assembly chaperone 3 OS=Homo sapiens GN=PSMG3 PE=1 SV=1	2	1	1	1	1	1	7.4	7.4	7.4	7.4	12.983	122	122;122	0	13000000	3614700	6916500	2468500	TRUE	TRUE	#N/A
G1SGB3;Q8WND5			>tr|G1SGB3|G1SGB3_RABIT Elongator complex protein 1 OS=Oryctolagus cuniculus GN=IKBKAP PE=4 SV=2;>sp|Q8WND5|ELP1_RABIT Elongator complex protein 1 OS=Oryctolagus cuniculus GN=IKBKAP PE=2 SV=1	2	1	1	1	0	0	1.9	1.9	0	0	138.63	1219	1219;1333	0	12526000	12526000	0	0	#N/A	TRUE	#N/A
G1SV17;Q9UJX2-3;Q9UJX2	Cell division cycle protein 23 homolog	CDC23	>tr|G1SV17|G1SV17_RABIT Uncharacterized protein OS=Oryctolagus cuniculus GN=CDC23 PE=4 SV=1;>sp|Q9UJX2-3|CDC23_HUMAN Isoform 3 of Cell division cycle protein 23 homolog OS=Homo sapiens GN=CDC23;>sp|Q9UJX2|CDC23_HUMAN Cell division cycle protein 23 homolog	3	1	1	0	0	1	3.4	0	0	3.4	68.761	597	597;479;597	0	12520000	0	0	12520000	TRUE	TRUE	#N/A
G1SKW5;H0Y586;O14818-2;O14818	Proteasome subunit alpha type-7	PSMA7	>tr|G1SKW5|G1SKW5_RABIT Uncharacterized protein (Fragment) OS=Oryctolagus cuniculus GN=PSMA7 PE=4 SV=1;>tr|H0Y586|H0Y586_HUMAN Proteasome subunit alpha type-7 (Fragment) OS=Homo sapiens GN=PSMA7 PE=1 SV=1;>sp|O14818-2|PSA7_HUMAN Isoform 2 of Proteasome sub	4	1	1	0	1	0	7.3	0	7.3	0	12.378	110	110;187;178;248	0.0043011	12362000	0	12362000	0	TRUE	TRUE	#N/A
G1TEG8			>tr|G1TEG8|G1TEG8_RABIT Uncharacterized protein (Fragment) OS=Oryctolagus cuniculus GN=PDCD6IP PE=4 SV=1	1	1	1	0	1	0	3.2	0	3.2	0	99.532	908	908	0	12353000	0	12353000	0	#N/A	TRUE	#N/A
G1SE49			>tr|G1SE49|G1SE49_RABIT Uncharacterized protein (Fragment) OS=Oryctolagus cuniculus GN=VPS51 PE=4 SV=1	1	1	1	0	1	0	2.7	0	2.7	0	86.435	782	782	0	12175000	0	12175000	0	#N/A	TRUE	#N/A
E7EPG1;Q13201	Multimerin-1;Platelet glycoprotein Ia*;155 kDa platelet multimerin	MMRN1	>tr|E7EPG1|E7EPG1_HUMAN Multimerin-1 OS=Homo sapiens GN=MMRN1 PE=4 SV=1;>sp|Q13201|MMRN1_HUMAN Multimerin-1 OS=Homo sapiens GN=MMRN1 PE=1 SV=3	2	1	1	0	1	0	0.7	0	0.7	0	110.75	970	970;1228	0.0022026	12090000	0	12090000	0	TRUE	#N/A	#N/A
G1T860;M0R300;M0R0P8;Q13459-2;Q13459	Unconventional myosin-IXb	MYO9B	>tr|G1T860|G1T860_RABIT Uncharacterized protein OS=Oryctolagus cuniculus GN=MYO9B PE=4 SV=1;>tr|M0R300|M0R300_HUMAN Unconventional myosin-IXb (Fragment) OS=Homo sapiens GN=MYO9B PE=1 SV=2;>tr|M0R0P8|M0R0P8_HUMAN Unconventional myosin-IXb OS=Homo sapiens GN	5	1	1	0	1	1	1.1	0	1.1	1.1	180	1603	1603;2071;2157;2022;2157	0	12064000	0	2901600	9162000	TRUE	TRUE	#N/A
H0YA80;H0Y9V2;P63148;P63146	Ubiquitin-conjugating enzyme E2 B	UBE2B	>tr|H0YA80|H0YA80_HUMAN Ubiquitin-conjugating enzyme E2 B (Fragment) OS=Homo sapiens GN=UBE2B PE=3 SV=1;>tr|H0Y9V2|H0Y9V2_HUMAN Ubiquitin-conjugating enzyme E2 B (Fragment) OS=Homo sapiens GN=UBE2B PE=4 SV=1;>sp|P63148|UBE2B_RABIT Ubiquitin-conjugating enz	4	1	1	0	1	0	12.3	0	12.3	0	15.38	138	138;141;152;152	0.0063966	11940000	0	11940000	0	TRUE	TRUE	#N/A
E5RHZ0;E5RG68;H0YB26;U3KPF0;G1TEU5;O75131	Copine-3	CPNE3	>tr|E5RHZ0|E5RHZ0_HUMAN Copine-3 (Fragment) OS=Homo sapiens GN=CPNE3 PE=1 SV=1;>tr|E5RG68|E5RG68_HUMAN Copine-3 (Fragment) OS=Homo sapiens GN=CPNE3 PE=1 SV=1;>tr|H0YB26|H0YB26_HUMAN Copine-3 (Fragment) OS=Homo sapiens GN=CPNE3 PE=1 SV=1;>tr|U3KPF0|U3KPF0_R	6	1	1	0	1	0	5.9	0	5.9	0	17.269	153	153;234;262;533;551;537	0.0022883	11867000	0	11867000	0	TRUE	#N/A	#N/A
Q5TCD1;J3KR24;G1TCK9;P41252	Isoleucine--tRNA ligase, cytoplasmic	IARS	>tr|Q5TCD1|Q5TCD1_HUMAN Isoleucine--tRNA ligase, cytoplasmic (Fragment) OS=Homo sapiens GN=IARS PE=1 SV=1;>tr|J3KR24|J3KR24_HUMAN Isoleucine--tRNA ligase, cytoplasmic OS=Homo sapiens GN=IARS PE=1 SV=1;>tr|G1TCK9|G1TCK9_RABIT Uncharacterized protein OS=Oryc	4	1	1	0	1	0	2.4	0	2.4	0	38.343	330	330;1152;1262;1262	0.0021692	11841000	0	11841000	0	TRUE	TRUE	#N/A
Q9BSL1	Ubiquitin-associated domain-containing protein 1	UBAC1	>sp|Q9BSL1|UBAC1_HUMAN Ubiquitin-associated domain-containing protein 1 OS=Homo sapiens GN=UBAC1 PE=1 SV=1	1	1	1	0	1	0	2.7	0	2.7	0	45.338	405	405	0	11770000	0	11770000	0	TRUE	#N/A	#N/A
E9PBJ4;Q5ST81;Q5JP53;G1U5S4;G1SH05;G1T4J4;G1SY02;Q13509-2;P07437;Q9BVA1;Q13885;P68371;Q13509;G3V2A3;G1TJC3;G1U410;P04350	Tubulin beta-3 chain;Tubulin beta chain;Tubulin beta-2B chain;Tubulin beta-2A chain;Tubulin beta-4B chain;Tubulin beta-4A chain	TUBB;TUBB3;TUBB2B;TUBB2A;TUBB4B;TUBB4A	>tr|E9PBJ4|E9PBJ4_HUMAN Tubulin beta chain OS=Homo sapiens GN=TUBB PE=1 SV=1;>tr|Q5ST81|Q5ST81_HUMAN Tubulin beta chain OS=Homo sapiens GN=TUBB PE=1 SV=1;>tr|Q5JP53|Q5JP53_HUMAN Tubulin beta chain OS=Homo sapiens GN=TUBB PE=1 SV=1;>tr|G1U5S4|G1U5S4_RABIT U	17	2	2	0	1	1	11.9	0	4.1	7.8	27.436	243	243;372;426;432;444;445;445;378;444;445;445;445;450;189;435;444;444	0	11575000	0	5484600	6090300	TRUE	TRUE	#N/A
H0Y9X0;F2Z2S2;F5GX82;G1SXL6;O94915	Protein furry homolog-like	FRYL	>tr|H0Y9X0|H0Y9X0_HUMAN Protein furry homolog-like (Fragment) OS=Homo sapiens GN=FRYL PE=1 SV=1;>tr|F2Z2S2|F2Z2S2_HUMAN Protein furry homolog-like OS=Homo sapiens GN=FRYL PE=1 SV=1;>tr|F5GX82|F5GX82_HUMAN Protein furry homolog-like OS=Homo sapiens GN=FRYL	5	1	1	0	1	0	1.1	0	1.1	0	162.8	1455	1455;1553;3013;3124;3013	0	11414000	0	11414000	0	TRUE	#N/A	#N/A
G1T138;O75563	Src kinase-associated phosphoprotein 2	SKAP2	>tr|G1T138|G1T138_RABIT Uncharacterized protein OS=Oryctolagus cuniculus GN=SKAP2 PE=4 SV=2;>sp|O75563|SKAP2_HUMAN Src kinase-associated phosphoprotein 2 OS=Homo sapiens GN=SKAP2 PE=1 SV=1	2	1	1	0	0	1	4.2	0	0	4.2	40.827	358	358;359	0	11256000	0	0	11256000	TRUE	TRUE	#N/A
M0QZT2;M0R389;G1SR28;Q15102	Platelet-activating factor acetylhydrolase IB subunit gamma	PAFAH1B3	>tr|M0QZT2|M0QZT2_HUMAN Platelet-activating factor acetylhydrolase IB subunit gamma (Fragment) OS=Homo sapiens GN=PAFAH1B3 PE=1 SV=2;>tr|M0R389|M0R389_HUMAN Platelet-activating factor acetylhydrolase IB subunit gamma (Fragment) OS=Homo sapiens GN=PAFAH1B3	4	1	1	1	1	1	16.5	16.5	16.5	16.5	15.544	139	139;164;231;231	0	10934000	3764000	4946200	2223400	TRUE	#N/A	#N/A
Q5JUV6;G1SWK3;U3KNS5;P49902-2;P49902	Cytosolic purine 5-nucleotidase	NT5C2	>tr|Q5JUV6|Q5JUV6_HUMAN Cytosolic purine 5-nucleotidase (Fragment) OS=Homo sapiens GN=NT5C2 PE=4 SV=2;>tr|G1SWK3|G1SWK3_RABIT Uncharacterized protein OS=Oryctolagus cuniculus GN=NT5C2 PE=3 SV=1;>tr|U3KNS5|U3KNS5_RABIT Uncharacterized protein OS=Oryctolagu	5	1	1	0	1	0	13	0	13	0	16.474	146	146;561;569;532;561	0	10593000	0	10593000	0	TRUE	TRUE	#N/A
G1SED0;Q9NS87-4;Q9NS87-2;Q9NS87	Kinesin-like protein KIF15	KIF15	>tr|G1SED0|G1SED0_RABIT Uncharacterized protein OS=Oryctolagus cuniculus GN=KIF15 PE=4 SV=2;>sp|Q9NS87-4|KIF15_HUMAN Isoform 4 of Kinesin-like protein KIF15 OS=Homo sapiens GN=KIF15;>sp|Q9NS87-2|KIF15_HUMAN Isoform 2 of Kinesin-like protein KIF15 OS=Homo s	4	1	1	1	0	0	1.8	1.8	0	0	168.43	1472	1472;1199;1291;1388	0	10587000	10587000	0	0	TRUE	TRUE	#N/A
G1SCJ8			>tr|G1SCJ8|G1SCJ8_RABIT Plasma protease C1 inhibitor OS=Oryctolagus cuniculus GN=SERPING1 PE=3 SV=2	1	1	1	0	1	0	5.5	0	5.5	0	57.722	526	526	0	10477000	0	10477000	0	#N/A	TRUE	#N/A
M0QZ21;M0R0N4;X6R390;M0QYZ2;P53680-2;P53680	AP-2 complex subunit sigma	AP2S1	>tr|M0QZ21|M0QZ21_HUMAN AP-2 complex subunit sigma OS=Homo sapiens GN=AP2S1 PE=1 SV=1;>tr|M0R0N4|M0R0N4_HUMAN AP-2 complex subunit sigma OS=Homo sapiens GN=AP2S1 PE=1 SV=1;>tr|X6R390|X6R390_HUMAN AP-2 complex subunit sigma OS=Homo sapiens GN=AP2S1 PE=4 SV=	6	1	1	1	1	1	9.8	9.8	9.8	9.8	14.557	122	122;144;156;158;104;142	0	10351000	2750400	5235700	2364600	TRUE	#N/A	#N/A
G1SGX0			>tr|G1SGX0|G1SGX0_RABIT Uncharacterized protein OS=Oryctolagus cuniculus GN=KHNYN PE=4 SV=1	1	1	1	0	1	0	3.5	0	3.5	0	73.217	662	662	0	10331000	0	10331000	0	#N/A	TRUE	#N/A
G1SWZ1			>tr|G1SWZ1|G1SWZ1_RABIT Uncharacterized protein OS=Oryctolagus cuniculus GN=NUDT5 PE=3 SV=1	1	1	1	0	1	0	7.3	0	7.3	0	24.266	219	219	0	10059000	0	10059000	0	#N/A	TRUE	#N/A
G1TCP2;P53365-2;P53365-3;P53365	Arfaptin-2	ARFIP2	>tr|G1TCP2|G1TCP2_RABIT Uncharacterized protein OS=Oryctolagus cuniculus GN=ARFIP2 PE=4 SV=1;>sp|P53365-2|ARFP2_HUMAN Isoform 2 of Arfaptin-2 OS=Homo sapiens GN=ARFIP2;>sp|P53365-3|ARFP2_HUMAN Isoform 3 of Arfaptin-2 OS=Homo sapiens GN=ARFIP2;>sp|P53365|AR	4	1	1	0	1	0	6.5	0	6.5	0	37.766	341	341;256;303;341	0	10019000	0	10019000	0	TRUE	TRUE	#N/A
Q5T2B4;R4GNH8;Q5T2B5;G1T810;Q13617;Q13617-2	Cullin-2	CUL2	>tr|Q5T2B4|Q5T2B4_HUMAN Cullin-2 (Fragment) OS=Homo sapiens GN=CUL2 PE=1 SV=1;>tr|R4GNH8|R4GNH8_HUMAN Cullin-2 OS=Homo sapiens GN=CUL2 PE=1 SV=1;>tr|Q5T2B5|Q5T2B5_HUMAN Cullin-2 OS=Homo sapiens GN=CUL2 PE=1 SV=1;>tr|G1T810|G1T810_RABIT Uncharacterized prot	6	1	1	0	1	0	14.4	0	14.4	0	25.775	216	216;688;706;745;745;764	0	9966700	0	9966700	0	TRUE	TRUE	#N/A
G3V1B3;M0R181;G1TSV2;G1TJF3;G1TQ60;G1TLT5;G1U567;G1TRU0;G1TNG5;G1SHQ2;P46778	60S ribosomal protein L21	RPL21	>tr|G3V1B3|G3V1B3_HUMAN 60S ribosomal protein L21 OS=Homo sapiens GN=RPL21 PE=1 SV=1;>tr|M0R181|M0R181_HUMAN 60S ribosomal protein L21 (Fragment) OS=Homo sapiens GN=RPL21 PE=1 SV=1;>tr|G1TSV2|G1TSV2_RABIT Uncharacterized protein (Fragment) OS=Oryctolagus c	11	1	1	1	1	1	17.2	17.2	17.2	17.2	9.8864	87	87;122;151;154;159;159;160;160;160;160;160	0	9804500	5607800	2695700	1501000	TRUE	TRUE	#N/A
Q8MK67;G1SV22;P30086	Phosphatidylethanolamine-binding protein 1;Hippocampal cholinergic neurostimulating peptide	PEBP1	>sp|Q8MK67|PEBP1_RABIT Phosphatidylethanolamine-binding protein 1 OS=Oryctolagus cuniculus GN=PEBP1 PE=2 SV=1;>tr|G1SV22|G1SV22_RABIT Uncharacterized protein OS=Oryctolagus cuniculus GN=LOC100345711 PE=4 SV=1;>sp|P30086|PEBP1_HUMAN Phosphatidylethanolamine	3	1	1	1	1	1	7	7	7	7	20.994	187	187;188;187	0.0022075	9760900	5777900	2922600	1060400	TRUE	TRUE	#N/A
G1SPS9			>tr|G1SPS9|G1SPS9_RABIT Uncharacterized protein OS=Oryctolagus cuniculus GN=APBB1IP PE=4 SV=2	1	1	1	0	1	0	7.2	0	7.2	0	60.438	541	541	0	9500700	0	9500700	0	#N/A	TRUE	#N/A
C9JFE4;Q13098-5;Q13098;Q13098-7;Q13098-6	COP9 signalosome complex subunit 1	GPS1	>tr|C9JFE4|C9JFE4_HUMAN COP9 signalosome complex subunit 1 OS=Homo sapiens GN=GPS1 PE=1 SV=2;>sp|Q13098-5|CSN1_HUMAN Isoform 4 of COP9 signalosome complex subunit 1 OS=Homo sapiens GN=GPS1;>sp|Q13098|CSN1_HUMAN COP9 signalosome complex subunit 1 OS=Homo sa	5	1	1	1	0	1	2.1	2.1	0	2.1	53.371	471	471;487;491;527;549	0.0022573	9479700	6135000	0	3344700	TRUE	#N/A	#N/A
G1TEH2;P21283	V-type proton ATPase subunit C 1	ATP6V1C1	>tr|G1TEH2|G1TEH2_RABIT Uncharacterized protein OS=Oryctolagus cuniculus GN=ATP6V1C1 PE=4 SV=2;>sp|P21283|VATC1_HUMAN V-type proton ATPase subunit C 1 OS=Homo sapiens GN=ATP6V1C1 PE=1 SV=4	2	1	1	0	0	1	6.8	0	0	6.8	43.973	382	382;382	0	9263000	0	0	9263000	TRUE	TRUE	#N/A
G1TX95			>tr|G1TX95|G1TX95_RABIT Uncharacterized protein OS=Oryctolagus cuniculus GN=FAM222A PE=4 SV=1	1	1	1	0	1	0	3.9	0	3.9	0	46.681	456	456	0.0022272	9218200	0	9218200	0	#N/A	TRUE	#N/A
H3BTP7;H3BU31;G1SVW5;P36578	60S ribosomal protein L4	RPL4	>tr|H3BTP7|H3BTP7_HUMAN 60S ribosomal protein L4 (Fragment) OS=Homo sapiens GN=RPL4 PE=1 SV=1;>tr|H3BU31|H3BU31_HUMAN 60S ribosomal protein L4 (Fragment) OS=Homo sapiens GN=RPL4 PE=1 SV=1;>tr|G1SVW5|G1SVW5_RABIT Uncharacterized protein (Fragment) OS=Orycto	4	1	1	1	0	0	10	10	0	0	18.818	170	170;171;392;427	0	9042400	9042400	0	0	TRUE	TRUE	#N/A
G1SK81			>tr|G1SK81|G1SK81_RABIT Uncharacterized protein OS=Oryctolagus cuniculus GN=HEATR6 PE=4 SV=2	1	1	1	0	0	1	2.2	0	0	2.2	113.81	1047	1047	0	9037900	0	0	9037900	#N/A	TRUE	#N/A
J3KS60;J3KRE2;J3KTF8;J3QQX2;J3KRY1;P52565-2;P52565	Rho GDP-dissociation inhibitor 1	ARHGDIA	>tr|J3KS60|J3KS60_HUMAN Rho GDP-dissociation inhibitor 1 OS=Homo sapiens GN=ARHGDIA PE=1 SV=1;>tr|J3KRE2|J3KRE2_HUMAN Rho GDP-dissociation inhibitor 1 OS=Homo sapiens GN=ARHGDIA PE=1 SV=1;>tr|J3KTF8|J3KTF8_HUMAN Rho GDP-dissociation inhibitor 1 (Fragment)	7	1	1	1	0	1	18.5	18.5	0	18.5	9.9439	92	92;129;193;235;249;160;204	0	8951400	7421100	0	1530400	TRUE	#N/A	#N/A
C9JDS9;F8VVB9;G1TR82;G1TNS4;G1SL10;C9J2C0;F5H5D3;G1TFC2;Q9H853;Q9NY65-2;P68366-2;P68366;Q9NY65;Q9BQE3;P68363	Putative tubulin-like protein alpha-4B;Tubulin alpha-8 chain;Tubulin alpha-4A chain;Tubulin alpha-1C chain;Tubulin alpha-1B chain	TUBA4A;KLK9;TUBA8;TUBA1C;TUBA4B;TUBA1B	>tr|C9JDS9|C9JDS9_HUMAN Tubulin alpha-4A chain (Fragment) OS=Homo sapiens GN=TUBA4A PE=4 SV=1;>tr|F8VVB9|F8VVB9_HUMAN Tubulin alpha-1B chain (Fragment) OS=Homo sapiens GN=TUBA1B PE=4 SV=2;>tr|G1TR82|G1TR82_RABIT Uncharacterized protein OS=Oryctolagus cunic	15	1	1	0	0	1	9	0	0	9	17.671	156	156;246;448;449;451;467;519;875;241;383;433;448;449;449;451	0	8737800	0	0	8737800	TRUE	TRUE	#N/A
H0Y9P0;D6RF23;H0YAF8;H0YAM7;D6RAC2;J3KPE3;H0Y8W2;Q864T1;G1SJB4;D6REE5;G1TVH1;P63244	Guanine nucleotide-binding protein subunit beta-2-like 1;Guanine nucleotide-binding protein subunit beta-2-like 1, N-terminally processed	GNB2L1	>tr|H0Y9P0|H0Y9P0_HUMAN Guanine nucleotide-binding protein subunit beta-2-like 1 (Fragment) OS=Homo sapiens GN=GNB2L1 PE=1 SV=1;>tr|D6RF23|D6RF23_HUMAN Guanine nucleotide-binding protein subunit beta-2-like 1 OS=Homo sapiens GN=GNB2L1 PE=1 SV=1;>tr|H0YAF8|	12	1	1	1	0	0	19.3	19.3	0	0	8.6506	83	83;101;198;247;269;273;274;313;317;321;340;317	0.0043197	8726800	8726800	0	0	TRUE	#N/A	#N/A
G1T5T7			>tr|G1T5T7|G1T5T7_RABIT Uncharacterized protein OS=Oryctolagus cuniculus GN=C12orf66 PE=4 SV=1	1	1	1	0	1	0	6.6	0	6.6	0	53.148	468	468	0	8516800	0	8516800	0	#N/A	TRUE	#N/A
Q5T0D2;G1T398;CMPK1_474 position=chr1:47834140-47840965 gene=CMPK1 n_reads=5 spliced_length=474;P30085	UMP-CMP kinase	CMPK1	>tr|Q5T0D2|Q5T0D2_HUMAN UMP-CMP kinase OS=Homo sapiens GN=CMPK1 PE=1 SV=1;>tr|G1T398|G1T398_RABIT UMP-CMP kinase OS=Oryctolagus cuniculus GN=CMPK1 PE=3 SV=1;>CMPK1_474 position=chr1:47834140-47840965 gene=CMPK1 n_reads=5 spliced_length=474;>sp|P30085|KCY_	4	1	1	0	0	1	7.7	0	0	7.7	18.979	169	169;225;316;196	0	8378700	0	0	8378700	TRUE	TRUE	TRUE
G1SM33			>tr|G1SM33|G1SM33_RABIT DNA polymerase alpha subunit B OS=Oryctolagus cuniculus GN=POLA2 PE=3 SV=1	1	1	1	0	1	0	4.2	0	4.2	0	66.027	600	600	0	8217400	0	8217400	0	#N/A	TRUE	#N/A
P05387;P19943;H0YDD8	60S acidic ribosomal protein P2	RPLP2	>sp|P05387|RLA2_HUMAN 60S acidic ribosomal protein P2 OS=Homo sapiens GN=RPLP2 PE=1 SV=1;>sp|P19943|RLA2_RABIT 60S acidic ribosomal protein P2 (Fragment) OS=Oryctolagus cuniculus GN=RPLP2 PE=1 SV=1;>tr|H0YDD8|H0YDD8_HUMAN 60S acidic ribosomal protein P2 (F	3	2	2	2	0	0	24.3	24.3	0	0	11.665	115	115;44;92	0	8166500	8166500	0	0	TRUE	TRUE	#N/A
E5RGW5;G3V105;G1SSF8;O14920-3;O14920-4;O14920-2;O14920	Inhibitor of nuclear factor kappa-B kinase subunit beta	IKBKB	>tr|E5RGW5|E5RGW5_HUMAN Inhibitor of nuclear factor kappa-B kinase subunit beta OS=Homo sapiens GN=IKBKB PE=1 SV=1;>tr|G3V105|G3V105_HUMAN Inhibitor of kappa light polypeptide gene enhancer in B-cells, kinase beta, isoform CRA_b OS=Homo sapiens GN=IKBKB PE	7	1	1	1	0	0	4.3	4.3	0	0	42.728	375	375;562;756;256;697;754;756	0	7978500	7978500	0	0	TRUE	#N/A	#N/A
P08628;G1SJZ9;P10599-2;P10599	Thioredoxin	TXN	>sp|P08628|THIO_RABIT Thioredoxin OS=Oryctolagus cuniculus GN=TXN PE=1 SV=2;>tr|G1SJZ9|G1SJZ9_RABIT Thioredoxin OS=Oryctolagus cuniculus GN=LOC100359245 PE=3 SV=1;>sp|P10599-2|THIO_HUMAN Isoform 2 of Thioredoxin OS=Homo sapiens GN=TXN;>sp|P10599|THIO_HUMAN	4	2	2	2	0	1	17.1	17.1	0	8.6	11.761	105	105;105;85;105	0	7906300	4763200	0	3143100	TRUE	TRUE	#N/A
G1U450			>tr|G1U450|G1U450_RABIT Uncharacterized protein (Fragment) OS=Oryctolagus cuniculus GN=XYLB PE=4 SV=1	1	1	1	0	1	0	4.1	0	4.1	0	57.672	539	539	0	7897700	0	7897700	0	#N/A	TRUE	#N/A
G1TZQ5			>tr|G1TZQ5|G1TZQ5_RABIT Uncharacterized protein OS=Oryctolagus cuniculus GN=SEC24C PE=4 SV=1	1	1	1	0	1	0	3.2	0	3.2	0	109.44	1018	1018	0	7851900	0	7851900	0	#N/A	TRUE	#N/A
G1T569;G1SPZ7;P11909			>tr|G1T569|G1T569_RABIT Glutathione peroxidase OS=Oryctolagus cuniculus PE=3 SV=1;>tr|G1SPZ7|G1SPZ7_RABIT Glutathione peroxidase OS=Oryctolagus cuniculus PE=3 SV=1;>sp|P11909|GPX1_RABIT Glutathione peroxidase 1 OS=Oryctolagus cuniculus GN=GPX1 PE=2 SV=2	3	1	1	1	0	0	11.7	11.7	0	0	16.149	145	145;145;200	0.0023041	7523600	7523600	0	0	#N/A	TRUE	#N/A
G1STB6;P68032;Q5T8M8;A6NL76;G1SK59;P62740;P68135;G1SL06;P63267;P62736;P68133;P63267-2;Q5T8M7;Q562R1;G1SDT0;C9JUM1;C9JZR7;C9JFL5;F6UVQ4;F6QUT6;Q9BYX7;Q6S8J3;A5A3E0;Q95L83;C9JTX5;F8WB63;B8ZZJ2;P0CG39;P0CG38	Actin, alpha cardiac muscle 1;Actin, gamma-enteric smooth muscle;Actin, aortic smooth muscle;Actin, alpha skeletal muscle;Beta-actin-like protein 2	ACTC1;ACTA1;ACTG2;ACTA2;ACTBL2	>tr|G1STB6|G1STB6_RABIT Uncharacterized protein OS=Oryctolagus cuniculus GN=ACTC1 PE=3 SV=1;>sp|P68032|ACTC_HUMAN Actin, alpha cardiac muscle 1 OS=Homo sapiens GN=ACTC1 PE=1 SV=1;>tr|Q5T8M8|Q5T8M8_HUMAN Actin, alpha skeletal muscle OS=Homo sapiens GN=ACTA1	29	8	1	4	7	5	26.5	16.2	23.6	21	42.019	377	377;377;287;289;376;377;377;377;376;377;377;333;342;376;376;99;102;144;151;151;375;1075;1075;79;80;105;119;1038;1075	0.0021786	7378200	0	4355600	3022600	TRUE	TRUE	#N/A
P27694	Replication protein A 70 kDa DNA-binding subunit;Replication protein A 70 kDa DNA-binding subunit, N-terminally processed	RPA1	>sp|P27694|RFA1_HUMAN Replication protein A 70 kDa DNA-binding subunit OS=Homo sapiens GN=RPA1 PE=1 SV=2	1	1	1	1	0	0	2.3	2.3	0	0	68.137	616	616	0.0021739	7259500	7259500	0	0	TRUE	#N/A	#N/A
Q9MYW4;Q07817-2;Q07817	Bcl-2-like protein 1	BCL2L1	>tr|Q9MYW4|Q9MYW4_RABIT Bcl-X OS=Oryctolagus cuniculus GN=BCL2L1 PE=2 SV=1;>sp|Q07817-2|B2CL1_HUMAN Isoform Bcl-X(S) of Bcl-2-like protein 1 OS=Homo sapiens GN=BCL2L1;>sp|Q07817|B2CL1_HUMAN Bcl-2-like protein 1 OS=Homo sapiens GN=BCL2L1 PE=1 SV=1	3	1	1	0	1	0	10.3	0	10.3	0	25.986	233	233;170;233	0.0022124	7123600	0	7123600	0	TRUE	TRUE	#N/A
J3QSE0;J3QLH6;J3KRP2;J3QSA9;J3QQM1;G1SLK2;P62195-2;P62195	26S protease regulatory subunit 8	PSMC5	>tr|J3QSE0|J3QSE0_HUMAN 26S protease regulatory subunit 8 OS=Homo sapiens GN=PSMC5 PE=1 SV=1;>tr|J3QLH6|J3QLH6_HUMAN 26S protease regulatory subunit 8 (Fragment) OS=Homo sapiens GN=PSMC5 PE=1 SV=1;>tr|J3KRP2|J3KRP2_HUMAN 26S protease regulatory subunit 8 (	8	1	1	0	0	1	12.4	0	0	12.4	19.32	169	169;215;241;257;263;406;398;406	0	7094600	0	0	7094600	TRUE	#N/A	#N/A
C9J6G3;C9J7M1;G1T5P4;O95749	Geranylgeranyl pyrophosphate synthase	GGPS1	>tr|C9J6G3|C9J6G3_HUMAN Geranylgeranyl pyrophosphate synthase (Fragment) OS=Homo sapiens GN=GGPS1 PE=1 SV=1;>tr|C9J7M1|C9J7M1_HUMAN Geranylgeranyl pyrophosphate synthase (Fragment) OS=Homo sapiens GN=GGPS1 PE=1 SV=1;>tr|G1T5P4|G1T5P4_RABIT Uncharacterized	4	1	1	0	0	1	11.3	0	0	11.3	26.631	230	230;242;300;300	0.0022371	6954500	0	0	6954500	TRUE	TRUE	#N/A
D6RF62;E9PBS1;G1T2V2;P22234;P22234-2	Multifunctional protein ADE2;Phosphoribosylaminoimidazole-succinocarboxamide synthase;Phosphoribosylaminoimidazole carboxylase	PAICS	>tr|D6RF62|D6RF62_HUMAN Phosphoribosylaminoimidazole carboxylase OS=Homo sapiens GN=PAICS PE=1 SV=1;>tr|E9PBS1|E9PBS1_HUMAN Phosphoribosylaminoimidazole carboxylase (Fragment) OS=Homo sapiens GN=PAICS PE=1 SV=1;>tr|G1T2V2|G1T2V2_RABIT Uncharacterized prote	5	1	1	0	0	1	3	0	0	3	37.111	333	333;413;428;425;432	0	6847800	0	0	6847800	TRUE	TRUE	#N/A
V9GYK3;B7Z3X4;E7EVU7;D6R9P4;G1TEQ9;G1TCQ4;D6RFF8;Q8TDQ7-4;Q8TDQ7-5;Q8TDQ7-3;Q8TDQ7-2;Q8TDQ7;P46926	Glucosamine-6-phosphate isomerase 2;Glucosamine-6-phosphate isomerase 1	GNPDA2;GNPDA1	>tr|V9GYK3|V9GYK3_HUMAN Glucosamine-6-phosphate isomerase 2 (Fragment) OS=Homo sapiens GN=GNPDA2 PE=4 SV=1;>tr|B7Z3X4|B7Z3X4_HUMAN Glucosamine-6-phosphate isomerase 1 OS=Homo sapiens GN=GNPDA1 PE=1 SV=1;>tr|E7EVU7|E7EVU7_HUMAN Glucosamine-6-phosphate isome	13	1	1	0	1	1	9.4	0	9.4	9.4	13.008	117	117;212;255;274;276;289;290;206;242;259;275;276;289	0	6537800	0	4818300	1719500	TRUE	#N/A	#N/A
G1T3V3;G1TJA4;Q6R327;Q6R327-3	Rapamycin-insensitive companion of mTOR	RICTOR	>tr|G1T3V3|G1T3V3_RABIT Uncharacterized protein OS=Oryctolagus cuniculus GN=RICTOR PE=4 SV=1;>tr|G1TJA4|G1TJA4_RABIT Uncharacterized protein OS=Oryctolagus cuniculus GN=RICTOR PE=4 SV=1;>sp|Q6R327|RICTR_HUMAN Rapamycin-insensitive companion of mTOR OS=Homo	4	1	1	0	1	0	0.5	0	0.5	0	191.86	1708	1708;1732;1708;1732	0.0021834	6335500	0	6335500	0	TRUE	TRUE	#N/A
XRN1_233 position=chr3:142151502-142151735 gene=XRN1 n_reads=2 spliced_length=233;F8WDA0;G1SGA9;Q8IZH2-3;Q8IZH2-2;Q8IZH2	5-3 exoribonuclease 1	XRN1	>XRN1_233 position=chr3:142151502-142151735 gene=XRN1 n_reads=2 spliced_length=233;>tr|F8WDA0|F8WDA0_HUMAN 5-3 exoribonuclease 1 OS=Homo sapiens GN=XRN1 PE=4 SV=1;>tr|G1SGA9|G1SGA9_RABIT Uncharacterized protein OS=Oryctolagus cuniculus GN=XRN1 PE=4 SV=2	6	1	1	0	0	1	15.9	0	0	15.9	10.559	88	88;107;1740;459;1694;1706	0	6314300	0	0	6314300	TRUE	TRUE	TRUE
G1SRW8;P0C7P3-2;P0C7P3	Schlafen family member 14	SLFN14	>tr|G1SRW8|G1SRW8_RABIT Uncharacterized protein OS=Oryctolagus cuniculus GN=SLFN14 PE=4 SV=2;>sp|P0C7P3-2|SLN14_HUMAN Isoform 2 of Schlafen family member 14 OS=Homo sapiens GN=SLFN14;>sp|P0C7P3|SLN14_HUMAN Schlafen family member 14 OS=Homo sapiens GN=SLFN1	3	1	1	0	1	1	1.3	0	1.3	1.3	103.73	915	915;896;912	0	5571500	0	4339300	1232200	TRUE	TRUE	#N/A
G1SKD8			>tr|G1SKD8|G1SKD8_RABIT Uncharacterized protein OS=Oryctolagus cuniculus GN=AP4B1 PE=4 SV=2	1	1	1	0	1	0	3.1	0	3.1	0	82.948	739	739	0	5536800	0	5536800	0	#N/A	TRUE	#N/A
G1TCA8;O75828	Carbonyl reductase [NADPH] 3	CBR3	>tr|G1TCA8|G1TCA8_RABIT Uncharacterized protein OS=Oryctolagus cuniculus GN=CBR3 PE=3 SV=1;>sp|O75828|CBR3_HUMAN Carbonyl reductase [NADPH] 3 OS=Homo sapiens GN=CBR3 PE=1 SV=3	2	1	1	0	1	0	2.9	0	2.9	0	30.7	277	277;277	0.0022989	5446100	0	5446100	0	TRUE	TRUE	#N/A
G5E9S7;C9JTV5;G5E9J0;G1SP34;O15144	Actin-related protein 2/3 complex subunit 2	ARPC2	>tr|G5E9S7|G5E9S7_HUMAN Actin related protein 2/3 complex, subunit 2, 34kDa, isoform CRA_e OS=Homo sapiens GN=ARPC2 PE=1 SV=1;>tr|C9JTV5|C9JTV5_HUMAN Actin-related protein 2/3 complex subunit 2 (Fragment) OS=Homo sapiens GN=ARPC2 PE=1 SV=2;>tr|G5E9J0|G5E9J	5	1	1	1	0	1	23.7	23.7	0	23.7	4.1457	38	38;89;91;300;300	0	5372500	0	0	5372500	TRUE	#N/A	#N/A
G1TVL1;P29694;P26641;B4DTG2	Elongation factor 1-gamma	EEF1G	>tr|G1TVL1|G1TVL1_RABIT Uncharacterized protein OS=Oryctolagus cuniculus GN=LOC100346215 PE=4 SV=1;>sp|P29694|EF1G_RABIT Elongation factor 1-gamma OS=Oryctolagus cuniculus GN=EEF1G PE=2 SV=3;>sp|P26641|EF1G_HUMAN Elongation factor 1-gamma OS=Homo sapiens G	4	2	2	1	0	1	6	3.2	0	2.7	46.034	402	402;437;437;487	0	4973500	920340	0	4053200	TRUE	TRUE	#N/A
G1SL60;Q15393	Splicing factor 3B subunit 3	SF3B3	>tr|G1SL60|G1SL60_RABIT Uncharacterized protein OS=Oryctolagus cuniculus GN=SF3B3 PE=4 SV=1;>sp|Q15393|SF3B3_HUMAN Splicing factor 3B subunit 3 OS=Homo sapiens GN=SF3B3 PE=1 SV=4	2	2	2	0	2	0	1.4	0	1.4	0	134.1	1217	1217;1217	0	4594900	0	4594900	0	TRUE	TRUE	#N/A
G1T8K2;Q9UNF0-2;Q9UNF0;B0QYG7;B0QYG8	Protein kinase C and casein kinase substrate in neurons protein 2	PACSIN2	>tr|G1T8K2|G1T8K2_RABIT Uncharacterized protein OS=Oryctolagus cuniculus GN=PACSIN2 PE=4 SV=1;>sp|Q9UNF0-2|PACN2_HUMAN Isoform 2 of Protein kinase C and casein kinase substrate in neurons protein 2 OS=Homo sapiens GN=PACSIN2;>sp|Q9UNF0|PACN2_HUMAN Protein	5	2	2	0	2	1	3.5	0	3.5	1.9	55.404	483	483;445;486;152;155	0	4466600	0	4466600	0	TRUE	TRUE	#N/A
I3L3P7;I3L246;U3KPI0;G1U2E1;G1TG89;H3BN98;P62244	40S ribosomal protein S15a	RPS15A	>tr|I3L3P7|I3L3P7_HUMAN 40S ribosomal protein S15a OS=Homo sapiens GN=RPS15A PE=1 SV=1;>tr|I3L246|I3L246_HUMAN 40S ribosomal protein S15a OS=Homo sapiens GN=RPS15A PE=4 SV=1;>tr|U3KPI0|U3KPI0_RABIT Uncharacterized protein OS=Oryctolagus cuniculus GN=RPS15A	7	1	1	0	1	0	8	0	8	0	11.477	100	100;111;121;130;130;237;130	0.004329	4333000	0	4333000	0	TRUE	TRUE	#N/A
G1SLA0;G1SNY1			>tr|G1SLA0|G1SLA0_RABIT Uncharacterized protein (Fragment) OS=Oryctolagus cuniculus PE=4 SV=1;>tr|G1SNY1|G1SNY1_RABIT Uncharacterized protein (Fragment) OS=Oryctolagus cuniculus GN=LOC100342069 PE=4 SV=1	2	1	1	0	0	1	4.9	0	0	4.9	53.866	466	466;474	0.0063158	4030400	0	0	4030400	#N/A	TRUE	#N/A
P35814;G1SY94;P35813-2;P35813;P35813-3	Protein phosphatase 1A	PPM1A	>sp|P35814|PPM1A_RABIT Protein phosphatase 1A OS=Oryctolagus cuniculus GN=PPM1A PE=2 SV=1;>tr|G1SY94|G1SY94_RABIT Protein phosphatase 1A (Fragment) OS=Oryctolagus cuniculus GN=PPM1A PE=3 SV=1;>sp|P35813-2|PPM1A_HUMAN Isoform Alpha-2 of Protein phosphatase	5	1	1	0	1	0	4.7	0	4.7	0	42.461	382	382;390;324;382;455	0	3948500	0	3948500	0	TRUE	TRUE	#N/A
K7EKG2;K7EPB7;G1U3B8;O43396	Thioredoxin-like protein 1	TXNL1	>tr|K7EKG2|K7EKG2_HUMAN Thioredoxin-like protein 1 (Fragment) OS=Homo sapiens GN=TXNL1 PE=1 SV=1;>tr|K7EPB7|K7EPB7_HUMAN Thioredoxin-like protein 1 OS=Homo sapiens GN=TXNL1 PE=1 SV=1;>tr|G1U3B8|G1U3B8_RABIT Uncharacterized protein OS=Oryctolagus cuniculus	4	1	1	1	0	0	81.5	81.5	0	0	2.7131	27	27;69;289;289	0.0022321	3544400	3544400	0	0	TRUE	TRUE	#N/A
G1TM35;Q9Y3D6	Mitochondrial fission 1 protein	FIS1	>tr|G1TM35|G1TM35_RABIT Uncharacterized protein OS=Oryctolagus cuniculus GN=FIS1 PE=4 SV=2;>sp|Q9Y3D6|FIS1_HUMAN Mitochondrial fission 1 protein OS=Homo sapiens GN=FIS1 PE=1 SV=2	2	1	1	1	0	1	13.9	13.9	0	13.9	22.751	208	208;152	0	3390200	1258200	0	2132000	TRUE	TRUE	#N/A
G1THP8;P46734-2;P46734;P46734-3	Dual specificity mitogen-activated protein kinase kinase 3	MAP2K3	>tr|G1THP8|G1THP8_RABIT Uncharacterized protein OS=Oryctolagus cuniculus GN=MAP2K3 PE=4 SV=1;>sp|P46734-2|MP2K3_HUMAN Isoform 1 of Dual specificity mitogen-activated protein kinase kinase 3 OS=Homo sapiens GN=MAP2K3;>sp|P46734|MP2K3_HUMAN Dual specificity	4	1	1	1	0	0	4.9	4.9	0	0	39.143	347	347;318;347;352	0	3246100	3246100	0	0	TRUE	TRUE	#N/A
A2A2D0;G1SR41;G1SU98;P16949;P16949-2	Stathmin	STMN1	>tr|A2A2D0|A2A2D0_HUMAN Stathmin (Fragment) OS=Homo sapiens GN=STMN1 PE=1 SV=2;>tr|G1SR41|G1SR41_RABIT Stathmin (Fragment) OS=Oryctolagus cuniculus PE=3 SV=1;>tr|G1SU98|G1SU98_RABIT Stathmin OS=Oryctolagus cuniculus GN=LOC100358241 PE=3 SV=1;>sp|P16949|STM	5	1	1	0	0	1	16.5	0	0	16.5	9.7931	85	85;148;149;149;174	0.0083857	3174300	0	0	3174300	TRUE	TRUE	#N/A
F5H4N9;F5H6C5;F5H238;F5GY55;G1SFV7;Q16531	DNA damage-binding protein 1	DDB1	>tr|F5H4N9|F5H4N9_HUMAN DNA damage-binding protein 1 (Fragment) OS=Homo sapiens GN=DDB1 PE=1 SV=1;>tr|F5H6C5|F5H6C5_HUMAN DNA damage-binding protein 1 (Fragment) OS=Homo sapiens GN=DDB1 PE=1 SV=1;>tr|F5H238|F5H238_HUMAN DNA damage-binding protein 1 (Fragme	6	1	1	0	1	0	6.7	0	6.7	0	27.926	254	254;272;303;1092;1140;1140	0.0022831	2966000	0	2966000	0	TRUE	#N/A	#N/A
C9J5V9;G1TSH8;G1U1V6;Q28618;H0Y449;P67809	Nuclease-sensitive element-binding protein 1	YBX1	>tr|C9J5V9|C9J5V9_HUMAN Nuclease-sensitive element-binding protein 1 (Fragment) OS=Homo sapiens GN=YBX1 PE=1 SV=1;>tr|G1TSH8|G1TSH8_RABIT Uncharacterized protein (Fragment) OS=Oryctolagus cuniculus GN=LOC100356968 PE=4 SV=1;>tr|G1U1V6|G1U1V6_RABIT Uncharac	6	1	1	1	0	0	13.9	13.9	0	0	23.598	216	216;248;287;324;374;324	0	2886600	2886600	0	0	TRUE	TRUE	#N/A
F5GWX2;G1T983;Q9NRV9	Heme-binding protein 1	HEBP1	>tr|F5GWX2|F5GWX2_HUMAN Heme-binding protein 1 OS=Homo sapiens GN=HEBP1 PE=1 SV=1;>tr|G1T983|G1T983_RABIT Uncharacterized protein OS=Oryctolagus cuniculus GN=HEBP1 PE=4 SV=2;>sp|Q9NRV9|HEBP1_HUMAN Heme-binding protein 1 OS=Homo sapiens GN=HEBP1 PE=1 SV=1	3	1	1	1	0	0	12	12	0	0	14.72	133	133;254;189	0	2650600	2650600	0	0	TRUE	TRUE	#N/A
G1U2X0			>tr|G1U2X0|G1U2X0_RABIT Uncharacterized protein OS=Oryctolagus cuniculus PE=3 SV=2	1	2	2	1	1	0	8.2	8.2	7.2	0	21.651	195	195	0	2448500	2448500	0	0	#N/A	TRUE	#N/A
P53787			>sp|P53787|EF1D_RABIT Elongation factor 1-delta OS=Oryctolagus cuniculus GN=EEF1D PE=2 SV=1	1	2	2	1	1	0	12.9	8.6	4.3	0	31.074	280	280	0	2401200	1356600	1044700	0	#N/A	TRUE	#N/A
G1T4A5;P02452	Collagen alpha-1(I) chain	COL1A1	>tr|G1T4A5|G1T4A5_RABIT Uncharacterized protein OS=Oryctolagus cuniculus PE=4 SV=1;>sp|P02452|CO1A1_HUMAN Collagen alpha-1(I) chain OS=Homo sapiens GN=COL1A1 PE=1 SV=5	2	1	1	0	0	1	0.8	0	0	0.8	109.8	1195	1195;1464	0	2074500	0	0	2074500	TRUE	TRUE	#N/A
G1SEN5;Q8IZ07	Ankyrin repeat domain-containing protein 13A	ANKRD13A	>tr|G1SEN5|G1SEN5_RABIT Uncharacterized protein OS=Oryctolagus cuniculus GN=ANKRD13A PE=4 SV=1;>sp|Q8IZ07|AN13A_HUMAN Ankyrin repeat domain-containing protein 13A OS=Homo sapiens GN=ANKRD13A PE=1 SV=3	2	1	1	0	0	1	2.7	0	0	2.7	67.405	591	591;590	0	1606300	0	0	1606300	TRUE	TRUE	#N/A
P81605;P81605-2	Dermcidin;Survival-promoting peptide;DCD-1	DCD	>sp|P81605|DCD_HUMAN Dermcidin OS=Homo sapiens GN=DCD PE=1 SV=2;>sp|P81605-2|DCD_HUMAN Isoform 2 of Dermcidin OS=Homo sapiens GN=DCD	2	1	1	0	0	1	11.8	0	0	11.8	11.284	110	110;121	0.0022523	1477500	0	0	1477500	TRUE	#N/A	#N/A
P09212;G1TKH3			>sp|P09212|SODC_RABIT Superoxide dismutase [Cu-Zn] OS=Oryctolagus cuniculus GN=SOD1 PE=1 SV=3;>tr|G1TKH3|G1TKH3_RABIT Superoxide dismutase [Cu-Zn] OS=Oryctolagus cuniculus GN=SOD1 PE=3 SV=1	2	1	1	0	1	0	8.5	0	8.5	0	15.819	153	153;153	0.0022779	1345900	0	1345900	0	#N/A	TRUE	#N/A
Q5T6H7;G1SK52;Q9NQW7-2;Q9NQW7;G8JLB2;Q9NQW7-3	Xaa-Pro aminopeptidase 1	XPNPEP1	>tr|Q5T6H7|Q5T6H7_HUMAN Xaa-Pro aminopeptidase 1 OS=Homo sapiens GN=XPNPEP1 PE=1 SV=1;>tr|G1SK52|G1SK52_RABIT Uncharacterized protein OS=Oryctolagus cuniculus GN=XPNPEP1 PE=3 SV=2;>sp|Q9NQW7-2|XPP1_HUMAN Isoform 2 of Xaa-Pro aminopeptidase 1 OS=Homo sapien	6	1	1	0	1	0	2.7	0	2.7	0	62.138	552	552;641;599;623;642;666	0	946090	0	946090	0	TRUE	TRUE	#N/A
C9JLK0;F5GWY2;G1SES9;U3KMZ3;P31939-2;P31939	Bifunctional purine biosynthesis protein PURH;Phosphoribosylaminoimidazolecarboxamide formyltransferase;IMP cyclohydrolase	ATIC	>tr|C9JLK0|C9JLK0_HUMAN Phosphoribosylaminoimidazolecarboxamide formyltransferase (Fragment) OS=Homo sapiens GN=ATIC PE=1 SV=1;>tr|F5GWY2|F5GWY2_HUMAN Phosphoribosylaminoimidazolecarboxamide formyltransferase OS=Homo sapiens GN=ATIC PE=1 SV=1;>tr|G1SES9|G1	6	1	1	1	0	0	7.6	7.6	0	0	18.842	170	170;533;592;599;591;592	0.0022676	845080	845080	0	0	TRUE	#N/A	#N/A
Q5T8U2;Q5T8U3;G1STW0;G1TH09;P62424	60S ribosomal protein L7a	RPL7A	>tr|Q5T8U2|Q5T8U2_HUMAN 60S ribosomal protein L7a OS=Homo sapiens GN=RPL7A PE=1 SV=1;>tr|Q5T8U3|Q5T8U3_HUMAN 60S ribosomal protein L7a (Fragment) OS=Homo sapiens GN=RPL7A PE=1 SV=1;>tr|G1STW0|G1STW0_RABIT Uncharacterized protein (Fragment) OS=Oryctolagus c	5	1	1	1	0	0	8.6	8.6	0	0	16.539	151	151;191;242;264;266	0.0021978	567840	567840	0	0	TRUE	TRUE	#N/A
K7EQ16;B4DDJ7;P54725-3;P54725	UV excision repair protein RAD23 homolog A	RAD23A	>tr|K7EQ16|K7EQ16_HUMAN UV excision repair protein RAD23 homolog A (Fragment) OS=Homo sapiens GN=RAD23A PE=1 SV=1;>tr|B4DDJ7|B4DDJ7_HUMAN UV excision repair protein RAD23 homolog A OS=Homo sapiens GN=RAD23A PE=1 SV=1;>sp|P54725-3|RD23A_HUMAN Isoform 3 of U	4	1	1	0	0	1	20	0	0	20	16.709	150	150;198;362;363	0	0	0	0	0	TRUE	#N/A	#N/A
H7C2G5;C9JW67;F8W6C2;B8ZZZ7;G1U7S8;Q9NUQ6-2;Q9NUQ6;Q9NUQ6-4;Q9NUQ6-3	SPATS2-like protein	SPATS2L	>tr|H7C2G5|H7C2G5_HUMAN SPATS2-like protein (Fragment) OS=Homo sapiens GN=SPATS2L PE=4 SV=1;>tr|C9JW67|C9JW67_HUMAN SPATS2-like protein (Fragment) OS=Homo sapiens GN=SPATS2L PE=1 SV=1;>tr|F8W6C2|F8W6C2_HUMAN SPATS2-like protein (Fragment) OS=Homo sapiens G	9	1	1	1	0	0	11.1	11.1	0	0	13.228	117	117;238;265;498;664;489;558;566;588	0.0022472	0	0	0	0	TRUE	#N/A	#N/A
E9PR16;G3V198;G1TEZ1;Q12769	Nuclear pore complex protein Nup160	NUP160	>tr|E9PR16|E9PR16_HUMAN Nuclear pore complex protein Nup160 OS=Homo sapiens GN=NUP160 PE=1 SV=1;>tr|G3V198|G3V198_HUMAN Nuclear pore complex protein Nup160 OS=Homo sapiens GN=NUP160 PE=1 SV=1;>tr|G1TEZ1|G1TEZ1_RABIT Uncharacterized protein OS=Oryctolagus c	4	1	1	0	0	1	2.6	0	0	2.6	118.14	1037	1037;1235;1402;1436	0	0	0	0	0	TRUE	TRUE	#N/A
E9PRV7;G1TYF2;P35626;P25098	Beta-adrenergic receptor kinase 2;Beta-adrenergic receptor kinase 1	ADRBK1;ADRBK2	>tr|E9PRV7|E9PRV7_HUMAN Beta-adrenergic receptor kinase 1 OS=Homo sapiens GN=ADRBK1 PE=1 SV=1;>tr|G1TYF2|G1TYF2_RABIT Uncharacterized protein OS=Oryctolagus cuniculus GN=ADRBK2 PE=3 SV=1;>sp|P35626|ARBK2_HUMAN Beta-adrenergic receptor kinase 2 OS=Homo sapi	4	1	1	0	1	0	4.4	0	4.4	0	46.537	408	408;688;688;689	0	0	0	0	0	TRUE	TRUE	#N/A
F5H8J4;F5H564;G1TR97;O43432-4;O43432;O43432-3	Eukaryotic translation initiation factor 4 gamma 3	EIF4G3	>tr|F5H8J4|F5H8J4_HUMAN Eukaryotic translation initiation factor 4 gamma 3 OS=Homo sapiens GN=EIF4G3 PE=1 SV=1;>tr|F5H564|F5H564_HUMAN Eukaryotic translation initiation factor 4 gamma 3 OS=Homo sapiens GN=EIF4G3 PE=1 SV=1;>tr|G1TR97|G1TR97_RABIT Uncharacte	6	1	1	1	0	1	2.1	2.1	0	2.1	121.59	1075	1075;1189;1671;1305;1585;1591	0	0	0	0	0	TRUE	TRUE	#N/A
G1SFK3			>tr|G1SFK3|G1SFK3_RABIT Uncharacterized protein OS=Oryctolagus cuniculus GN=RPA1 PE=4 SV=2	1	1	1	0	1	0	4.2	0	4.2	0	71.431	646	646	0	0	0	0	0	#N/A	TRUE	#N/A
G1T0U4;Q9UIG0-2;Q9UIG0	Tyrosine-protein kinase BAZ1B	BAZ1B	>tr|G1T0U4|G1T0U4_RABIT Uncharacterized protein (Fragment) OS=Oryctolagus cuniculus GN=BAZ1B PE=4 SV=1;>sp|Q9UIG0-2|BAZ1B_HUMAN Isoform 2 of Tyrosine-protein kinase BAZ1B OS=Homo sapiens GN=BAZ1B;>sp|Q9UIG0|BAZ1B_HUMAN Tyrosine-protein kinase BAZ1B OS=Homo	3	1	1	1	0	0	0.6	0.6	0	0	166.73	1449	1449;1479;1483	0.0083507	0	0	0	0	TRUE	TRUE	#N/A
G1TA67			>tr|G1TA67|G1TA67_RABIT Uncharacterized protein OS=Oryctolagus cuniculus GN=RADIL PE=4 SV=1	1	1	1	0	1	0	0.7	0	0.7	0	116.24	1068	1068	0.0083333	0	0	0	0	#N/A	TRUE	#N/A
G1TMW2			>tr|G1TMW2|G1TMW2_RABIT Uncharacterized protein OS=Oryctolagus cuniculus GN=TOLLIP PE=4 SV=1	1	1	1	1	0	0	3.3	3.3	0	0	29.976	273	273	0.0063559	0	0	0	0	#N/A	TRUE	#N/A
Q5SZU1;O43175	D-3-phosphoglycerate dehydrogenase	PHGDH	>tr|Q5SZU1|Q5SZU1_HUMAN D-3-phosphoglycerate dehydrogenase OS=Homo sapiens GN=PHGDH PE=1 SV=1;>sp|O43175|SERA_HUMAN D-3-phosphoglycerate dehydrogenase OS=Homo sapiens GN=PHGDH PE=1 SV=4	2	1	1	0	1	0	6.8	0	6.8	0	53.085	499	499;533	0	0	0	0	0	TRUE	#N/A	#N/A
Q9H0I9	Transketolase-like protein 2	TKTL2	>sp|Q9H0I9|TKTL2_HUMAN Transketolase-like protein 2 OS=Homo sapiens GN=TKTL2 PE=2 SV=1	1	1	1	1	0	0	1.4	1.4	0	0	67.876	626	626	0.0063291	0	0	0	0	TRUE	#N/A	#N/A

## Sheet: candidate proteins
Protein.IDs	Protein. names	Gene. names	Fasta. headers	Number.of. proteins	Peptides	Unique.peptides	Peptides.MSC11193	Peptides.MSC11194	Peptides.MSC11195	Sequence. coverage	Sequence.coverage.MSC11193	Sequence.coverage.MSC11194	Sequence.coverage.MSC11195	Mol..weight..kDa.	Sequence.length	Sequence.lengths	Q.value	Intensity	Intensity.MSC11193	Intensity.MSC11194	Intensity.MSC11195	human	rabbit	candidates
DIAPH1_282 position=chr5:140961878-140963182 gene=DIAPH1 n_reads=24 spliced_length=282;B4E2I7;E7EMV0;E7ERW8;G1SMX4;B9ZVX0;E9PHQ0;E7ET75;E9PEZ3;H9KV28;O60610-2;O60610-3;O60610	Protein diaphanous homolog 1	DIAPH1	>DIAPH1_282 position=chr5:140961878-140963182 gene=DIAPH1 n_reads=24 spliced_length=282;>tr|B4E2I7|B4E2I7_HUMAN Protein diaphanous homolog 1 OS=Homo sapiens GN=DIAPH1 PE=1 SV=1;>tr|E7EMV0|E7EMV0_HUMAN Protein diaphanous homolog 1 OS=Homo sapiens GN=DIAPH1	13	2	2	2	2	1	29.8	29.8	29.8	28.7	21.304	188	188;201;863;1215;1235;1248;1260;1264;1269;1273;1248;1263;1272	0	149910000	61806000	79018000	9083900	TRUE	#N/A	TRUE
PPP6R3_423 position=chr11:68318588-68331900 gene=PPP6R3 n_reads=6 spliced_length=423;H7BXH2;E9PKF6;G1SQ96;G8JLI3;G1U1K2;Q5H9R7-3;Q5H9R7-4;Q5H9R7-6;Q5H9R7-2;Q5H9R7;Q5H9R7-5	Serine/threonine-protein phosphatase 6 regulatory subunit 3	PPP6R3	>PPP6R3_423 position=chr11:68318588-68331900 gene=PPP6R3 n_reads=6 spliced_length=423;>tr|H7BXH2|H7BXH2_HUMAN Serine/threonine-protein phosphatase 6 regulatory subunit 3 OS=Homo sapiens GN=PPP6R3 PE=1 SV=1;>tr|E9PKF6|E9PKF6_HUMAN Serine/threonine-protein	12	2	2	2	1	1	14.9	14.9	14.9	13.5	32.084	282	282;827;838;844;879;930;791;793;844;867;873;879	0	83578000	41916000	11374000	30287000	TRUE	#N/A	TRUE
UBQLN1_925 position=chr9:86292641-86301070 gene=UBQLN1 n_reads=3 spliced_length=925;UBQLN1_531 position=chr9:86294689-86301070 gene=UBQLN1 n_reads=12 spliced_length=531;UBQLN1_690 position=chr9:86293355-86301070 gene=UBQLN1 n_reads=37 spliced_length=690;Q9UMX0-2;Q9UMX0;UBQLN1_268 position=chr9:86297865-86301070 gene=UBQLN1 n_reads=12 spliced_length=268;G1SFZ8	Ubiquilin-1	UBQLN1	>UBQLN1_925 position=chr9:86292641-86301070 gene=UBQLN1 n_reads=3 spliced_length=925;>UBQLN1_531 position=chr9:86294689-86301070 gene=UBQLN1 n_reads=12 spliced_length=531;>UBQLN1_690 position=chr9:86293355-86301070 gene=UBQLN1 n_reads=37 spliced_length=	7	2	2	1	2	1	16.2	6.8	16.2	6.8	33.132	309	309;354;460;561;589;90;605	0	58576000	7820800	44992000	5763300	#N/A	#N/A	TRUE
H0Y579;RAD23B_453 position=chr9:110068659-110081160 gene=RAD23B n_reads=2 spliced_length=453;G1SST9;P54727-2;P54727	UV excision repair protein RAD23 homolog B	RAD23B	>tr|H0Y579|H0Y579_HUMAN UV excision repair protein RAD23 homolog B (Fragment) OS=Homo sapiens GN=RAD23B PE=1 SV=1;>RAD23B_453 position=chr9:110068659-110081160 gene=RAD23B n_reads=2 spliced_length=453;>tr|G1SST9|G1SST9_RABIT Uncharacterized protein OS=Ory	5	1	1	0	1	0	27.2	0	27.2	0	12.05	114	114;302;409;337;409	0	56891000	0	56891000	0	TRUE	TRUE	TRUE
TNPO3_432 position=chr7:128655032-128658211 gene=TNPO3 n_reads=18 spliced_length=432;E9PFH4;C9J7E5;G1SYL3;Q9Y5L0-5;Q9Y5L0-3;Q9Y5L0;Q9Y5L0-1	Transportin-3	TNPO3	>TNPO3_432 position=chr7:128655032-128658211 gene=TNPO3 n_reads=18 spliced_length=432;>tr|E9PFH4|E9PFH4_HUMAN Transportin-3 OS=Homo sapiens GN=TNPO3 PE=1 SV=1;>tr|C9J7E5|C9J7E5_HUMAN Transportin-3 OS=Homo sapiens GN=TNPO3 PE=1 SV=1;>tr|G1SYL3|G1SYL3_RABIT	8	1	1	0	1	0	17.4	0	17.4	0	32.533	288	288;857;957;965;859;909;923;957	0	53316000	0	53316000	0	TRUE	TRUE	TRUE
Q5SX91;GDI2_674 position=chr10:5827104-5842668 gene=GDI2 n_reads=4 spliced_length=674;Q5SX87;G1U8W6;G1SNS5;B7NZQ6;E7EU23;GDI2_774 position=chr10:5815804-5842668 gene=GDI2 n_reads=5 spliced_length=774;P50395-2;P50395;P31150	Rab GDP dissociation inhibitor beta;Rab GDP dissociation inhibitor alpha	GDI2;GDI1	>tr|Q5SX91|Q5SX91_HUMAN Rab GDP dissociation inhibitor beta (Fragment) OS=Homo sapiens GN=GDI2 PE=1 SV=1;>GDI2_674 position=chr10:5827104-5842668 gene=GDI2 n_reads=4 spliced_length=674;>tr|Q5SX87|Q5SX87_HUMAN Rab GDP dissociation inhibitor beta (Fragment)	11	1	1	0	1	0	9.4	0	9.4	0	23.115	203	203;231;263;445;446;447;449;516;400;445;447	0	52776000	0	52776000	0	TRUE	#N/A	TRUE
ABI1_168 position=chr10:27112066-27112234 gene=ABI1 n_reads=2 spliced_length=168;ABI1_345 position=chr10:27065993-27112234 gene=ABI1 n_reads=2 spliced_length=345;F5H1G9;F8WA55;G1SYI6;F8WA56;A6NFN2;Q8IZP0-11;Q8IZP0-10;Q8IZP0-8;Q8IZP0-7;Q8IZP0-2;Q8IZP0-4;Q8IZP0-3;Q8IZP0-5;Q8IZP0-6;Q8IZP0-9;Q8IZP0-12;Q8IZP0	Abl interactor 1	ABI1	>ABI1_168 position=chr10:27112066-27112234 gene=ABI1 n_reads=2 spliced_length=168;>ABI1_345 position=chr10:27065993-27112234 gene=ABI1 n_reads=2 spliced_length=345;>tr|F5H1G9|F5H1G9_HUMAN Abl interactor 1 OS=Homo sapiens GN=ABI1 PE=1 SV=1;>tr|F8WA55|F8WA	19	1	1	0	0	1	58.9	0	0	58.9	12.476	112	112;230;394;423;481;482;509;329;388;393;422;446;451;452;476;480;481;496;508	0	27814000	0	0	27814000	TRUE	#N/A	TRUE
Q5T0D2;G1T398;CMPK1_474 position=chr1:47834140-47840965 gene=CMPK1 n_reads=5 spliced_length=474;P30085	UMP-CMP kinase	CMPK1	>tr|Q5T0D2|Q5T0D2_HUMAN UMP-CMP kinase OS=Homo sapiens GN=CMPK1 PE=1 SV=1;>tr|G1T398|G1T398_RABIT UMP-CMP kinase OS=Oryctolagus cuniculus GN=CMPK1 PE=3 SV=1;>CMPK1_474 position=chr1:47834140-47840965 gene=CMPK1 n_reads=5 spliced_length=474;>sp|P30085|KCY_	4	1	1	0	0	1	7.7	0	0	7.7	18.979	169	169;225;316;196	0	8378700	0	0	8378700	TRUE	TRUE	TRUE
XRN1_233 position=chr3:142151502-142151735 gene=XRN1 n_reads=2 spliced_length=233;F8WDA0;G1SGA9;Q8IZH2-3;Q8IZH2-2;Q8IZH2	5-3 exoribonuclease 1	XRN1	>XRN1_233 position=chr3:142151502-142151735 gene=XRN1 n_reads=2 spliced_length=233;>tr|F8WDA0|F8WDA0_HUMAN 5-3 exoribonuclease 1 OS=Homo sapiens GN=XRN1 PE=4 SV=1;>tr|G1SGA9|G1SGA9_RABIT Uncharacterized protein OS=Oryctolagus cuniculus GN=XRN1 PE=4 SV=2	6	1	1	0	0	1	15.9	0	0	15.9	10.559	88	88;107;1740;459;1694;1706	0	6314300	0	0	6314300	TRUE	TRUE	TRUE

## Sheet: peptides of candidates
Sequence	Missed. cleavages	Mass	Proteins	Unique Proteins.	PEP	Intensity	Intensity.MSC11193	Intensity.MSC11194	Intensity.MSC11195
AYTTQSLASVAYQINALANNVLQLLDIQASQLR	0	3589.91	ABI1_168 position=chr10:27112066-27112234 gene=ABI1 n_reads=2 spliced_length=168;ABI1_345 position=chr10:27065993-27112234 gene=ABI1 n_reads=2 spliced_length=345;F5H1G9;F8WA55;G1SYI6;F8WA56;A6NFN2;Q8IZP0-11;Q8IZP0-10;Q8IZP0-8;Q8IZP0-7;Q8IZP0-2;Q8IZP0-4;Q8IZP0-3;Q8IZP0-5;Q8IZP0-6;Q8IZP0-9;Q8IZP0-12;Q8IZP0	no	7.1891e-05	27814000	0	0	27814000
VSLNNNPVSWVQTFGAEGLASLLDILK	0	2884.53	DIAPH1_282 position=chr5:140961878-140963182 gene=DIAPH1 n_reads=24 spliced_length=282;B4E2I7;E7EMV0;E7ERW8;G1SMX4;B9ZVX0;E9PHQ0;E7ET75;E9PEZ3;H9KV28;O60610-2;O60610-3;O60610	no	1.3056e-43	106490000	40915000	56489000	9083900
VSLNNNPVSWVQTFGAEGLASLLDILKR	1	3040.63	DIAPH1_282 position=chr5:140961878-140963182 gene=DIAPH1 n_reads=24 spliced_length=282;B4E2I7;E7EMV0;E7ERW8;G1SMX4;B9ZVX0;E9PHQ0;E7ET75;E9PEZ3;H9KV28;O60610-2;O60610-3;O60610	no	2.0105e-23	43419000	20891000	22528000	0
SNLFEDATSALVTGQSYENMVTEIMSMGYER	0	3472.55	H0Y579;RAD23B_453 position=chr9:110068659-110081160 gene=RAD23B n_reads=2 spliced_length=453;G1SST9;P54727-2;P54727	no	2.5864e-07	56891000	0	56891000	0
EKNESAIVSAIQILLTLLETR	1	2340.33	PPP6R3_423 position=chr11:68318588-68331900 gene=PPP6R3 n_reads=6 spliced_length=423;H7BXH2;E9PKF6;G1SQ96;G8JLI3;G1U1K2;Q5H9R7-3;Q5H9R7-4;Q5H9R7-6;Q5H9R7-2;Q5H9R7;Q5H9R7-5	no	1.5494e-22	48043000	36668000	11374000	0
NESAIVSAIQILLTLLETR	0	2083.19	PPP6R3_423 position=chr11:68318588-68331900 gene=PPP6R3 n_reads=6 spliced_length=423;H7BXH2;E9PKF6;G1SQ96;G8JLI3;G1U1K2;Q5H9R7-3;Q5H9R7-4;Q5H9R7-6;Q5H9R7-2;Q5H9R7;Q5H9R7-5	no	5.3868e-14	35535000	5247600	0	30287000
FDLGQDVIDFTGHALALYR	0	2150.08	Q5SX91;GDI2_674 position=chr10:5827104-5842668 gene=GDI2 n_reads=4 spliced_length=674;Q5SX87;G1U8W6;G1SNS5;B7NZQ6;E7EU23;GDI2_774 position=chr10:5815804-5842668 gene=GDI2 n_reads=5 spliced_length=774;P50395-2;P50395;P31150	no	6.5403e-07	52776000	0	52776000	0
IVPVEITISLLKR	1	1479.94	Q5T0D2;G1T398;CMPK1_474 position=chr1:47834140-47840965 gene=CMPK1 n_reads=5 spliced_length=474;P30085	no	0.0032401	8378700	0	0	8378700
YSNDVTSLPFLLEILTVLPEEVHSR	0	2870.51	TNPO3_432 position=chr7:128655032-128658211 gene=TNPO3 n_reads=18 spliced_length=432;E9PFH4;C9J7E5;G1SYL3;Q9Y5L0-5;Q9Y5L0-3;Q9Y5L0;Q9Y5L0-1	no	3.2261e-11	53316000	0	53316000	0
QLLSNPEMMVQIMENPFVQSMLSNPDLMR	0	3391.61	UBQLN1_925 position=chr9:86292641-86301070 gene=UBQLN1 n_reads=3 spliced_length=925;UBQLN1_531 position=chr9:86294689-86301070 gene=UBQLN1 n_reads=12 spliced_length=531;UBQLN1_690 position=chr9:86293355-86301070 gene=UBQLN1 n_reads=37 spliced_length=690;Q9UMX0-2;Q9UMX0	no	2.2309e-23	33904000	0	33904000	0
DQDTLSQHGIHDGLTVHLVIK	0	2325.21	UBQLN1_925 position=chr9:86292641-86301070 gene=UBQLN1 n_reads=3 spliced_length=925;UBQLN1_531 position=chr9:86294689-86301070 gene=UBQLN1 n_reads=12 spliced_length=531;UBQLN1_690 position=chr9:86293355-86301070 gene=UBQLN1 n_reads=37 spliced_length=690;Q9UMX0-2;Q9UMX0;UBQLN1_268 position=chr9:86297865-86301070 gene=UBQLN1 n_reads=12 spliced_length=268;G1SFZ8	no	1.4243e-10	24672000	7820800	11088000	5763300
IFTDIFHYLEVLFR	0	1811.96	XRN1_233 position=chr3:142151502-142151735 gene=XRN1 n_reads=2 spliced_length=233;F8WDA0;G1SGA9;Q8IZH2-3;Q8IZH2-2;Q8IZH2	no	0.0024711	6314300	0	0	6314300
