# Supplementary material for: A map of human circular RNAs in clinically relevant tissues
Source: J Mol Med (Berl). 2017 Aug 25;95(11):1179–89. doi: 10.1007/s00109-017-1582-9 (PMC5660143; doi:10.1007/s00109-017-1582-9)
Supplement: Supplementary file 5 — (XLSX 45 kb). [file 109_2017_1582_MOESM5_ESM.xlsx]

## Sheet: LCL_vs_WAS_sign
gene	raw_reads_LCL	raw_reads_WAS2	baseMean	baseMeanA	baseMeanB	foldChange	log2FoldChange	pval	padj	symbol	description
ENSG00000076716	1	410	189.541	2.18095	376.9	172.815	7.43308	3.85763e-06	0.0116308	GPC4	glypican 4
ENSG00000079691	3	394	183.295	4.3619	362.228	83.0435	6.3758	1.90965e-05	0.0338682	LRRC16A	leucine rich repeat containing 16A
ENSG00000091129	2	738	340.479	3.27142	677.686	207.153	7.69456	5.4585e-07	0.00329148	NRCAM	neuronal cell adhesion molecule
ENSG00000092607	10	859	400.321	11.9952	788.647	65.7468	6.03885	9.25203e-06	0.0185966	TBX15	T-box 15
ENSG00000104067	2	675	311.592	3.27142	619.913	189.493	7.566	8.25499e-07	0.00355554	TJP1	tight junction protein 1
ENSG00000122863	0	583	268.319	1.09047	535.547	491.113	8.93991	2.53933e-07	0.00192981	CHST3	carbohydrate (chondroitin 6) sulfotransferase 3
ENSG00000133104	10	749	349.885	11.9952	687.774	57.3373	5.8414	1.68281e-05	0.0317104	SPG20	spastic paraplegia 20 (Troyer syndrome)
ENSG00000135929	0	284	131.222	1.09047	261.354	239.67	7.90491	8.20668e-06	0.0176737	CYP27A1	cytochrome P450, family 27, subfamily A, polypeptide 1
ENSG00000143776	7	1626	750.367	8.7238	1492.01	171.028	7.41809	2.08014e-07	0.00192981	CDC42BPA	CDC42 binding protein kinase alpha (DMPK-like)
ENSG00000144724	1	371	171.658	2.18095	341.136	156.416	7.28925	6.2011e-06	0.0155803	PTPRG	protein tyrosine phosphatase, receptor type, G
ENSG00000152990	0	316	145.895	1.09047	290.699	266.58	8.05843	4.89031e-06	0.0134039	GPR125	G protein-coupled receptor 125
ENSG00000169855	8	3392	1560.65	9.81427	3111.49	317.037	8.30851	1.21937e-08	0.00036764	ROBO1	roundabout, axon guidance receptor, homolog 1 (Drosophila)
ENSG00000173110	506	2	277.811	552.871	2.7511	0.00497602	-7.65079	7.39531e-07	0.00355554	HSPA6	heat shock 70kDa protein 6 (HSP70B')
ENSG00000178562	1	281	130.392	2.18095	258.603	118.574	6.88964	2.31305e-05	0.0367044	CD28	CD28 molecule
ENSG00000179344	1607	23	887.746	1753.48	22.0088	0.0125515	-6.316	2.08853e-06	0.00787114	HLA-DQB1	major histocompatibility complex, class II, DQ beta 1
ENSG00000184368	0	582	267.86	1.09047	534.63	490.272	8.93744	2.56028e-07	0.00192981	MAP7D2	MAP7 domain containing 2
ENSG00000196730	19	1818	844.945	21.8095	1668.08	76.4842	6.25709	2.6701e-06	0.00894484	DAPK1	death-associated protein kinase 1
ENSG00000197888	8	781	363.467	9.81427	717.119	73.069	6.19119	7.59941e-06	0.0176248	UGT2B17	UDP glucuronosyltransferase 2 family, polypeptide B17
ENSG00000234449	0	233	107.838	1.09047	214.585	196.782	7.62045	2.13547e-05	0.0357692

## Sheet: LCL_vs_ADA-SCID_sign
gene	raw_reads_LCL	raw_reads_ADA-SCID	baseMean	baseMeanA	baseMeanB	foldChange	log2FoldChange	pval	padj	symbol	description
ENSG00000008394	4	387	196.5	5	388	77.6	6.27798	8.65549e-11	3.72804e-07	MGST1	microsomal glutathione S-transferase 1
ENSG00000010810	25	505	266	26	506	19.4615	4.28255	3.86437e-08	6.85358e-05	FYN	FYN proto-oncogene, Src family tyrosine kinase
ENSG00000013588	0	97	49.5	1	98	98	6.61471	4.85223e-05	0.0215139	GPRC5A	G protein-coupled receptor, class C, group 5, member A
ENSG00000023171	238	8	124	239	9	0.0376569	-4.73094	1.17248e-06	0.00130832	GRAMD1B	GRAM domain containing 1B
ENSG00000023191	336	2005	1171.5	337	2006	5.95252	2.5735	1.70729e-05	0.00903537	RNH1	ribonuclease/angiogenin inhibitor 1
ENSG00000026508	2590	355	1473.5	2591	356	0.137399	-2.86356	1.72661e-06	0.00159778	CD44	CD44 molecule (Indian blood group)
ENSG00000028137	248	1349	799.5	249	1350	5.42169	2.43874	6.56859e-05	0.027506	TNFRSF1B	tumor necrosis factor receptor superfamily, member 1B
ENSG00000048052	5	229	118	6	230	38.3333	5.26053	3.32396e-07	0.000411471	HDAC9	histone deacetylase 9
ENSG00000049759	26	387	207.5	27	388	14.3704	3.84503	1.48393e-06	0.00153523	NEDD4L	neural precursor cell expressed, developmentally down-regulated 4-like, E3 ubiquitin protein ligase
ENSG00000056736	307	1780	1044.5	308	1781	5.78247	2.53169	2.57647e-05	0.0127345	IL17RB	interleukin 17 receptor B
ENSG00000061918	81	540	311.5	82	541	6.59756	2.72193	8.64014e-05	0.0352027	GUCY1B3	guanylate cyclase 1, soluble, beta 3
ENSG00000071242	15	212	114.5	16	213	13.3125	3.73471	5.83398e-05	0.0251278	RPS6KA2	ribosomal protein S6 kinase, 90kDa, polypeptide 2
ENSG00000073861	8	352	181	9	353	39.2222	5.2936	6.8113e-09	1.46686e-05	TBX21	T-box 21
ENSG00000075426	14	245	130.5	15	246	16.4	4.03562	9.59528e-06	0.00615527	FOSL2	FOS-like antigen 2
ENSG00000075651	137	771	455	138	772	5.5942	2.48393	0.000128388	0.047789	PLD1	phospholipase D1, phosphatidylcholine-specific
ENSG00000076706	6	154	81	7	155	22.1429	4.46877	4.80187e-05	0.0215139	MCAM	melanoma cell adhesion molecule
ENSG00000079931	64	532	299	65	533	8.2	3.03562	1.8641e-05	0.00952585	MOXD1	monooxygenase, DBH-like 1
ENSG00000088992	8	180	95	9	181	20.1111	4.32992	2.57104e-05	0.0127345	TESC	tescalcin
ENSG00000091129	2	166	85	3	167	55.6667	5.79874	1.57851e-06	0.00153523	NRCAM	neuronal cell adhesion molecule
ENSG00000091490	24	303	164.5	25	304	12.16	3.60407	1.48751e-05	0.00827741	SEL1L3	sel-1 suppressor of lin-12-like 3 (C. elegans)
ENSG00000095637	20	468	245	21	469	22.3333	4.48113	2.36291e-08	4.4526e-05	SORBS1	sorbin and SH3 domain containing 1
ENSG00000101210	2	203	103.5	3	204	68	6.08746	1.37533e-07	0.000197459	EEF1A2	eukaryotic translation elongation factor 1 alpha 2
ENSG00000103187	166	1094	631	167	1095	6.55689	2.71301	1.73815e-05	0.00903537	COTL1	coactosin-like F-actin binding protein 1
ENSG00000105851	268	21	145.5	269	22	0.0817844	-3.61203	2.67333e-05	0.0130001	PIK3CG	phosphatidylinositol-4,5-bisphosphate 3-kinase, catalytic subunit gamma
ENSG00000108679	31	372	202.5	32	373	11.6562	3.54303	7.03438e-06	0.00482015	LGALS3BP	lectin, galactoside-binding, soluble, 3 binding protein
ENSG00000110723	268	25	147.5	269	26	0.0966543	-3.37102	6.54192e-05	0.027506	EXPH5	exophilin 5
ENSG00000110900	6	421	214.5	7	422	60.2857	5.91374	1.21623e-10	4.58367e-07	TSPAN11	tetraspanin 11
ENSG00000111452	74	621	348.5	75	622	8.29333	3.05195	1.02976e-05	0.00646816	GPR133	G protein-coupled receptor 133
ENSG00000111962	195	11	104	196	12	0.0612245	-4.02975	3.72265e-05	0.0172673	UST	uronyl-2-sulfotransferase
ENSG00000112773	12	201	107.5	13	202	15.5385	3.95777	3.8874e-05	0.0177583	FAM46A	family with sequence similarity 46, member A
ENSG00000115590	0	235	118.5	1	236	236	7.88264	1.47818e-09	3.93651e-06	IL1R2	interleukin 1 receptor, type II
ENSG00000115594	11	257	135	12	258	21.5	4.42626	1.8421e-06	0.00163351	IL1R1	interleukin 1 receptor, type I
ENSG00000116132	23	844	434.5	24	845	35.2083	5.13785	1.10047e-11	5.52987e-08	PRRX1	paired related homeobox 1
ENSG00000117519	32	542	288	33	543	16.4545	4.04041	8.96731e-08	0.000143396	CNN3	calponin 3, acidic
ENSG00000117586	867	115	492	868	116	0.133641	-2.90357	9.22623e-06	0.00604719	TNFSF4	tumor necrosis factor (ligand) superfamily, member 4
ENSG00000118308	2261	450	1356.5	2262	451	0.199381	-2.3264	7.57149e-05	0.0312713	LRMP	lymphoid-restricted membrane protein
ENSG00000119125	8	817	413.5	9	818	90.8889	6.50603	9.05064e-15	6.82192e-11	GDA	guanine deaminase
ENSG00000119547	2	108	56	3	109	36.3333	5.18322	0.000118903	0.0448114	ONECUT2	one cut homeobox 2
ENSG00000119917	1973	394	1184.5	1974	395	0.200101	-2.3212	8.82394e-05	0.0353277	IFIT3	interferon-induced protein with tetratricopeptide repeats 3
ENSG00000125810	1	140	71.5	2	141	70.5	6.13955	3.99259e-06	0.00300942	CD93	CD93 molecule
ENSG00000132965	124	1	63.5	125	2	0.016	-5.96578	1.40659e-05	0.00815553	ALOX5AP	arachidonate 5-lipoxygenase-activating protein
ENSG00000133104	10	479	245.5	11	480	43.6364	5.44746	2.25675e-10	7.5601e-07	SPG20	spastic paraplegia 20 (Troyer syndrome)
ENSG00000134775	12	193	103.5	13	194	14.9231	3.89947	5.8013e-05	0.0251278	FHOD3	formin homology 2 domain containing 3
ENSG00000134955	10	249	130.5	11	250	22.7273	4.50635	1.74882e-06	0.00159778	SLC37A2	solute carrier family 37 (glucose-6-phosphate transporter), member 2
ENSG00000135638	9	236	123.5	10	237	23.7	4.56682	2.09513e-06	0.0018048	EMX1	empty spiracles homeobox 1
ENSG00000141655	41	408	225.5	42	409	9.7381	3.28364	1.50997e-05	0.00827741	TNFRSF11A	tumor necrosis factor receptor superfamily, member 11a, NFKB activator
ENSG00000142192	40	617	329.5	41	618	15.0732	3.91391	9.03656e-08	0.000143396	APP	amyloid beta (A4) precursor protein
ENSG00000143776	7	202	105.5	8	203	25.375	4.66534	4.70856e-06	0.00346252	CDC42BPA	CDC42 binding protein kinase alpha (DMPK-like)
ENSG00000153064	24	350	188	25	351	14.04	3.81147	2.97054e-06	0.00229646	BANK1	B-cell scaffold protein with ankyrin repeats 1
ENSG00000156414	1	99	51	2	100	50	5.64386	0.000113071	0.0431531	TDRD9	tudor domain containing 9
ENSG00000157680	38	397	218.5	39	398	10.2051	3.35122	1.24251e-05	0.00734541	DGKI	diacylglycerol kinase, iota
ENSG00000163346	245	1295	771	246	1296	5.26829	2.39734	8.90517e-05	0.0353277	PBXIP1	pre-B-cell leukemia homeobox interacting protein 1
ENSG00000163687	37	394	216.5	38	395	10.3947	3.37778	1.13757e-05	0.00699952	DNASE1L3	deoxyribonuclease I-like 3
ENSG00000163898	51	553	303	52	554	10.6538	3.4133	2.26652e-06	0.00184691	LIPH	lipase, member H
ENSG00000165617	16	330	174	17	331	19.4706	4.28322	5.87095e-07	0.000680805	DACT1	dishevelled-binding antagonist of beta-catenin 1
ENSG00000169435	42	414	229	43	415	9.65116	3.2707	1.50964e-05	0.00827741	RASSF6	Ras association (RalGDS/AF-6) domain family member 6
ENSG00000169855	8	364	187	9	365	40.5556	5.34183	4.20714e-09	9.75732e-06	ROBO1	roundabout, axon guidance receptor, homolog 1 (Drosophila)
ENSG00000170324	18	246	133	19	247	13	3.70044	3.01328e-05	0.0144207	FRMPD2	FERM and PDZ domain containing 2
ENSG00000170627	138	2	71	139	3	0.0215827	-5.53398	1.17313e-05	0.00707397	GTSF1	gametocyte specific factor 1
ENSG00000177675	0	159	80.5	1	160	160	7.32193	2.71279e-07	0.000355612	CD163L1	CD163 molecule-like 1
ENSG00000177984	0	549	275.5	1	550	550	9.10329	1.10414e-15	1.10966e-11	LCN15	lipocalin 15
ENSG00000179344	1607	9	809	1608	10	0.00621891	-7.32912	1.27129e-19	3.83294e-15	HLA-DQB1	major histocompatibility complex, class II, DQ beta 1
ENSG00000180712	16	270	144	17	271	15.9412	3.99469	6.24496e-06	0.00448299
ENSG00000180828	30	425	228.5	31	426	13.7419	3.78051	1.21502e-06	0.00130832	BHLHE22	basic helix-loop-helix family, member e22
ENSG00000181847	11	323	168	12	324	27	4.75489	1.0633e-07	0.000160292	TIGIT	T cell immunoreceptor with Ig and ITIM domains
ENSG00000182240	6	356	182	7	357	51	5.67243	1.56677e-09	3.93651e-06	BACE2	beta-site APP-cleaving enzyme 2
ENSG00000183454	1	130	66.5	2	131	65.5	6.03342	8.7137e-06	0.00583818	GRIN2A	glutamate receptor, ionotropic, N-methyl D-aspartate 2A
ENSG00000183688	39	724	382.5	40	725	18.125	4.17991	8.61057e-09	1.73072e-05	FAM101B	family with sequence similarity 101, member B
ENSG00000184368	0	100	51	1	101	101	6.65821	3.68741e-05	0.0172673	MAP7D2	MAP7 domain containing 2
ENSG00000186716	0	160	81	1	161	161	7.33092	2.5143e-07	0.000344574	BCR	breakpoint cluster region
ENSG00000188042	14	849	432.5	15	850	56.6667	5.82443	2.04927e-13	1.23571e-09	ARL4C	ADP-ribosylation factor-like 4C
ENSG00000196154	164	1345	755.5	165	1346	8.15758	3.02814	1.544e-06	0.00153523	S100A4	S100 calcium binding protein A4
ENSG00000196730	19	599	310	20	600	30	4.90689	4.81583e-10	1.45197e-06	DAPK1	death-associated protein kinase 1
ENSG00000196735	2456	50	1254	2457	51	0.020757	-5.59026	9.2642e-16	1.10966e-11	HLA-DQA1	major histocompatibility complex, class II, DQ alpha 1
ENSG00000197728	416	2035	1226.5	417	2036	4.88249	2.28762	0.000105858	0.0409183	RPS26	ribosomal protein S26
ENSG00000197956	127	747	438	128	748	5.84375	2.54689	9.75662e-05	0.0382029	S100A6	S100 calcium binding protein A6
ENSG00000198216	256	1577	917.5	257	1578	6.14008	2.61826	1.72423e-05	0.00903537	CACNA1E	calcium channel, voltage-dependent, R type, alpha 1E subunit
ENSG00000198910	0	156	79	1	157	157	7.29462	3.41186e-07	0.000411471	L1CAM	L1 cell adhesion molecule
ENSG00000205089	67	654	361.5	68	655	9.63235	3.26789	2.63835e-06	0.00209332	CCNI2	cyclin I family, member 2

## Sheet: circRNAs
condition	circRNA id	gene	ensg	LCL_gene_reads	WAS2_gene_reads	log2FoldChange	padj	circID	LCL_circRNA_reads	LCL.ratio	WAS2_circRNA_reads	WAS2.ratio
LCL_vs_WAS	chr1:227381486-227441856	CDC42BPA	ENSG00000143776	8.7238	1492.01	7.41809	0.00192981	hsa_circ_0016754	0	0	6	0.43
LCL_vs_WAS	chr3:78763546-78767033	ROBO1	ENSG00000169855	9.81427	3111.49	8.30851	0.00036764	hsa_circ_0066568	0	0	2	0.07
LCL_vs_ADA-SCID	chr18:60015400-60017170	TNFRSF11A	ENSG00000141655	42	409	3.28364	0.00827741	hsa_circ_0047880	0	0	7	1.75
